# Supplementary material for: The Complete Genome of an Endogenous Nimavirus (Nimav-1_LVa) From the Pacific Whiteleg Shrimp Penaeus (Litopenaeus) Vannamei
Source: Genes (Basel). 2020 Jan 14;11(1):94. doi: 10.3390/genes11010094 (PMC7016691; doi:10.3390/genes11010094)
Supplement: Supplementary file 1 [file genes-11-00094-s001.zip]

Archive with 12 entries (12 files):
- Supplementary Figure legends.pdf
- __MACOSX/._Supplementary Figure legends.pdf
- Supplementary FigureS1_aln140.pdf
- __MACOSX/._Supplementary FigureS1_aln140.pdf
- Supplementary FigureS2_aln225.pdf
- __MACOSX/._Supplementary FigureS2_aln225.pdf
- Supplementary FigureS3_aln34.pdf
- __MACOSX/._Supplementary FigureS3_aln34.pdf
- Supplementary File1-Nimav-1_LVa.fa-proteins.txt
- __MACOSX/._Supplementary File1-Nimav-1_LVa.fa-proteins.txt
- Supplementary TableS1-fragment.pdf
- __MACOSX/._Supplementary TableS1-fragment.pdf
