# Supplementary material for: The Complete Genome of an Endogenous Nimavirus (Nimav-1_LVa) From the Pacific Whiteleg Shrimp Penaeus (Litopenaeus) Vannamei
Source: Genes (Basel). 2020 Jan 14;11(1):94. doi: 10.3390/genes11010094 (PMC7016691; doi:10.3390/genes11010094)
Supplement: Supplementary file 1 [file genes-11-00094-s001.zip › Supplementary File1-Nimav-1_LVa.fa-proteins.txt]

>Nimav-1_LVa 279905-bp
CAGTAAAATTTGGACTTTTGATTTATTGCAAAAAACAGACCTTAACAAAAATTGGACTTTGATTAGTAAA
TAGATACCTGAACATTTTTTTAGGAATTGATTCTAAAATATAATTATTCTCCAATTACTCGATATTGCTA
TCAAAGTATCTTGATTGCTTTTGTTATTCATCATCCCTCACTTGCTCAATAAATATATCTGTTATCCAAT
CACCTTCGGTACCTTGTCTCAGTACTCTGTTCTGTCGAATATTCAATAATAATGTTTTAAATATTTCATT
CTTATCTAAATATACTACCTCCTTATCTAAAGCGAATTTCATTGACTTTTTTCTTCCATCTCTGGATAAA
GGCTGAGCAGATACAAGCGACACAGCCATCCTGTTATTACTATTATGCACGCTACTCGTAACAGGCTCTA
TGTAATAAATGAACATCTCAACTATATATTCATCATAATCACGATTATCTATGATGTTATATATATATAT
ATATATATATATATATATATATATATATATATATATATATATATCCAATTGTTAATACTACAAAAGCGTC
AATAGGATTAACACTTTTTATCTGTTCTGTGATAAAAGAAAGAGGATTCTGAGGATATCTTTCAAGTGTA
ACTCTATTCGCGATTTTATCAACATCGATATTTACTATGGTATGTATCTTATGTGCCTTTAGTGGTGATG
AGCAGCTGTTAATAAAGAAATTACTATTTTGTTTTTTCTTACTGTGGGATATTCGCGATGGTCTTTCTCG
AACGACATTCCAGTGTGGTCAGTCCTTAATATAACGGAGGTTGATTGTAGATATCATTATCGATGATATT
ATCCATCGACAGCTTAGATTCAATATTGTTTAGTTTACCCAACATCATAGTCAGTTTCTTTTTCATGGCG
CTCGTGACATCATGGTTTACTAAAATATGTGCTATGACAAGAATATATATGCTAGCGAGTCCTACTAAAA
CAAATATCGATATGGGATCCATTTACCTGTTGAATAATATAAAGTAATAAAAAGATAATAAAAATATTTA
CAATTTTAGAGTAACATTTTTTTTTTAATAGTTCCTATAAATCCCTGCACGAGTTCTACTAGAACAAATA
TCGCTATAGTATCCATTATTTGATAACATACGATAGATAAGAGGAATAATCATAATAATGAAAATTAAAA
TGAAAAGTCTGATAATATACGATGAATAAGAATAATAAAAAGAAATTAAAATAATTGAGGAGATCTATAA
AAAAGGGGATAATCTTGTCAAACAATAAAGACGATGAGGAGAAATGATACATTATTACCATAAAAAATGT
CAATGTCGTCTCACGAGTCGTATTTAAAAAGGAAAGTTAGAAAACGAAAGATATAAGATGATTCGTTTTC
TATCTGTTAACATTTCTATTGCACTATCATATTTGGATGGCGAAAAATTCAAATCAAAGAGAAAAGAGAT
AATTACACTGGTTCCTGCAGACGAATATCAGTACTGGAAAGAAGAAGAAGAGGAGAATCCACACAATATT
CAAATTGGCCTAGATAAAATAATTTGTATATACCATTTTACAAATCCAAATAAGAATAAGAAGGATTTTC
ATATCCTTTTAAAGTTACAGTGCAAGTCTTGTCCTTTATATGCGGAGGTTATCTATTTCCAGGATGATAT
AAAGAAAAGTTGTATATATTTTACCTTTCATAGACAACGCTTCATCGACACTGCAATGTTATATTCATCT
TCCTTTAACTTTAATAAACATTATATGATGTTACTGTTATTCTGTCTAAATAGAATAGATACATATCTCG
GTGCACAGGATACAAATGTTATCACCAACAACAATGATAGTGACAACGAATATATACGTAAAAGGTTAGA
GAAAAAAAGAAAACATCTATTTTATGGTATAATATGTTATGAACGAAATGATTGGAATTTCTTGTTGAAT
GGTAATTATTTTGTTAAACCCCTACAATTATAAGTATACATATATATGTAATTGACTTATATAGCTTATA
GTTCATTATGTCATATATCATTCATTATAAATTATATATCAATTTGATATAATAAGATAATATAATACCA
TATATAAATATATGAATTATAGATTGACAGTCGTTGCTTTCCTCTCTGTTTCATTTCACGCTTTCTCTTG
ATATCTTGGTATATATTCCGTGTTTGATTATATATATATATATATATATATATATATATATATATATATA
TATATATATATATATATATATATATATATATATATATATATCATATGATTATTATATATTAATAATTATA
ATGTATTGGATGTTTTTCTCACATGATTATTATATATTAATAATTATAATGTATTGGATGTTTTTCTCAC
ATGATTATTATATATTAATAATTATAATACATTGGATATTATTCTCATATACATATGTATTTATACATAC
ACACACACACACACACACATATATATATATATATATATATATATATATATATATATATATATATATATAT
ATATATATATATATATATATATAGAGAGAGAGAGAGAGAGAGAGAGAGAGAGAGAGAGAGAGAGAGAGAG
TGAGAGTGAGTAACGGTAATTCTCGGAGATCGTGCATACCGGGAAAAAAAAAAACAAGGACACTCTATAT
ATTATTACTTAAAATACACACATACGTTTAAAAAATACAATGTTTAGTATGTCATATTGACGATAAATGC
AAACTGATGTACAGTGCATTATAACTGTATCATCGGTTGAGAATGTATTGATTTTCCATTTGACTGCTAC
AGTTATTCTGGCCTTCCTACTCACTTGCTGCCATCATATCGATATTATTTCATTTTTTTCTCTGTTAGTC
TTTTCTTTGGGTTGGTAAACCAACATATAATATATTGAGGAACAATTAATCCATATGAATCTGAGTTATT
TTATATATTTTTTATACCCTAATGTTACATATCTCCATCTGTTTTTTTTCTCTCTCTCTAAGATGCATGA
TATTACAATATAAATCTGGCCTTGTTATCCCTTGCTGCCATCATCTCGATATTATTTCATTTTTTTCTTT
GTTAATCTTTTCTTTGGGTTGGTAAACCAACATATAATATACTCAGGAACAATTAATCCATATGAATCTG
AGTTATTTTCTTTATTTTTTATACCCTAATGTTACATATCTCCATTTGTTTTTTTTCTCTCTAAGATGCA
TGATGTTACAACATAAATAACTATAAACCAATATATTTATGTAAATCAGTATTTATCTACTATCTATCTT
CTCACTAAGGTCTGTAAACTAATTTGTAACACAACTGGCGAATAATGAATGGGATAGAATATTTTCTAAT
ATTTGTTCTTTTATCCCCCACAGGATTTCACATTTTTTTATCACTCTGGCCTCGTTATCCTTGCTGCCAT
CATCTCGATATTAATTTATTTTTTTCTCTGTTAGTTTTTTCTTTAGGTTGGTAAACCAACATATAATATA
TTCAGGAACAATTAATCCATATTAATCTGAGTTATTTTCTCTATTTTCTATACCCTAATGTTACATATCT
CCATTTGTTTTTTCTCTCTAAGATGCACGATGTTACAATATAAATAACTATAAACCAATATATTTATGTA
AACCAGTAATTATCTACTTATCTATCTTCTCACTAAGGTCTGTAAACTAATTTGTAACATAACTGGAGAA
TAATGAATGGGATAGAATATTTTCTAATATTTGTTCTTTTATCCCCCATATGATTTCACTTTTTTTTATC
GCTCTGGCCTTGTTATCCCTTGCTGCCATCATCTCGATATTATTTCATTTTTTTCTTTGTTAATCTTTTC
TTTGGGTTGGTAAACCAACATATAATATACTCAGGAACAATTAATCCATATGAATCTGAGTTATTTTCTT
TATTTTTTATACCCTAATGTTACATATCTCCATTTGTTTTTTTTCTCTCTAAGATGCATGATGTTACAAC
ATAAATAACTATAAACCAATATATTTATGTAAATCAGTATTTATCTACTATCTATCTTCTCACTAAGGTC
TGTAAACTAATTTGTAACACAACTGGCGAATAATGAATGGGATAGAATATTTTCTAATATTTGTTCTTTT
ATCCCCCACAGGATTTCACATTTTTTTATCACTCTGGCCTCGTTATCCTTGCTGCCATCATCTCGATATT
AATTTATTTTTTTCTCTGTTAGTTTTTTCTTTAGGTTGGTAAACCAACATATAATATATTCAGGAACAAT
TAATCCATATTAATCTGAGTTATTTTCTCTATTTTCTATACCCTAATGTCACATATCTCCATTTGTTTTT
TTCTCTCTAAGATGCACGATGTTACAATATAAATAACTATAAACCAATATATTTATGTAAACCAGTAATT
ATCTACTTATCTATCTTCTCACTAAGGTCTGTAAACTAATTTGTAACACAACTGGCGAATAATGAATGGG
ATAGAATATTTTCTAATATTTGTTCTTTTATCCCCATATGATTTCACTTTTTTTTTATCGCTCTGGCCTC
GTTATCCCTTGCTGCCATCATCTCGATACTAAATTATTTTTTTCTCTGTTAGTTTTTTCTATAGGTTGGT
AAACCAACATATAATATACTCAGGAACAATTAATCCATATTAATCTGAGTTATTTTCTATATTTTTTATA
CCCTAATGTTACATATCTCCATTTGTTTCTTTCTCTCTAAGATGCATGATGTTACAATATAAATAACTAT
AAACCAATACTTTTATATGTAAACTAGCATCTATTCTCTCATTAGGTTCTATAAACTAAATTGAAACACA
GCTGGAATGATAAAAAAAGGATAGGTGTATTATGAATATATTATTAAGAATAATCGTTTACTCCCAACAA
ACTTTATTTTCTGTATCTCTGACGTCATCACTCTGGAATGCGTGTGCTACAATACCATTGAAGGAGAGGC
TGATCTCCGCCCTTTTTCTACTTATAATAGTATAGATATATGTTAAATTGTTCAATATTGACAAGCAAAT
ATAAGGTAAAAAGAGTATTTATCGAAATATCGTATATATGAATCTGTATCCTGAGAGATCGATGACGCAC
GATCTTCCGAGAATTACCGTTACACTTTCGCTTTCGCTTTTTTCTCTCGTTAGACAACTAAAGAAGACGG
TGTTTTATCTTCAGAATTCACAGGACATGTTTTATGTAAAATAAATGATAGGTGTATTATAAATACAGTC
GTTTACTACCAACAAACCGTTATTTTCTGTATCTCTGACGTCATGCGTGTGACGTCATTACTGTGGAATG
CATGTGCTACATTATCATTGAAGGAGAGGTTGATCTCCGCTCTTTTTCTACTCATAATATGTATAGAAAC
ATGTTAAATTGTTCAATATTGACAAATAAATATAATGTAAAAAGAGTATTTATCGAAATATCGTATATAT
GAATCTGTATCCTGAGAGATCGATGACGCACGATCTCCGAGAATTACCGTTACACTTTCGCTTTCACTTT
CGCTTTTTTCTCTCGTTAAACAACTAAAAAAGACGGTGTTTTATATTCAGAATTCACAGGACATGTTCTA
TGTAAAAATAAAAGATAGGTGTATTATGAATATAGTCGTTTACTCCCAACAAACCGCTATTTTCTGTATC
TCTGACGTCAGCACTCTGGAATGCGTGTGACGTCATTACTCTGGAATGCATGTGCTACATTATCATTGAA
GGAGAGGTTGATCTCCGCTCTTTTTCTACTCATAATATGTATAGAAACATGTTAAATTGTTCAATATTGA
CAAGTAAATATAATGTAAAAAGAGTATTTATCGAAACATCGCATATATGAATCTGTATTCTGAGAGGTTG
AATACATACGATCTCCGAGAAATTACCGCTACACTTTCGCTTTTTTCTCTCATTAGTCAACTAAATAAGA
CGGTGTTTTACATGTTTTGTGTATGTTGTAAGTGGAATGGGCGAAGATTGATCTTTCCTTGAGAAATGCG
ACTCCAAAGGTTAGATAAAAACGGGTCTTTCGAAGTATACCCTGTAACATAAGAAAACGTACGAAATACA
TTACTGAAAACTGTAAAAGCTATAGGTTATACTACGAAAAACCCGTTTTATAAAAAGAAGCCGATCTCTT
GGATTGATGAACTAACATGCAACTGAATATTTATGATGATAGAGTTCATAACAGCTGACTTTGTATTATT
GTATAGTTACTATGGTCTTTCTTTTTTTTTTTAATTCTCCTTTACTTATCGCTTTATAAATGATTAAAGA
AAACAAAATAACAGTAACAACTCGATATATTTGTATATGAATAAGTCTATAATAATAATAATTCTAACTT
AACAACGTATATAATAATAAGATTAACTCTAACTCGATATATTTGTATATGAATAATTCTTATCTATATG
TTTATAATAAGAATAATAATAATTCTAACTTAATAATACATACCATAACTAATATTAACTCGATATATTT
GTATATGAATAAGTCTTATCTATATGTTTATAATAAGAATAATAATAATTCTAACTTAATAATACATACC
ATAACTAATATTAACTCGATATATTTGTATATGAATAAGTCTTATCTATATGTTTATAATAAGAATAATA
ATAATTCTAACTTAATAATACATACCATAACTAATATTAACTCGATATATTTGTATATGAATAAGTCTTA
TCTATATGTTTATAATAAGAATAATAATAATTCTAACTTAATAATACATACCATAACTAATATTAACTCG
ATATATTTGTATATGAATAAGTCTTATCTATATGTTTATAATAAGAATAATAATAATTCTAACTTAATAA
TACATACCATAACTAACATATATATATATATATATATATATATATATATATATATATATATATATATATA
TATATATATATATATATATATATCCTAAATCGTTCTCCTTCTTTGCAGACATCTCTGGGATGATGATCTT
ACTGGTTCAATGTAGAATCAGATATCGTCGACATTCTCGTGTAATTCATATTGTGAACCTAAAGAATAAA
TTCTATTATAAAACATAGATGTATTTTATATATATATATATATATATATATATATATATATATATATATA
TATATATATATATATATATATATAGTAGAATGAAAATATACTCTTATATCATCAAGAGTATAAATACAAA
TTTATCTCATGCAATTACCCCCCCTTCCTTTAATATTACCTCCATGATAAATTCTTCACCCTTCACCATC
CTAAGATACGAACAATATGGGTTCCATAAAGCATGCTGATTCCATGGTATGTCATCCTCTGTCCATTTCT
CTAAGCTTATTCCACACTGAAAGCATTGAACCAGGTCGTGTAACTCTAAAAAAAAAACATAGGTATTAGT
TTACATATACATACATATTTTATATATATATATATATATATATATATATATATATATATATATATATATA
TATATATATATATATATATATACATATATACGTGTGTTATTATAATAATATAATATAATATAATATACCT
AAAGTTTTTGCTGGTCGTAAAAATCCTGCCTCTGCTAAATCAACAGCTTTTGGTATCTTTTTATCTCTTG
GCCAGTTCATGAATGATTCCATTCGCTGTCGATGCATCACAAAGTTCACATGCACCGGTTCAGTGTTATT
GGACCGGATGACTAAAAAAAAGAACAATAATTACAACATATAATCAACATATGAATATAACCACTATATA
TAGAAACTAACATAACAGCATGTGCTATAGTTACCTTTAGTTAAGGAGAAGGTGCTGCTCATGAGAGGTA
CGTTTCCTACGTTCTTATCTAAAACGTATTTACAGAGTGGAAAGAGACGAGAATGTTCCATTTCTGCATC
AGGTTTAGATCTCCAACACCTCACTGTTCCTCTACAAAAAGCACAGACACAACAATCACTCTTTCCCGTA
TAACAGAATCCCTCCTTAGCCAAAGGAGCCGGGTCTATTTCACAGTAGGGCCATTCTCCATTTTTAAACG
TTTCTAGACGTTTATATTCAAATTGTAATTCGTTATCTATGGTAACCATTATAGTGTCTCTCTCTATCTA
TCTTTGAATATTAATAATATTATCAGAGATTCCTTTATAATGTGATGTGATGAATATCCCACAGTCGCTC
ACTATATGTAACAAATCTAAAAATAAATATATCATAATCGCCCATATTATATAACAAATTCTAGGAACAG
AATGGTGAATTTTAGCTACTAAACCTTTTTTGTGCTATATCCTTTTTAAGTTCTAGGTGATCATTTTTTA
GACCCTCTGTCGTAGTGTTAAATTCCGTATTCCAAGATTCTTGTCTGGAGTGATGAGGAGGTGTATTTGA
TTCCATCGTTCATCATTCTTTCTTTTTATCTCTTTTCTTTATCTTGTCAGTCTAGAACAATATATTCAAT
TAATCTTGATACTCGTATTGACTATGGTATATATAATTATAACACCCAACTGGAAATATTAATTAAAAAA
TGTCTCATTTCTATAGGAGGATAGGATTTAAATATTTTCCTTTTACTATATAATGTGCTTATAATAACTT
ATCGTCGAGACAGAGAGGGAGAGGAGGAACATTGTTATTATTGCTATTATGTATTGGGTAAAAAAAAAGA
GTAAACAAATTATCAAGTGATACAAAAGTAAATGTGAACATTTTTTTTATTTATTTAACATACATGTGAA
TATATACTTGAAGAAAAAAAAATATTATAGAAATCACCGAAATGGTATTTGAATATTCAAAATTTATAAG
AAAAACTTGTGAAGAATATCCTTACCATGTTAGCTACAATAACAAACCCAGTGCTAATAAGAATGCCGCT
AATAAAGAAATTCGCTGTAATGCAATCAGGTGGTCTGTAAAAAACAACTTTGAAAACGCTATAGCATATT
TGTTAGGAAAAAGTAATCATTTTATTAAAGGGGTTCATGCACCCAATCACGTATTTTTTTCTGATAGTGA
CACTGTAAATGTTAGTATATTTGTCTATACTAACCCATATTACTTACAAGAGCAGCAAATTTTGAATTCT
GTGGCCACTAATCCAGATCCTGTTAATCCAAATGCGGTTCAGGTGCAACAGCCGGGATCAGTAGCAATAC
CCATAGGAAGTCCTGTATAGTAATATGATGAATATTTTATTTGTCATGTTAACTAATTATTATATTCCCA
AACGAGATGATGAAGAGGAACGATTAAAATATTATAGAATTTTACAATAAAACATAAGAAGTCTCTGTAT
GCAGAAATTATAACATATGCTTAATCAATTCGATATTATCATCATCGTCACCGTTTGGTAATTTGCGTGA
ACGCGAGTGTATTATAAGGTAAAGAAAGATTCGGTTAAAGTGTCTTCAAGCATCGAGGCAAGTTTGTCAT
CCTAACCTTTCTCTACGAACAACGTTTGTATTGGACGGACGAAGAATTGCACAACTTGTTTGACTCCGAC
ATAATAATAGATATCGTGTATTATGTTACACGTAGTATTAATGGTTTATGTATGCTCTTTCGAGTGAATT
ACAAATCCAGACACTTATATGTGGAAATTCTTTACTTTGAAGAAACACAGATGCAGAAGAGCAGTGTCAT
AGTGACCTACAGTGTTCAGCGATTCCTCGACCACATAGTGTCTAATTACGATCACATACTAGTGTGCAGA
GCGATAAAAGGCGGTAACATTGACGCTATTAAGAGATCATGGAGCCACCTGTCGTCGTTGCAACAGCTCT
GTCGGGGAGTCGTCTCCGCTAACAGAGAGACGCTCTGGAACGACTCCACACAGATGGACATACCGGTATT
TGTCGGCAGGGAAATACAAGAATATATTTTCACTAAGGACCGACGCGAAAGAAAACTATTAAATGGAAGT
TTCACGTGTAAGACATTTATTAGTATATAAATCTATACTACGGATTGCTATAACACTAACAACAAGAGAC
GCTATAAAAAAAATAAATATATAAATATGAAAAATGGAAATTTATCCAATGAAATATTATCCAAGAAACC
TTTATCAAAAAGTCTTTTCAAATCAGGATTTCGTTTAATATGTGTAGATCAGTTTCGGGATGTCGATGAT
AGGATATTTTATTGGAATATATTCGAACCTCATATAAAGTTAATATCCAAGCATAGAGACAGGTTTATCA
TCCTAACCTTTCTCGACGAACAACGTTTGTATTGGACGGACGAGGAATTGCGCAATTTGTTCGACTCCGA
CATAATAATAGATATCGTGTATTGTGTTACACGTAATATTAATGGTTTATGTATGCTCTTTCGAATGAAT
TACAAATCCAGACATTTATATGTGGAAATTCTTTACTTTGAAGAAACACATATATACGAGACGATGCAGA
AGAGCAGTGTCATAGTGACCTACAGTGTTCAGCGATTCCTCGACCACATAGTGTCTAATTATAACCACAA
GGATATATATTCTTGCAATTGGCGCAACGAGACATGGGAGGTGGAGGATCGCGACTTTATCTACGAAAAC
ATACTAGTGTGCAGAGCGATAGAAGGCGGTAACATTGACGCTATTAAGAGATCATGGAGCCAGCTGTCGT
CGTTGCAACAGCTCTGTCGGGGAGTCGTCTCCGCTAACAGAGAGACGCTCTGGAAAGACTCCACGCAGAC
GGACATACCGGTATTGGTCGGCAGAGAAATACAAGATTATAATTTCATTAAGGACCGACGCGAAAGAAAA
CTACTATTAAATGGAAGAGGATTCAAGTCTAAGTTATTAGTTAACATTATACCGTATTTTGGATGTCGAG
GAGTCGAATATGAAGAATATTTTATTGATGAAGGTATTATTCGCAATGCTTTTTGTTTCGTATTTAAATA
TCTTGCTAATAGATATTCCAAGTCTTATATGCCTTCTAAAAGTAAATATTTCGAACATATTTATCAGGAA
CACTTACAGAAGAAAAAAGAGCACGAAAGTAAATATTATCCTAATGTTCAATTTCCGTCTCTTCCATCTC
TGCCGGAGACAGAGGAGAAGATTGGGGGGGGTGGAGAGAAGGAGATGATGGTGGTGGTGGCGGAAGATAT
AAATACAACGTGCAACCCATAAATCCCGATATAAATAATAAATGACTCACTGTTGAACTATCAATATAGT
TAAACCAACTCTTGTAAGATGGTGCCTGAATCAATTACTTGTTATTTTTGTAAATCAGTTGATCATGTAA
GAACATTCCAATACTTGTATTCCACTAACAGAAAGTTCTATTCAAAAAAATTTGAAAAGATAATCTCCGA
ACATCGAAGCGAATTTGTCACCCTAACCTTTCTCGACGAACTACGTTTGTATTGGACGGACGAGGAATTG
CGCAACTTCTTGTTCAACTCCGACAAAGTACTAAATATCGTGTATTATGTTTTAAGTAATAATAATGATT
TCTGCATGCTCTTTCGAATGAATTACAAGTCGAGACCCCTATATGTGGAAATCATTTATATTAATAATGC
ATGCGAGACAAGACAGATGAGTAAACTGAGGGGGTGGAAGAGGTTTAAGATGTGTGCTCTACAGAGCAGC
ATCATAGTGACCTACAGTGTTCAGCGATTCCTCGACCACATAGTGTCTAATTACGACCACAAGGATATAT
ATTCTTGCAATTGGCGCAACGAGACATGGGAGGTGGAGGATCGCGACTTTATCTACGAAAACATACTAGT
GTGCAGAGCGATAGAAGGCGGTAACATTGACGCTATTAAGAGATCATGGAGCCAGCTGTCGTCGTTGCAA
CAGCTCTGTCGGGGAGTCGTCTCCGCTAACAGAGAGACGCTCTGGAAAGACTCCACGCAGACGGACATAC
CGGTATTGGTCGGCAGAGAAATACAAGATTATAATTTCATTAAGGATCGACGCGAAAGAAAAGTATTATT
AGCGAATATAGGCAAAGTAGATATGTATAAGACATTTGTTAATATTATACCATATTTTGGATGTCGAGGA
GTCAAAGATGTTGGTGAGAATGATGATGCCATAGAACATGAGAATGATAATGCCATAGAACATGAGAATG
AACATGAAGGTCTTGATTGTACTACCGACACACATGAAGAGGGTCTCGTGTTCAAATACCTTGCTAATAG
ATATTCCAAATCTTATATGTCTTCAGAAAATAAATATTGTGAATATTTTTATCAGGAATGTTTAAAGAAG
AAAAAAGAGCTTGAGAGTAAATATTACCCTAATGTTTATTTCCCGTCTATTCCACCATCAATAACATAGT
ATTAGAAAAATAAAAAGTGGAGTAAGAGGAAGATGGGGGTAAATATCTCAAGTCAAGAGTTCTTATAAAA
CAGTCTCTAATAAAAAAATGTCAGTCAATGATCAGTTATAATAATACAAAATTATCTTGCAATAAAAAAT
ATATTTTTTATTTTAGTATGATTATACATTTACGAATATAATATAAGAGCTCAACTAAGAACTCTATGTC
ATCGAGTCATAATGATTACTATCATCGGTATCACTGTTATAGCTATCACTAAATATCGTGTCATTATCGT
CGGTATCACAATCCATATTTAAAGCTTCGTTGTTATACTTATTCTTTACTACCCTAGAGATGATATAACC
GTCACTTTCAAGGGCTTTTCGAAAATCATGTCTCTCAATAGATATTTCCCTTCTTATTTTATGATAAAAA
AGATCAGCGTTTGTAGTAAAATAAATATCACCATCTCCTGTCCATTCGTCACTAGCAGTTTCCTCGCATC
TTATAAACAGACGGGCAAAGACATATTTATCCTTGTACTTCATGCGTACGAAAAGAAGCAATTTATCGTT
ACCTGTTAACATATTATAATATTTCATAATATAGATACGATCTACATTACTTAAAACAATTTTAAAATCC
TCTACTTCTATTTTGTCCCACATATCATCCGGCGTACTCTTATTAATATAAATCTGATATTCCAATAAGT
GATTTAAGTTATTCAGTAAAGTAGTATTGAAGTAGGGAGTGAACGATTTGAAATGCTCGGGCTTGAGCTG
GAAGAATAATTCATCATCATCATCATAGTACATTTTTAAAATTATGTGCGGTCAGGATTATTATTGTTAT
TATTAAGAGCTGAATATTATTAGGGTTTACATATAATTTTTATTTATTCCATTATCACCGAAAGAGTTTT
TTTTTAAACAGGCATATTTTATTGTTATATTCTTTATATCCTTTTTCTTTAAAAAGGAACTATATAAAAA
AGATACATTTAAAAAAAAAATTAACTAATATATTTACTCATTAGGTTTATTATACTTGTAGGATCTGTTG
ATGTGTAACATACTAAAGAAAAGTTAACATTGTTTTATCATGTTTATTATCAATATATTATATTGTTCCT
TACAATTGTACGGACTATGAGTCTCATCTGGAAGCACCATGATGAATACATACTGTCCTTTGAGTAAAAA
GTAAACTCTTCAACTCGAAGGATTTTCTTCTGGGTTTTTTGGATACCTTATTTTTCATGATCGTTCTTCT
CTCAATTTTATTTTCTATCTTCTTTATTTTTGGATAGTTTATCATTTCATTGTATATTATTTTTGGTATC
ATAGTATTATCGTTACTGAATCTATTTATCTGATTAGATGATACTATTCGACTTAGGTCCTCCAGTCGTA
TCACGGTATTCCAGTTTCTTTGTACTTTTAGCTTGTCATATTTCATAAAATATAAAATAACGTCACGTTT
GCCATAAGAAAACACTATAGACTCGACAAACCGCTGTGCATCGTAAGTTACAATCGTGATGCTCTTTCTG
ATGGTAAAATGGTCACTATATATAGCCTCCACATATAGCGGTTTGGACTTGTAACTCATCCTTAGAAGTA
AACGAAACTCTTTATCCATAATGTTCTTAAAAAAATAAACACGATCTACTGACTCGAAATTGATGCAAAA
ATACCGCAGTTCTTCTTCCTCCCAGTGTCTGATTTCATCAGGAAACGTAATTTTCTCATTACTATATTGC
ATTTCGTTCAGCAGATTAAGCCATTTAATAAGGTTCTTATTATCCTGAATCTGACGTTCTATGCTCATAA
AAGTAAATTCTGATACCCGTTTTTTTGTATTTCCATCTATATTGATTGTTGTGTATCCAAAGATCATATA
TTGTAAATTTGGAGACATGATGAAACGGTATATGTATCTCTTTGCCATCTAAGGATAAGTCCGATATGCG
AAGCTGAGTCTCGCTCGGGCTATTGGTGCAGGGGGGGGACCCCCAACCTGTGCCGACAACGTATGTCAGC
AAGTGCTGACGCGACAGAGCTTAGTCCTTAAAACGTCATAGATAAAGACTTTCTCTTTTTCCCTCCCATT
CTCCTCTCTATTTCTTCCATTTTCATTATTTTTTGTTGTATCAGGGGCCGAATGTTTTTGTAGGCTTGTC
GAATCTTTTTTTTTTTGTAAATAAAATCACAATCTATGTACGACGATGACACTATAGGGGGGGGCGAGTA
AAGCGTTGTATATCAAAGATACATACACACATACATATATATATATATATATATATATATATATATATAT
ATATATATATATATATATATATATATATATATATATGTATGTATGTATATACGTGTGTGTACTCATTAGA
GGTTGTAGTGATAAATAGAACGGATCAAAAAGTGGTCGAGAAGAAACAATGTTAACCCTCGTTTCGGAAT
ATAATCCCGAATCGGGATTACGTGTACACACATATGGGTATCTGTATTTTCCTGAAGAACAGACGAGTTA
TCCGCTCGATATGTTACATCGATATGGAATTAATATTGACAAGTTTATCCCCGAGCATCGAAGCGAGTTT
GTCACCCTGACCTTTCCCGACGAAGAACGCTCGCTCTGGACGGACGAGGAACTGCGCAACTTTTCGATCG
ACCCGAAATCGGTGGATTTGGTGTACTACATTCTCGACAGGAGAGACACGCTCGATTTCTGCATGCTCCT
ACGAACGCATCGCGGTTCCAGACCCCTCTATGCGGAGATCATTTATTTTGACAACGGAAGCGAAGCTCTG
ACTATGACGGGAAGGAGGTGTGATGGTGATGGTGAAGAAGAAGGAGGAGGAAGAAGAAGAAAAGGAGGAG
GAGGAGGACCCTTTCAGAGCAGCATCACTCTAACCTACAGCGTTCAGCGCTTCCTCGATCATATCGTATC
TAATTACGACCATTCTTCCTGCTATAATTTTCCGGGGGTTGATGAGACGTGGAAGGTGGAGGATCGTGAC
TTTATCTTTGAAAACATGCTTGTGTGTAACGCTATAGAAGGAGGTGACAGTGCTGAAATGGCAAGGTCTT
GGAGACGGCGGCAGCCGTCCTCGCTAAAACAGCTCTGCCTTGGAGTCGTTTCCGCTAACAGAGAAGCGCT
CTGGAACGATTCCACACACACGATCATACCAATATTGATCGAGAGACAACTGAAAGCATATATCGATATT
AAGGACCGATTTGAAAGAAGAATGTTTTTAAAATATATGCGAGTAAATATGAAAAGAGTATATGAGTTTG
GTGGTAATAATAACCGAACTGCAATACCGATGAATAGGAATAAATATTATACGAATGGTTACGACCCATA
TCCAAATATAATACATAAAACATTTGGTAATATTATACCGTTTCTTGGAGGAAATATGATAGGTTTCAAA
GACGAATTTTATGATTTTTACCATTATGACGAAGTTATACCTCTTAGATTTCTTGATTATGGTTGTAGTT
TCGTATGGAAATATCTTGCTGATAAATACACTATACCCTACGTCATTTGGAGAGATACCGCATATCATTA
CTATTATCAGGAAAAATTAAGGAATAAAAAAAAACTCGAAAAAAAATATTACCCAGATGTTTGCTTTCCA
TCATCTTGATTCGCAAATAATCATCATGGAAATACAATGGGTTTATCAAGACATTAATCAATATTAGAGA
TGGATATGCAAAAGCGATTATTGATAGATCATCGGTTGTTAATATTATGGAAATATTATTATACTATTGT
AGCAGAATTATATTTTAGGATATATACATATATATATATATACACATATATGATGTTTAAACATTTTAAT
GAAACCATATACAAATAAAATAAATAAATGACAAAATATTATTATTTATCATTGGTATCATAACTCATCA
TGCTAATTCTAGGTCACTGCGACCGAGTTCTCTAATTGTTGATTTGGTCATCTCTTTCTCTATATATAAT
AAAAATTATAGCAGAATTGGTTTGATGATATGATCAATCATTCCTCTACAGACAGGGCACTGCGCCTGAG
TCGAGAGACAATCGGAACAACAGACCATATGATGACAGGGGAAAGTTACCACTTCTACTTCAGCGGTCAT
GCAAACTTTACACAATCTTCTTTCATTAAGTTGGTTATCTGATACATTATCACATTTTTCTAATGTTGAA
TTTTTTGTTGTCTCGATATATTCAATATTTTGTATACCAGGGTCTCTTCTTGCAGTATTCGTATCTTGAT
TAGGCAAGTCCCTTCCACCATTCATACGTTCATTATTTTGTATATCAGAGTCTCTTCTTGCAGTGTTCGC
ATCTTGATTAGGCGAGTCCATTCCATTATTCATATGTAAATAGATGGTAATTCTTGTGAAACCTTGATTG
TTACTATTATTAGCATTATCTCCATCATCATAATCATTATAAATGTTGTTCAAAATGTCTTCCAAAGAAG
GGGAGGTAGGGAGCACACCTATTGAATTGATAGGCGTGCTTGTAGTTCTAGTATCTATATCTTGATCAAT
CAAATATTTCCATATTGTTATTAAGGGGGCAGTCTGATATCTATCAAGATACGAACTTATTCGAGAAGTA
ATCTCATAATTGTTGAGTTCATCCAATGTAATACGATATTCGCTTTCGAGATGATATGTTAGATTGGGAT
AAGGAAGATTAAAGGAGATTTCATGACGATACATTGGATTATTGGAGTCTGCATCCGGGTTGAATATTGG
TTGTTTATATAGATAAACGGAATCATCAGGATAGTCGTCATCGTCATTAATGGTAGTAGAAATAAATTTC
TTTCTGATCATTTTTATAAAAGACATTACGGTATACACTGCGCGATAGTTTGCGATACATTCCATACTCA
ATTCAGTGGTATAGTCTGTATTTTTTATATACGATTCTATTTTTTTCCTTACAGCTGAAATACATTCAAC
TTCACTTGAAAAAGGTATACCAGTTTGTATAACTTGATCTCGGAGTGCATCTCTAACGGCAACGGTGGGA
AAACCTAGCATTAATATTTTTCTGGTATAATCCAGACCCAAAAGATGATTCCAATCGTGTTCCGTGACGG
CATTGACACTACTAGATACTGGATGATTCAGGTTGTGCTCCGTGAGGGTATCAACACTACCGGATATTGG
CATGTTAGATTCTCTCCTAACCTGAAAATCAAAAGTTTTGTTTATTCATAATTATAATATAAACTATATA
TATATATATATATATATATATATATATATATATATATATATATATATATATATATATATATATATAACTT
GGAATATCGACATTTTTGTATCATGTTACGTATTTACCTTATTGATGAATGCTTCTCCCTTCTGCAAGTA
AACATAATGACACGAGGCAGACCATATGGCGTGTAATTTCCACGGATCATCATCATCTTCCCAATTGCGA
AGACCGACACCACAGTGGAAACATGAAACATGATCACTAATTCCTATAAGATGAAAAACGTTAAACATTA
TTGTTTAGTTTAATACACACAACATTATTGTTTACTGTTTAATACACACACATATATATATATATATATA
TATATATATATATATATATATATATATATATATATATATATATATATATATATATATATATATATATATA
TATATGTGTGTGTGTATGTGTATATAATAAAATCCAACTTCTAAAGCTTATTGGATTTTGACGAGTACTA
AAAAATATAACATTAATAAACATATATATACATATGTATTTATATTTATATATATATATATATATATATA
TATACCTGTATAATAAAATCCGGCTTTTACCAATTTTTCTGGATTCTGGTATGTGCTAATAGGCCAATTT
TTAAAACTCTCGAATCGTTCATTTGCTGTTATATAACTATCATATAATGGTCCATTATATTTATGATAAT
ATTTCCAGATTTTAAAACTTTCCAATCGCTCTTTCCAACTCTGCATTCGTGTCGCACTAATACTATTTCT
TGGAGCCCCATCTGAAACATAAATGATAAAATCATCAGTAATATATATATATATATATATATATATATAT
ATATATATATATATATATATATATATATATATATATATATATATATATATGTTATAGACAGACTAAATCA
GCTAATACGTGTATAAATATATACCTTCAAGAGACTGGTTTACATTCTTATTAACCACTGTTGTTTTCCG
AGTTGTTTTAATCTTATTTATAATATCGCTCATATATATCGGTATATTACCGACAGGTTTACCCTGTGTA
ATCTTACAGTCGATATGTTTCTTTTGCAATTGCAAATTTATTGGTTCATCGTTAGAAAATATGACATGTT
TGTGACAATAAAAACAGATACAGCAAGTTGCACTTCTCGAATAATAAAAGCCGGCAGCTGCTAAGTCCTT
GGGTTGTACAAATTTGTTTGGCCAGTCTATAAAGGTTTCTAACCTTTTAATCTCATATCTTAAGTCTTTC
GGCATACTCGTTGCCGAATCAATAATAAAAGATTTGGATCTTGGGAGAGGAGGTAAATTCTGTGCAAGTT
GACAATAAGGGCTCATCTCTTTATGTATTTTCACAATGTCGTCTGATTTCTTGAGAGTATTTAACTCAAG
ATGTAAATAACAATCATTACATGTTACAAATTTAGATGATGAATCATATTGTACAAAACCAGCTTTTGCT
AGTAATAGTTTTTCTTGAAGAGTAATCATAGGTTGGTCATCATCACAATACATATTGTTCATTTTTTGAG
ACATTTTCTATTTTTCTCACAATTACTAATTATTTCTTCTCAACATTATATATCTACACTTAATTTATAC
TACATATAATAAAAAACCAACCTCTGTCAATATACTATACTCTCCCTTTCACTTTTTCCACCCCTCTGTT
TATTAATTATAGACTTTACAAATATATAAGATTTTCTCTCTACATATGGGACATTTTCTTTGAGTTACAA
TACAATTGCTACAGAAAACTAAATGTCTACATGGAAATATAAGTATGTCTCTAATAGCAGTTAGACAGAC
ATTACATTTTTGTTTATCTTCATATTGGTTTGGGGTATCTGAAATGAGAAAAAAGATATCATATTAATCT
TAAACGCACACACACACACACATATATATATATATATATATATATATATATATATATATATATATATATA
TATATATATATATAATCCATTACCTATATACTTACCATTTATTTTTCTTTTTTTTGTAAAAGATGATCCT
TTTTCATCACTTGAGCGTTTTTTTGGTGAATGTTTGATTATTTTGCTGATAATAGCATTACTATCTTCAT
AATCACTATTAGTACTACTATCACTACTAATACTACTATTACTACTACTATTATTACTATCAATATTTGT
ATTAATGTCATCATTATTATCGTTATTACTAGCATTATTATCTTCATTATCATCATTCTTTAAAGGAACT
GGCCAAAGTTTCCATGTAAATGGAAAACTATCAAGAGATTTATTATATTTTCTATAATAGAAAATTAATT
TCTCCCATATTGTAAATAAAGAAAAACTATCAGTTTGCTTGGAAAAAGCCGAATCTATAACTGGGACACT
ATCTGTCGCATGGTTAAGTCTAGATAATACCGTGGTATATTCAATATAAAATCTACCATCAAAAGAGTAC
TCTGGATATGGAAGAGTGAACGAATACCGGTAGCGGTATAGCGATATAATGGAAGAGTCATATTTGGACT
GTTTAATAACACAAAGTGAGTCATCTTGCTTAAACTTATCAATAGAATGTTTCCTATTAATTTCCATTTT
CGATTGCATTTTTTTTATATCATCCAAGAATGCTGATACTGAATATAGAGCATGATAATTTCTGATGCTT
TCTATTTTCATATTACTGCGTAAAGAAAAATGACCATATTTTATTATACAGTCTCGTACAGTATTAATAC
AGTCATTTCTGGATATGAAAGGTGTTTTCTTCAGCAAAATCTGTAATTCAAGGGCGTCTCTAACAGCCCT
AGTCGGGAAGTCTGATAATAGTAATTCTTTAGTGAAATCCAAGCCTAGAAGAGTATTCCAGTCTATTTCC
GTTATATTGCTTCTGGTCTTAATAGCAGGCGTTCTATACAAATTTTCCTTTATCTTCATCGTCTGTAAAA
AAAAAAGTTATAATAATGGATTATATTGTATATWTGTATATATATATATATATATATGTTGTATTTGAAT
ATATTATTACAATAATATCATACCTTTTTGACGAAATCTCCCCAATCTTCCCCCATTTTTAATTGAATAT
AACTACAATTAGGATTCCACATAGCGTGTTGTATCCATGGATCGTCATCGTCCTCTTCCCAATTAAAAAT
ATAAACATCACAATGAAAACAATGAACACGATCACCATAACCTGAAAATAACTTGACAGATTAATAAACA
CGATCACTACCTCGACACTTGCTACTCTTATTTTTTATATATATATGAAAATTACTTACCTGTATAATAG
AATCCTGCTTCTACTAATTTCTCTACGAATGATTGATCTTTAAGAGGCCAATTATCCTTATCATAATATG
TGGATCTCCGAGATTCCTCTGTTGCGTATTTCTTATGAATTGGTCTATGATATGGTTGAATATTCATATT
CGATAATTTTTTATCATTTTTTGTTGTATTATCGTGTGACCGAAGATTATTACTATTACCAGAAATGTAC
CTCAGTAAAGATCCATCTAAGGGATATATAGAGTAACGTCCTAAGATTTTTTTTAGTATCTTATCTTCTA
CAATAGGTACATTGCCAACTGGCTTACCCTGTACCCAATCACAATTGTGACAATATTCCTTGTTTTTTCT
TTGAAAATATTTATATATACCCATATGTATATAGATTATATTGTTGTTATATCTTAGGATACCTGTATCT
TCCTCTGGGTGAAACGATATAAACATGTTACAGTAAAAACATATGCATATGTAAGCATTTCTTGAATAAT
AAAATCCAGCATTGGCTAAATCTCTCAATGTTATTATTTTTCCATCTCCGGGCCAATTTATAAAAGTTTC
TAATCTCTTCATTTCGTATCTTAATTCCTTATCACCATCTTTATATAATCTTGATCTCGGAAGGAAAGGC
AAATTATGTGCAAAGGTACATGATGCATCTCTATCTTGATGGATCTCCACAATATTCTTCCCTGTATCAA
TATCTTTAGCACTAAGCTTCAAGTTACAATTGAAGCAGATGAATTCGTTTTCGACTTTATAAAAACCAGC
TTTTGCAATCACTTTTGGATGATAGGCATATTTATCTTCGTCATCATCAAATGTTTTCAATCGTTGTATT
TCCTTGTTCATTTTTTTCTACTTTATCTTTATACATATATATATATATATATATATATATATATATATAT
ATATATATATATATATATATATATATATATATATATATATATATATATATATATATTGTTCATTATCACT
ATATGTTTATAACATGTGCATCATTATAACTGTGCAAGAATAAACTAGATCATAGTCGAGCTTCGGTCCT
GTGGTATCAAACTCAAGACTTTGGTATTGTTTTCTTTCTGATCATGATATCACCATTTCTATTGTTTGCA
GACATATGTATTATTATATAGAGCCATACCAATAATATGGTTGAGATTATTTTAAAATAGAATAAAATTA
ATAAACGATGAATTTGATAAAATTTATTAGTAGATATATTAACATATAGAAATTTATATAAGACAGGGTT
ACAAAACTATATACAGTATTCCATAAAATTATATAGTTTTCCTTATGTTGTTATAAGGACAAACTTATAT
ACTAGATTCCTCATTGTGAGTTAGTTATGTTTATATAATTCATTTTATAAAGTATATTATAAGTATCCTG
TTTTATAGGATACTCTGTTTGTTGCTTTTCATCTCTTGTGCTCATATTATAAACAAAAAAATCCTCGTTG
TTTTTCAAAAACTTTACAACAATTGTGATATAGGATCCATATTTTCTAAGATATACCACCCTACCTATTA
GGTTTATAATCTCTACCATCATATATTTTACAGTATATACTTGACCACATAGATATGTATTTAGTCTCTC
ATTCGTATTCAGTTTATTTTCCTCTAGGAATCTGTGTATCGATTCTGGGATTGTTTTTTCTTTATTTTCA
TCTAAAGAAGTGGATTCCATAGCCACAGACACATAATGTTTGTTTTTATTGAATTTATCCTTAAAAGATA
TATAAATATAGTTTTCATCTTTGCTATCTTCTAATATATTATTCATTTTCTTTTGAAATGCTAAGAGTAT
GATTTTCTCCCAAATTTTTTGATTACATAATATCTTATTCATGATATTTTGTTTTGATTTGATCAATGTT
TGAATTTCATCTTGTTGCATCGATTTGTCCGTCATATTCAAGTCCTGAGAGTCACTGCATTGTTGCAATG
GACCATGATGTTGTAAACTGTCTGTTGTTTGTTCAGTCGATGACACATCTTGTTTTGCTATAAACGACAG
TTGTTGTTGTTGTGATGGTATATGTAATATTTGAATACCATCATCATTTCGGTAAGATCCTCTGATATCA
CCATACTGTTGTTGAGCTTCTTCTTGCTGCAAAATACATGTTGTTTGGGTAGTCGGTGGACCATGATGTT
GTAAACTGTCTGTTGTTTGTTCAGTCGATGACACATCTTGTTTTGCTATAAACGACAGTTGTTGTTGTGA
TGGTATATGTAATATTTGAATACCATCATCATTTCGGTAAGATCCTCTGATATCACCATACTGTTGTTGA
GCTTCTTCTTGCTGCAAAATACATGTTGTTTGGGGAGTCGGTGGACCATGATGTTGTAAACTGTCTGTTG
TTTGTTCAGTCGATGACACATCTTGTTTTGCTATAAACGACAGTTGTTGTTGTGATGGTATATGTAATAT
TTGAATACCATCATCATTTCGGTAAGATCCTCTGATATCACCATACTGTTGTTGAGCTTCTTCTTGCTGC
AAAATACATGTTGTTTGGGGAGTCGGTGGACCATGATGTTGTAAACTGTCTGTTGTTTGTTCAGTCGATG
ACACATCTTGTTTTGCTATAAACGACAGTTGTTGTTGTTGTTGTGATGGTATATGTAATATTTGAATACC
ATCATCATTTCGGTAAGATCCTCTGATATCACCATACTGTTGTTGAGCTTCTTCTTGCTGCAAAATACAT
GTTGTTTGGGGAGTCGGTGGACCATGATGTTGTAAACTGTCTGTTGTTTGTTCAGTCGATGACACATCTT
GTTTTGCTATAAACGACAGTTGTTGTTGTTGTGATGGTATATGTAATATTTGAATACCATCATCATTTCG
GTAAGATCCTCTGATATCACCATACTGTTGTTGAGCTTCTTCTTGCTGCAAAATACATGTTGTTTGGGGA
GTCGGTGGACCATGATGTTGTAAACTGTCTGTTGTTTGTTCAGTCGATGACACATCTTGTTTTGCTATAA
ACGACAGTTGTTGTTGTGATGGTACATCATTTCCGTAAGATCCTCTGATATCACCATACTGTTGTTGAGC
TTCTTCTTGCTGCAAAATACATGTTGTTTGGGTAATCGGTGTTTGTTGTTGTATTACTTGAATATCCTCT
TGTTGTAACGGTTCAAACGGTGGTACATGTTCATTGTCTTGATCTGTGTCGGTAAGCCATTTCTGTTCCA
TATTTTTTTTAAATTTAAATCCATTTTGTGGGGAAGTTATTTGTTTAATTCCATGTTCCAAGATATCTGT
CTGTAGTGATGAGGACACTATTTGCTTCCACCGTCTTTTGTATTTTCTCTTGTCACCTTTTTTCATTTTA
TACCGATGATATCTGAGAGGACAATATCCTTCTCTTAGCACTAGTTCTCGTGTTGTGTCTTTAACACCCA
ACCGTGTTGCATTTCTAATACCAAACAGAAATCATATTTATATGAAAAGGACAGGGTATTATACGCGACA
ATAATAAAGGTAGATGTTATTATATGAAACTATTGTTCTACATTAAAATAAGCATCATGAGATAGAGTAT
TCTCCTTACAACGAGTATCTATTTGGTGCTTCAAGACTGCTTTATACGATGTGGTTTTATTTCCTATGGC
TAGGATAACATAAGCATCTATGAACAGTTCATTGTCTTGATCTGTGTCGGTAATCCATTTCTGTTCAACT
TTAATTCCATTTTGTGGGCAAGTTATTTGTTTTTTCGATCTTGTATTACGTTTAATTCCATGTTCCAAAA
TATCTATCTGTAGTGATGAGGACACTATTTGCTTGCACCGTCTATTATATTTTCTCGTACCTTTCTTCAT
CTTGTACCAATGATATCTGAGAGGACAAATATCCTTCTCTTAGCACTAGTGCTCGTGTTGTGTCTTTAAC
ACCCACTATACGATATGGTTTTATTTCCTATGAACCATTAGACATATAGATTAAATAATATTCTTTATGA
TAACCTGTATCATATTAACGTCCATACTAACATTTATGAAATACAAGCATATAAGTCATGTTAACATTAT
AAATTTTAACAATGTAACTGAAAGATAATGACATAAATATATTATCACTGATATACTAACATGGTTACGA
TAAAGAATATGAGGGTATTTATGTGACAAATATGAACCTTATCAACAATGATAACTATGTTGTGAGGAGC
ATAACATCTACTAATAGTTTGATAGACAGCAAGACTTTTCTTTGCTCAGAAGCGGATGTTCTCATTATAA
TCTTAAACGAGAAATTTACTTCACAGCAAATACCCAATGTTTTAAGGTTATTATCATCTATTTTGAGAAA
AGATTTTATAAATAAAACTTTGCTAATGTTATCATATTTTAATCAAAATAAAATAAAAAATCAAAAACAC
TATTTTATACTCGCTAAAAGACATTCCAAGCATCTTAAACTTTATTCCTGTTTCATCGATAAGGATGAGA
GAATCGATTGTGCCCTTGAATGGAAAACGAGACAACCATTGCTGTCACGTTGGTTCCCGCTCACCAACTC
GAGTAATACATATACCAATATTATTAAAAAGAATCCTATCTTTATATTTATTGGTCAGTGTATTCCATCT
GTACTTCGCCAATTTATAGACTCTTCCCAAGAACTGACCAGAAAAGTAATATATCTAACAACAGAGGAAG
ATTCTACCAATATCAATTTCGACCATGTTTTAAATCATATCCCTCATCACTGTACAATTACCATACACAT
ATTGCGTTTAATATAAATACTGTGAAAAAAATACACAAGACTTATATTTTATTTAATTGTGCAAAACTAG
ACATTATACAATAATTAAGTTTATAATTTGGACTTTGCAGAAAGTAGACATTTTGCATAAAAACTAGAAA
ATTAGACATTTGTGCAAAAAATAGACATTATATACTTTACAAAAAAAAATAGACACTTGTACAAAAAATA
GACACATATTGACTTTGCAAATACTAGACATTTGTATAGAACTTGACATATATGTAAAAATAAACATTTT
ACAAAAATTATATAGTTAGACTTTGAAGAACCAGACATTTGTGCAAAACTAAAACTTTTACAAAAATAAA
CTTTATACATAAAAAACAATTTGTATATTGGAAAACTAGACATTTATGCAAAAACCAGACATTATGCAAA
AATTGGACTTTGATCTAAAACTCATTGGATATTGCAAAAACTAGACATTTGTGCAAAAACTTGACATGTG
TGCAAAAATAAACATTATATAAAAATTATATAGTTAGACTTTGAAGAACCACACGTTTGTGGAAAATTAA
AACTATTAGAAAAATAGACTCTGTATGTAAAAATAATTTGGATATTGGAAAACTAGACATTTATGCAAAA
AACAGACATTATGCAAAAATTGGACTTTAATCATTGAATATTGCAAAAACTAGACATTTGTGCAAAAACT
TGACATGTGTGCAAAAATAAACATTATACAAAAATTATATAGTTAGACTTTGAAGAACCAGACGTTTGTG
GAAAATTAAAACTATTAGAAAAATAGACTCTGTATGTAAAAATAATTTGGATATTGGAAAACTAGACATT
TATGCAAAAAACAGACATTATGCAAAAATTGGACTTTAATATAAAACTCATTGGCTATTTCAAAAAATAG
ACATTTGTGTAAAATCTATCTATCTATATATGTGTGTGTGTGTGTACGTGTGTGTGTATTAGGAACTAAA
CTGGATTTTATATAAAAACTAAACTTCGGTAGACAAATCTTCAAGAAACGTTTCTATATCAACTCAGTTG
ACAAAGACACAATCTGTAGGGAAAAAAATTTAATGTTATTAATATCCAAAAAAAAATATATATATATCTA
GTTCATTTACATTATGCAGTATCTGGAAAAATATGAATACACTACTAGTATTTTACTTTATCAATTATTT
GTAATATAAAATATATCCACTATAAGAACAAATATCTTGAGATACACCTATAAGCTACTAACTTTTCTAA
ATATTTGTAATATAGGATATATCCGCTATAAAATCAAATTCAGTTTAACTAAAAAGTCTTAATTCTACAA
TATAACAATATAATTTATAAGAGAGTACTTGCAAAATTACAAAAAGGTAGATCGAGAACGTACCAGCACA
CCTTCACTCCATACACGCGTGTGTCAGACTAATGTCCGTTACCACTCACACCATGCGCAGGGCTAGTTTT
GCGCAGATTGATGTGTAAAACGTTTAAATGTGTTTAAGGGAGAGAGAGGGGGGGTGGTAGTAGAGTGAAA
AAAAATATCCTATCGATTCTTATAAACATTAAAATATAAATGTGTTTAAATATATGACGAAGGATGATGG
TGGTGATAATAGAGTGAAGAAGAAAAATAAAGTAACCTATCATTCATTGAATATATATGAGGGAGGATGG
TGATGTTAGTAGCGTGAAGGAGAAAAAAATATCTTATCATTTCATGGTCATCTGAACTATACAGACTAAA
TATACATATACATATATATATATATATATATATGTAATAAAAATCTAAATGATTTCTTTATTAGTAGATA
TTTAGTTTCTATATTAAAGGTTCGCAGTGTACAAACGATCGTTTGTCAGTAAATTGTCTCAATTTAGGTC
TAAATATACATATATATATATATATATATATATATATATATATATATATATATATATATATATATATATA
TATATATATATATATGTATATATAATAAAGATCTAAATGACTTCTTTATTAGTAAATATTTAGTTTCTAT
ATTAAAGGTACAAACGATCGTTTGTCAGTAAATTGTCTCATTGTAGGTAACGAGGGATGTCCGTTATTTT
TCGCTTTGTGTAGCAAGCACATTTTAGGCGGACCAAGTTGTTGTCAAGTGCTGATTATTTAGAGACGAAT
CAGTATACCAGCTGATTCCAAAAGTGACCAACGTCTTTCTTTTTTCTCAAGAACCAAGATGGATTGTTCT
TTTCTCGACAAGAAACGAAAGAAGATGAGAAATTACTCTACAAAGGTAAAGTTGAGATTCTGTAATTTTT
ATGTAAAACATTTGAAGTAATATCAGTCATTATTGATTTAGGAAGTAAATAATTTGTTATCTTATTCCTC
TTATCGGTTTATCTCTCGCTTGTTTATATATCATCCATTGAATAGACCCCAACTAAATTATTAGTTTACA
CCAAAAATCTATGGTTCAAATTAAACAATCAATTATATTGTTATCAGTGTTACGAATTTAAGATTAACTT
AACTATTACAAAATACCGCATTTCTGTTCAGCACGGAGATACAGTAACAGTAATATACGAGAATGTTCTG
ATTATCTCATAATGTCCATTGATTGATTGTTTAAAATCCGATCTCTGCGAAGTAAAATAGGTCGCATAAC
ATAGCTAAACAGATATAGTAATATACACACACAAAAAAAATCTGTTTATACTCACAGTGAAATAAAAACA
TATAGTGATAAACTTCAAGGCTCATGAATAAGATATAAGATCAATAATAATGATGATACTTCATACTGTA
AAAATCGGCAAACTAAATATATCAATAAATACAGTGAATAGCTAAAAATGTTGTCTATTTCAGACGTTGC
AAAACAAACGTGAGATAACAAGCACAAGCTTGGAAACATAACGTAATCTCGATTCACTTTTTTTAATACA
GTCAAGCTAAAACCAACCATAAAAATAAACGTAACTATTTCTATCTTTATAGAAAGGAGAACGAAAAGTT
GATCAAGCAAATACTATTAAACCAAAAAAGACTACCAAGAAGGTCAGTAATCTGTTGTATTGTTATTTAT
ATAAATTTTAATACATATATGGGTATATTATACTGATAATCTAATTTCTTTATACAGGTTCCTCTCAGAA
ATCACTCATCATCATCATCAACATCACAATTTGATGATCCGTCTAGTGATATCGGTATCAATTCTACTCC
TATTGTTGTTACTGCTACTACTAATATTACTACTATTGCTGATGCTACTGTTGAAGATACTGCTGATACT
ACAACTGTTGCTGCTACTGCTGGTACTGCTACTATTGTTTCTCCTCCTTTTTCTTCTCTTGCTATTCCAA
TCGCTTCTACCTCCTCTGCTGCTATTGTTACTACTGCTGATCTTACTGTGGTTTCATCTACGACTAATGA
ATCGTTTGTTGATGATGAAGATGAGGTTGGTTCTCGATTGTATTTTGACACATGTGCATATATGTGTATA
TGTATGTATATGTGTATATATGTATTATCTTTTTATATTTTTTCTTATATTTATATATTAATATTATATA
TATATGTATTCATTAGGATATTGTCTACATTACGAAGAGGCGATCACCTAGAAAGAAATCTACCACCAGA
GGAGGGATAGAAAATATTGTAGATGGACCAAAGATGAATCCCAATAAGATCACCTGTTTTATATGTAACA
AGGTAAGAGGTTCAGTGTTGTCGTTTTTCCACCAGTGTTTATGTTTTTTTTTATTAGTATTTTAATAGAA
TCTTTCAATTTAGTAGTGTAAGCTAAAGTTCCTTTGATAATTAATTTCAAGAAGAATTGGACTTTTTTTT
AATACCGATCATATTACACATCTTAGTCTTTATTTTTCTTTTTATTGCAGCAATATGTCAAGTTGAAGCG
GCATATCAAGGACATTCATCAAAAAACTGGAAAAGACCTCGAAGAAGCCTACAGTGAGGCAAAAAATCGA
TACGCGGGACTCTCTCATCAAGCTTGCAATCTCTGCGGCAAGGGCGTCCGACACATGAAGTACCATTTGG
TAAACATACATAAGCTGGTTCCGAGAAGTGACGAATACAGGATGGCGCTGGGCACGAACGTTGAGCGTTC
TCGCACCGTCACCCAGGAGAAGAAGAGAACGATTCAAGAAAGGAGAGAGGACCTGTCAAAGATTCCAGTA
TCTGTGCAAGCGTGGATCGCCTACGAATCGAGAGGAGGTCTGACCGTGGACAGGAAAGGTATGCAGAGAA
ATATGAGACTGGTTATGGAAATACTAGAGACGCATTCGCTGACCATAATGGACCTCATAGAATACTATAC
GGTCGAGACTTCCTACGAACTCCTCTACAAAACACTCGAGAACCGGAAATACAAGTACGCGAGCATCGGC
GTAATTCTAGGTCACCTGAAACGCTTCATAGACTGGGCGTGCACCGAGACGAATCGTCCCCTCTGCGAGC
TTACCAATCGAGAACACAACTTTTACATCAAGCTGTGTCGAAAGAAGGGGAACGTCGAAAACATGAATAG
AAAAGCGGCAGAGTATGTTCCCACGATTGACGAAATGGGCCCCTTGATCCAATACACAAAGCATCGGGAC
ATCATGGACGGCCTAATCGATCAACCCAGAGAGACCCTTTACGAATACGGTGCCGACCTCGTCCACGCAA
CACTCGCGTGGCCTCTTATCATCAGGGCAGGGGCAAGGACGGGAGTCATAAAAAACCTACTCACCGACGA
AGTCGTGAATGCGGTCAAGTCTTCCGACGGTGTGGTCATCAGCGTGAAGACGCATAAGACATCCTTACAA
TACGGTCCCTACCAGATCGGGATTCCCGCGAGAGAACATGATGCGCTCGTCAATTTTATCAATGGTAGGG
ACTGGGAGTCCAAGTACGTCTTCTCGTCGAGACGAGGGGCCCCATTCTCCATGGCCAACATTCAGCGCTT
TATGAGGAAACTCTTCCTCTTGTACGACTTACCGCGTCTGAGGATAGCGACCGTTAGAAAGTTTCTAACC
ACCCAGGCCCACAGAGAAGGAGACGATCGGATTCAGGAGGCGACGGCCTCGCTCCTGAAGCACAGCATGA
AGACCGCCAAGCGAGACTACAAGGCTATGCAGCGCGATCACGATGCTCTCGACACTGCTAATCGTCTCTC
GAAAATGCTACGGGAAAAATTATCAGAGAAAGGTGACTGTGGTAATGATATCGTAAATGAGGATGATGGT
GTTGCTCTTATGGACGAGGACGATATTATGCAAGATAACGATGCAGTCACTTCTACTACTATCAATGTCC
CTAGAATTGACGATGACGACCATCATCAACAGCACCGTCAATACCAAGAAGAAGGAGATGTCTACGACGA
TAATAATGACGATGTGGTAAATATAGCTCTCGATAATTTGGATAAATATAATAAGGACGACATCTGTGAT
GGTAATGTTCAGAAAATACGTGATGAAAGATTTAAGCCTGAACATTTAGAATTATTGAAAAGGGTTTTTA
AGCGGAATATAAGTAAGAGACAAAAAGTAAGCAAAAATGTCATCAAGAAAAAAAGAGAATTACTGGAAGA
AATTTATACTTATCCTGGTTATAATCCCAAAACTTTAACCGATAAAATATATGATTCATTGAGATCACAG
ATACGACTACGCCTATAGTTAATATTAATATGTATTGTTAATGTTTGTTATTATTTATGTTTGTTATTGT
TTTGTGTGTTTTTCAATAAAAATATATTTTGAAGTTTTGTATTTTTCTCAACTTTTCAGCTATTTTACAA
ATATAACTATGCTTTCATCTAAATATTTTGAAAAAAAAACTTTTTAAAAGACAAGTTTATTTACATATAT
ATATACATATATATATATTACAACACGGTGATAATTCAACCTTTGTTTTTTGTTATATATTATAGTGTTT
CTGTTGACATGTATGACATCGAATCAACAAGCTATTGGGTAATAAGCTGCTGGGTGATATATCGTACAGA
GAAACGAGTGATGAGGATATTGCTGATGACAATTTTTTCGTCTTATTGTAATTTTTATCATTTCGTCTTC
TAAGAGGTAGAGTGTTACAATTCTGATTTGGGTCATACGAATTCATCACCATGGGCTCTTGCACAGCATA
GATGCTGCGTATATTTTTTGGAACATCATAGTTACTTGTACGATTATTGACACAAGATATAGTGTAAACA
CTACGTGTGTTTTTGGGTACATCGTAATTTGTGGGGGGCGGCGGTGGTGGTATATGTTTTGATTTCTCTT
CCTCTTTGTTCCACATAAATTGGTCACAACAATATGCTACCAAAATATGATCTGTCTGTGTCTCGCTGTC
CTTCTTTTCTCGTTGCCTATATATAACATGTGTAGCATCTGGAGGCACATATGTATTATTCATATCGAGA
TAAAGATGTTCTTCGTTGATATCACAATATATGGGTTCCTTGACAGAATCTCTAATACAATTTGATATCA
CGTCTATAATACCATCATTATCATTACTATCAATTATTTTTTTCTTATTTATACACGAACTGTAAAAGGA
AGTGATATTATTACTATTATTCAGATAATAGTCTAACGACTTGCTCTTTTGATTGGGAAGTAGATAATCC
ATATCTATACTATCATATACAACACCTAGACATTTTATAAATTTTGTGTCGACTGTATCGATTGCACCAA
ATAATCGCAAGAGATTAAATATCTTACTCTTTGTATTTTTTTCAGAGTGTGATTCTTTAGAAACGGATTT
GCATAACAATAATGCACAACTAGTCTTATCGTTCTTATTAATATAGAAAATACCAGAATTGTGTATTTTT
TTTGTATTTCTACTATCATTATCAATTTTTTTTGAATATCGAAGATACTTTTCTTTGCAAAATAAAGTTT
TAGCGGCTTCTTTTACTACTTTAAATTTTACATTCCTCTGTGTAAGGTAATTGTAAATCGCCATACCGGC
TGCGGTTTTTAACTGAAAGAAAGAGAGATCATGTTTAATTAATGCCTTTGTAGACATTGATAAACTACTT
CTATTTATCATCTTCAATGTTAACTTTTTCTTTTCATACCTTTCTCTATACAGTCTATTGAAAAAACAAT
TATTCCACAAAAATTCCAATATGTGTGCTATTGTGCCATCGACAATAGCCGTTTTATTTTTATTAATGTA
TTTTTTTCTCATTTTATAGTATCTTTTGTATTCTTTACTAGTTATATAATTTACATGGAAACATTTCTTT
ATTATTTCTTCTTCTATAATATCAACTATAGATTTGCTCCAGCCTTCGCATATACCATATATTAAGACAC
TAATTGCATTTATGTTTAACATTTCGTTAATCTGGTAATCGTCGTCGTTTTCAGCAGTACATGAAGCCAA
TTTCATAATATTATTTACAGAGTAAACCTTTTTCTTTTTTATAAAAAACTGATTATCACTTCCATCTTTG
TTGAATCTGGAAATGTTAACAATAACATTTTTTTCTATCACCTTTATACGTTGGGTAACAAGAGTAATGT
CTTTATTAAAAAATAACCGCTTATAGTATTCATTAGAATATTCTATTAAGCTTGACATGTTATAGTCGTT
TTCCTCTCAATATTATCGCTCTAAAAAATTTTAAAGGCGAATACGCAATATCATTAATGATGTCAGGTAA
TCGACTTCTATCATAAGAATCTATATACAATGTGGTAAAAAGTGTATCGTTAACCTTTAATCCACGTCCT
TTACTTTCAATAATAATCGATTCTGATAATTCGCTGTTAGAATACGGTATCTTAATCGGGTAAGAGTATT
CTTTTCCACCGTTGTGGATATCATTGGCATTTATACGATCTTCATCAGGGGTCCGGCGACCATCACTTTT
GTTAATCTTACCTCTTATGATAGTATTTCCCTCGCGATTTGGTACAACTTCTATTTTAACCGCAGGAAAG
TTTACGAGATATTCAGCGTTAGATTTGTTCAGCTTTACGGTTATACCCTTTTCTATCAGTAACCCCAATG
CACAATACAATGTTAAACAGAGAGCCTCTTCAGATGCATGAGTTAGTAATACTCCATCATCTCCGTATGA
CGATTTAAGATTGTCTCTATTAGAAAGGTCGTGTATCGATACTGGGTAGCCAGCCTCTGTTAATGCATTG
AACAATCCCGTCATAGATGAATAGTAAATATTTCCATATTTCCTCATTGTTAGGTAACATTTATTTATTT
ATTATAACATTATTATAACCCATCTTAATAAATAATATAATATATATATATATATATATATATATATATA
TATATATATATATATATATATATATATATATATATATATATATGTGTTTATTTATTTGTTTATTTTATCA
TAATTTTTCAAGGTTTGGTCATTTTCTTTATTATCTCTCATCGCCGTCGTCATTTCAAATTTCCTTTTCA
TGTTTTTTTCTAAGGGAAAAGGATCAACATCCATTTCTACAATATTCTCCTCATCTAAATCGGACAACAT
CTCTACCGTTCTTATCGAGTTTGATTCAGAATCATCACTTTCAGAATCATCGCATGACGAGTAATGAATA
TTAGATAATGGTTTAATTTCTAAATCGGACATCTCTACTGATCTTATTGAGTCTGATTCAGATACGGTTG
AATCAGAATCATCACTTTCAGAATCATCGCATGACGAGTAATGAATATTGGATAATGGTTCAATTTCAAC
TGAATCATGTTGTTGATTCTGCATTATTTCTATTAAATATAGTATATATGTATACTTCATAGTATTCATA
TTGGACAAGTCTACCAAAAACACCCACTCATATAGGAATAACTTCTATAATATATTATAGTGATACTTTA
TATTTTCCAAACTTTTTACAAACACATCATGCAATAAATGATAAAGAGTAAAGTTCCACGTACCATTTTT
ATGAAGATGATCATTAAGAACAGTCATAATAGTATTGGGGTTGAATTTAAAATCCAACACATGTTTAACA
ATATCTAATTCTTTTAGTGAATTAAATTGTTCGTATGACATAATTGGTTTGTTACGACTCGTTAGATCAG
TTATAATATCACCCTGTTTGATGGGGATATTACCGATCGGTTGACCCGTTACAAAGGAACAACGAGGATA
ATGACGGCGGTGTTCTCTTTTTGGTGTATCGTCCTTTTCCCATTTTCCAATTATTCCTCTACAAAATATA
CAAGCACAATAATCATCTTTCTCCAAATAATAAAATCCATCTGCGGCTAATTCAGAAGGGTTTATCCATT
CCACTGGCCAATCATTAAAGGTATTCAGTCTCGCCCTTTCAAATCTCAGAACGTTAAATTTTTCTCTTTC
AGTATTTAAAAAGGATGAGGGTAATGTTGTTATAAAGGGTAACGACATTTTTAATTTTTATAATATTAGG
TTAGTCTTGTGGTATTAAGTGAATTTATTAAAGATTTCTCCCCGAATATTATAAATCTTTTTATTTATAT
ACATGTATATCGTCGACTCGCTATCGATTAATGATATATAAATATGTAAAAAAAGATTATATCGACAATC
TCAAAGAGATTGATTACTGACAACACCACTGATGCTAAAACGATGACTTCGAGATCGATTACTATCAACA
ACGTTTGACGAATTCAAGTCGAATAACAAAACGATGATATTCTTTTATGAAAGCTATCAACATAGAGGGA
AAAAAAGAAGAGAATAAAATACCATATTACTTATAAAAAATAACTAAAAAAAACAATATTATATAATATT
TCTCTATGAGTAAATATATTAATTAACTTTCCACCACCAACTAACAAACATCTAAAAATGTCGAATAAAA
TAAAGATTATAACATCGGAACTATTAAACGCTAAGAAAAACAGTGTTGCTGCCTTTGAGAAGGCCGTCAA
TATTATATCATTATACCTCTTGGAGGAAGCAGAGAGGGGGAACTGGGGTAACAAACAATCTAGTTCTAAT
GGATCGGAAACGGAAAATATAAATTTAGGTCTTTATATACCTGCAAAAATCGATCTATCTTCCTGGCAAG
CAGGAGATCCGTTGAACGCATTCAAAAATGCATATGCTGCTCGGCTAATCATCAATATTATTTTTCATCA
TGATAAGATTGCAGAAATTATATATATGCTTATATCTGAATTATTACTGTTAATAGAAACAAATACAAAA
AATGAAGGTAAAAACCCATTACAAGACTACGGCCGAGCAAAACCTATGCCCATTGACCAAATAGTAAATA
CAATGTTAAATATTATAAATGAAGAAGAAATGGAAATAGATCTCCAACGTTTTAGAAAAATAATTACTGA
ACTGGAGAATGAACATGCAAACTATGATGGAGAATCAAGGCTATCAGATTGGCAATTAGACAAGCTCCAA
CAGCAAAGGCATGTAAACAATCCTGCAAATATTGATAATAATAACAGTAATGCGGATAACGAATATTTAT
ATTTTATAGATGACGAAGTACCTCTTTCGGTTGATACCATTTCAATAATACTACCACGTGCTAATAGAGA
GAGACCAATGAAAAATATTTTGGTAGATTTGTCCAAAAAACATGACGAAGAAGATAAACCCTGGAACAAA
GAACGTGAACAGACAGGATATTCCATTCTTTCATTCCAAAGTATATGGACAAGAAACTTTGCAGATTATC
CTACGAATCTTGTTAAGACTGTTATTGAAAACATACTTTCAAAATATATTGTTCCTTTGAGAGATGTGTT
TCACATGTGTTTTCATCTACTAGCACATCTAAAGTGTGCGAAGGTTATTAACGCTACTTGGTATGAAAGA
GCGACATTTACATACAATTTACCACCTATATATTCAATACACGAGACGTGGTCGGAATTAGAAGTTTTAT
TAAACATATATGCGTGTGTGGCTAAATTATTTTTAAATATCTATAGTCTATTTTCATCGCCCTCGTTTGA
GTCAGACGATACCTTAAACAGTATACAGGAAACATATATGAAAACACTGGAACTCTTGGAGTGTTTACCC
ATATTTATATTTGACAGTAAATGGATGGATAATAATTTTTATTCCTGGCCATATACAAGAAGAAGTACTG
CACAACTTCCCGTGAAGGATTATCTTTCTGAGAACTATCTTTTAAAAACTGTATTAGTTACTCCTTCTCG
TACTGATAACTATAGACAAAACATTATGAGATTGAAAATTAAAGCAATAGAAACTATCACATCTCTAAGA
GCGGAAATGCAAGAGATGTTTGATAATGGATTTGTTACAATTGTGAACCAATTCCATAAATCAACTCAAA
AACCTTCACCATATAATAATAATAATAATAATATGGATACAAATATGAATGATTTTAAAGTAAATGTTTT
ACATGATAACACATTTCAAAACAACCCATATATTATTCATCCTTTATATCATCTGAAAATAGTACACTTT
ACAGACTCGGATAACGAGTGGCCAACTTCAATAGAAGAATGGGATGCACGGTTTCATCTGTCTAGCGAGA
GCGGTATACTAGCGACTTCACAATCAACAGCAGGTAGTGAAAATAAGAATCACTCGCCTTGGTTCTGGAG
AACCCTACCGCTATTCAAGCCATCTCTTTTGAGCGACTCCTCCAACTCTCCACCTTGTAAATTTTGGGAA
GAGACATTACAGCAAATATATAATTATAGTCAAATATATTGCAGTAAGAATAAACAAATTTTACAAGATA
TGATCATGCACATAGAACGTAAAGAAGAATCAATAGAAGAAAAATATAAAAAAAATATGGAAGATATTAT
AATGAAAGATAAACAATTAGAATGTTATGAAAAGCAAGAAGAAAGAAGATTGAAAAATGTAGAACAGAGT
ATATTTCTTACAATATTATGTAAGAGTCTATTAACAGAACTCATGAATATTGACAGCGGGGAAGTTGAAA
GATAGTAAACTAAGGATAAGTCTGATATGCGAAGCTGAGCCTCGCCCGGGCTCTGGGGGAGCCCGGCCTG
TGCCGACTAATGTCGACTCGATTAACGTGTATCAGCGAGTGCTGACGTGACAGAGCTTAGTCCTTACCCA
CCTCGGTGCTGAGCGTTGTTCTTTTCTATATATGTCCTTTATTTATATAAAAATATCGGGCGTCTAATGT
AAATATATATATATATAGAGAGAGAAGTATAAATGAAATGCAGTATTATTCCAATAACATTGAATATAAA
CCTACTAATAGTTCATCAAACATTATGGATCAGATGAAAACATTACAAGATGATAAAGACAAAGCTCTTC
AATATAAAGACTATTCTATGTGGCGTGATATAAACGACAAAGATAAATATAGATCGATAGAGGAACTTTC
TATTCCTGTCTATGTGCCTACTATGAGCCAAAAAATATATGAACCTAAAACAAAATCTACTAACAAGATG
ATCGATTCTTCTGAACAAAAACCTGCTGACAAGGTGATGATCGATTCTTCAAAAAATGATAACGATAGCA
TAAAACAAAGTACAGAGACTATCTCAACCCATATTCATAAAGAAGTCAAAAATGATAATGATGAAGATGA
CAATGATAATGATGAAGATGACAATGATAATGATGAAGATGACAATGATACAGAGTCGGAGACAGACTTA
GACACCAGTAATGATGAAACAAAAAGAAATGACGACATATATATGTCAACAATAGACGTTGATTGTCATA
GTTGTCTCAATCGCCACCGTAGTGGCAAAAGTACTAATGATGATAATGAAAATAGATTACAAAATCGTAA
GCGAAAGTATGACTCGTTAGAAAATAAACTAAAGTATGACTCGTCAGAAAATAAAGTAAATATGACAAGA
ACAGAAGCACGTATGCGTAACAATATTATTAAAATCACAAATCAAACTAATAAAGCTATAGAGAGTATGA
AAGAGATTATAAATATAGCAAAAAATATAACAAATATTCTAAATGAAAGGGGTAATAATATTAAAAAAAC
ATTAAATGATATAGAACAAACTATTTCAGAAAAACAAAGAATAAACTTTATTAGAAAAACAAAGAAATAG
AAATAAAATATAGTTTTAATATATTTTTATTTTATCGGCAAATTCACTTACAAGGCCCCTATACTGTATA
CCACCGATATCAAAATTCTTGGCCAATACCAATTTATCAACAAACGATTTAATACATTTAATTTCGATGT
CGCTGGTCTCAAAATCTGTCAGTCTCTCTTTATAATCTATCAGAAAAACAACAGTGTCAATTTGGGTATG
TATGTTTACCAGATCATAGAGTAGATGATCCAAACATGATTCAAAATACAGTTGACGGTCTTGCAAATAA
TCGCGAGCGATACCCAGTCTCATGTGCTCGTCTGTTGGTATACCTATCGAGTAATTTGATGGCAAATATC
TATCAAAAAGATTGACTACACAAGGCACACCATTGCAAAAATCAATGGTTCCCGGTTGTGCTCTCGTAAC
AACGGTAGCCAAGTTGCTACCATATACCATGGGATTGCGATACCTATATGGATTTATATATCGACCAAAA
TGTTTTATCATATCACAATAGAGACCTCGCGGTTCCAGCGTTGCACAATCACACTGGTGACAAATACAGA
CATTCGATTTTATATATATAGGATCAAGAATATTATCATTGCTATTTTGGATAATAGTAATTATTCCACT
TTTAATATTGTGGATTTCTATCATGCTGACTGTTTAATATAGTGGATTTCATATATATATATATATATAT
ATATATATATATATATATATATATATATATATATATATATATATATATATATATATATATATATATATAT
ATATATATATATATATATATATATATATATATATATATATATATATATATATATATATATATATATATAT
ATATATATATATATATATATATATATATATATATATATATATATACAATATAATAAATAAAGATTTATTT
TTCATTCAAATCTTGCATATCGTTATCCTTCTAGGATGGAATATACAACAGATATAGATAATCTTAATAT
ATCAAGTGAGGATAATGAAGAAACAAAAAAGAGGAAACATATAGACAACAATGACACAAATAGTTGTAAG
AAGAAACATGAAGACAATTTGGCAGTTACAGCAACAAATTCTGCAGAACATCAATCTAGCAATATGTATG
TATTAGAATATAACGACTGTATTGATATTGATCATAACGACAATGATAATATATCGGTAGATAATAAAAA
AATATTATCTATAGAATACCCTAATAATAAAGATGATCATCAATCTGGAGGTAATAATGTTACACCAAAA
GAAAAGTCGTCTTCAAATACTGGTAAAGATGATAATGGTGACGTAAAATCTAATACAAATGATCATCGTA
CTGATGATCAAAAAAAAAAAACTGCGATAAATCCTAATATGAATATACCAAAAAAAAAGTCACCTTCAAA
CACTGGTAAAGATTGTGATGACAATGATTACGGAAAATTGAATACAAATGATGATAACAGTTGTCCTTAT
AATACTAACGACACTGTATCTACCAGAAAACGAAAAGCTGACATCGAGTCTACAGACAATACAGAAATGA
ACAATGAAAACAGTACCGAAGAAAAAATCAAATTTATTAGTGGTAACACAGCAGTAAAATATACTAAGTG
TAGTAAGAAACATCAAGATACAACAAAAATGGTTGGACTTCATGAAAGTGGTAGATCAAGAGTAAAGAAC
AAAACTGACAAATCAGAGAATAGTAACAAAAAAGAAAAAAAAGAAAGAAGAAAAAAAAAGATAACAAATC
AGATAATAGTAACAAAAAAGAAAAAAAAAAAAAAAGAAAGAAAAAAAAATCAGAAGAACGAACTTACAG
TAAGGGATATCAACGATGACCAAGTATATAAAACCTTTTTAGATTTAAAGTATTATACTTCGCTATATAA
TGTTGACATCGATAATGTTAAGTCTTTTGATAATTTATTTCTGAATGAAGATTCGTATATTAACCCTGGT
CTCGTTGTTTATAATATCGATGAGTTTTCATTAGAACTTCAGAAACTAATAAATGAGGGTAGCAATAAAT
CGGCATGCGTCGCATTTGCCGAATGTATATTTAATCAACTGGAAGACAGCTGTTGTCGGCAGAATGATGA
TACTTTTATTGAAGATTCAGACATTGTTCAAGAGACCTGTGACTCTTTTAAAGAAAAGAGTCTATTCTTA
TTCTACGCCATTATAACATATAGTATGAAACAGTCTATATCATCAAATACTATATTAAGTATTGTCGAAA
AGTACCAAGATCTATATTTTAAGAGTCTCCATCTCTTCACCAAAGAGATAGAAGAGAAAATGGAAGGAGT
GTTAGATATGGATTCGCGATATTCTTTCTTGTGTACCTGTATATTAAACAATTACTATTATCGAAAATCG
TCCTATAGTAATAATAATAATATTATTCCGACGAGATGTGCAATTTTTGCACGTAATATTAAGGATAATA
ACATCATTATACGCGCAACAAATTCTTTTAATTCTTCTTTTGCTTGTGTGCATTCATTATTGTACAGTTC
TAATTTTTTGTTTGTTAAACATATTCAGGATAAGCAGTTTCTCTTTACCTACTCGGATGGAACAGCGGAC
CATGTGATTACGATATTAATATCCTATGAGATGAATAGTGAACAAAATGTAGATTTAAAGACGATCCATT
TTGGAGTCTTTAAAGTATATATAGCCGGTTCCAGTATTTCACCCACTGGTAACACAATAATGAAAAAGAT
CATTAATCGAGTGAGACTGGAGATGGTAGGGTTGTCAAAGCTCGATACCGATCCATTCAAGTTTCCTACT
TGTAATGATTTACTGTTATCGTGGTCACCGCCTCTAAGTAGAACCGACGCTCGATGTTTTCTCCCTCTCT
TGCGTTCGTATAATATTGATAACATTCCCTATAATATTGATAATATTCCCTTTCAGATTATTGCCCGTGA
TATTTATGATTGTTCTAGAGAGATGTGCATCGCTTTTTCACAAATTAGAAATTCAGGTGCTACCTCGAAA
TATAAAGAACAGATTGTTGAAAAACTATTCTCAATAAGGTGTTCAAGATCCGCGCAGTCTGGTTTAACTC
CCGTTGTGACCGAAGACGGAATGACAAGCTATTTTCTGGCAACAGGAACACTGCATAAACCTCTAAAAAC
ATGTCCTGTTGAAACGAGATACGAAACTATTTTAACCCCTCTGTTAATCGATCCGACAGTTGATGAGGTA
TGGGCTCTTAAGAAAAAAGCTACTTTATGCATTAAAGATACAATCATTTATTTGTACCAAAATAAAGTGA
TAACAAATATAACGGATTTGGTAAAACTCGTTGACAGTAACGCCTCGAATTTCGATCAAGTTTTTTCATC
CGAGGTTTTGGGTCCTGGGTTTAATTTGGAAATATTCAAACCGTTATTTTTGTCTAAAGTCATAGATGAA
AATATTAGTAATGAAAGTAGTATCAAATCAAGAATCACTAACATTTTATCAAAAGAATATCAAGACATAT
CAACCGATATTGTTTTAGTAATACAGAAATTAAAAGACATATTCTGTAATAATAACAATACACTGCAAGA
TATCATAAAAATTATAGCTGATACTTTTTTATCATTACGTTACTTGACCAGCTTATCCGATGAGGAAGAG
GCGACGGCGTTATCATCATCGTCGTTCAATCAATACAACTCGCTTGATCTAATTCGAATATGTTTACATT
CCTTTTTCTTAGAGTTGTGGTGTTGTCTGCAAAATATTTTGACTGTTAGTAATAGTCTCATTACTTTCAC
AGGCTTTAAATTAATTTCTTTTGCGTTTTTCTTGTATGCTTCTTCTCTAGACGAGTTGTTATTAATATAT
TCATCATCTAATCTTTTTTCTTCCTATTATCAATGGGGTTACGGACTTTTCGATATGACATGTAAAGTGT
CTTGTTTGATAGCTACTCATCTACAATACTTGGCTTCCACACAAAGGTGTAACAGTATACTATCTCAACA
CGCATATGTAAATATTAGTGAGATTGTATCTGATGTCATTGGCAAGTTTCCTTTTTTTACTGATGATGTT
TATATTGGAGATGATCAGATCAAGAAGAAAAAAAAAATATTAAACTATTTTTTGTGTGACGATATAATTG
TATTGTTAAACGACCTTATGTTGGAAAAGATACCCGAGAACATATATCGTCTTTTTTCTACATATGATGG
TGACGAGGCTCGTTATCACAATATTACTGTCTGGGGTGATAATTTACACAATAGATTTAACGAAGAAATA
ACATTGAATAATAAACATAAAACACAAAGGTCACAAAAAATTTTGATAGATAACAGACCATGGCAAACGC
AATGCGACGCAGTTGTTAAATTCCAAAGAGACTGGGGGGACTCTATGGTAACAGCTATAGAGGAAATATT
TGCTCATACAAGTTTTGAGCTATCAGATAGCTATAATGATTCGTACAGTAACATAATATACCCTAGCAAC
CCCAGTATGAGTATGGTTCCATGTTTGACCACTTCAAAGCTCACTGATAATTTTTCAATTAAAGACAACG
TATATATCTTTGATAATGTGTCTTGTCTGCGTACATTTATCGATATATTAACGAGTAAATGGAAATTCGA
AAAAAAATCACAAGATGATGCATATAAAGTTCTTGATCTTATAAAACATAGATTGACAAATCACAGTGAT
GTGGAAAAGTATAACTTATTTCGGTCACATATAACAAGTATTTTTGACAAGACAAATACAATCTGGAATC
ACCCTCCCAATAAATTAAGTCTTGACACGATATGCGAAATGACAATGAAATTTCTAAAAGATTTCCCTAT
ATATGATAAACACGAAACGATAGAAACGACGATGAGAACGTTCGTTATAAATAGTAAAAATGAAATAAAT
GTAACAATGAACGAAATAGAAGAATTGGTAAACAAAGCGAACTCTCAAAACCTCAAGATAGGAAATCTTT
TAAACCAAATAACTAAAGAGGTTAACAACGTTATAATAAAAGTACAATATATACAATCACAAGAAAAAGA
AAGAGACGAGTTTATTGAAAACATAAACAAGAAAATAGCATACTTAGAGCACGACAATGAAGATACGAAA
AGAAATACATTTATTATTGAAAATGGGAATTCGATAAAAACTAAGATTATAAATATAAAAGGTAATGTAG
AATCAGTTATGAAAGAATTGGAAAAAATAGAAAAAATAATTTGTTATGCAAATAATACTAAGGGTCACCT
TAACAATATAGAATGTGGAGTAAGTAACGCAAAGAATATACAAAACATAATATTTGATAGATTAAAAAAC
TCGGTGTTAAGCACCACCATAGAAGAAATACAATTGATGGTGAAGTACATATCCAGTGAAAAAGAAAATA
TATCAGATGAATTGCAAAAAATTGACGCGCTTAACATAGATCTTGAGCGTGGTTATAATGTCGTGCATGA
ATTACGAAGGCAAATAGCCGTAGTATTGAGTACAATCACAAATATCATAGAGGGTTATAATACATTCAGG
GATTTTTCCCCCGATGATACAAGGATGGATATCCAACAAGAATCAGATACCCCGAAAGAAAAAGATGAAA
AGATGGATGTTCAACAAGAAATAACAACAGCTGCTGCTGTTTTATCTACTGTTGCCGCCACCACAAAATT
AACTGTAGATGACTCGTCTTATCCAATGGCAACATCACCACCACTTGCAACATCAGAAAAAAAACACATC
ACAGAAATATCAGTCGTTTTGATACCAGAGACCTGTTACGACTCGTTATTGCAGTCGCAGCAACTGCTGC
CGACACAGCCGCCGCCGCTGTCACAGTCGCCACAACCGACAATGCTGCCGCTGTCACAGCCGACATCGCT
GCCGACACAGCCGCTGTCACAACCGCCTCCGCCGCTGCCGACACAGCCGCTGTCACAGCCGCCTCCGCCG
CTGCCGATACAGCCGCTGTCACAGCCGACACAACCGACATCGCTGCCGACACAGCCGCCGCCTCCGCCGC
TGCCACAGCCGACACAACCGACATCACTGCCGACACAGCCGCTGTCACAGCCGCCGCCACAACCGACATC
GCTGCCGCTGTCACAGCCGACATCGCTGCCGACACAGCCGCCGCCTCCGCCGCTGCCACAGCCGACACAA
CCGACATCGCTACCGACACAGTCGCTGTCACAGCCGCCGCCACAACCGACATCGCTGCCGCTGTCACAGC
CGACATCGCTGCCGACACAGCCGCCGCCTCCGCCGCTGCCACAGCCGACACAACCGACATCGCTACCGAC
ACAGTCGCTGTCACAGCCGCTGCCTCCGCCGCCGCCTCCGCCGCTGCCACAGCCGACACAACCGACATCG
CTGCCGACACAGTCGCTGTCACACTCCGCCGCTGCCACAGCCGACACAGCCGACATCGCTGCCGACACAG
CCGCTGCCACACCGCCGCCGCCGCTGCCGACACAGCCGCTGTCACAGCCGCCATCGCTGCCGACACAGCC
GCTGTCCAACAGCCGACACAACCGACATCGCTGCCGACACAGCCGCTGCCACAGCCGACACAACCGACAT
CGCTGCCGACACAGCCGCTGCCACAGCCGACACAGCCGACATCGCTGCCGACACAGCCGCCGCTGCCACA
GCCGACACAACCGACATCACTGCCGACACAGCCGCTGTCACAGCCGCCTCCGCCGCTGCCGACACAGCCG
CTGTCACAGCCGCCGCCACAACCGACATCGTTGCCGCTGCCACAGCCGACATCGCTGCCGACACAGCCGC
CGCCTCCGCCGCTGCACAGCCGACACAGCCGACATCACTGCCGACACAGCCGCTGTCACAGCCGCCACTA
CAACCGACATCGCTGCCGCTGTCACAGCCGACACAGCCGCTGCCACAGCCGACACAACCGACATCGCTGC
CGACACAGCCGCTGTCACAGCCGACACAGCCGCTGCCACAGCCGACACAACCGACATCACTGCCGACACA
GCCGCTGTCACAGCCGCCTCCGCCGCTGCCACAGCCGACACAACCGACATCACTGCCGACACAGCCGCTG
TCACAGCCGCCTCCGCCGCTGCCGACACAGCCGCTGTCACAGCCGCCTCCGCCGCTGCCACAGCCGACAC
AACCGACATCACTGCCGACACAGCCGCTGTCACAGCCGCCGCTGCCGACACACAACACACACAGCCGTGT
CACAGCCGCCGCTGCCACAACCGACATCGCTGCTGACACAGCCGCTGTCACAGCCGCCGCTGCCACAACC
GACATCGCTGCCGACACAGCCGCTGCCACAGCCGACACAGCCGCCTGTTGTTGGAGAAGAAATAATACGG
AAGCTTCTCTACAACAATTACAAGAATATGTTAGAACATATTCATAAAAATATACAGCAGGTTATATCTA
ATCTTCAAGTCGATTTAAATAGAAAAATAAGTAATTTCGATCTTAAGTTAAAACAGTTAACAGACAAAAA
CGAAATTTTTAATTTATGCAATTTATATATGTCTAAAAACGATATAGTGCGAATTAATGAGAATCTAAAT
GCGATATTCAACGAGACCGAAGATTATGAACAATACAAAAAAAATTTAGGTGAGAACTCTGAATATATCG
TTTATTTTTTTGATGAACACAACAAATATATGTTCGAATGTAATAATATAAAAGACGACTGCATAAATAG
GTGTAGAGATATTATAAATATGTATAATAATAAAATTCAAGATCTCTCTAATAGTGTTGCTATAAAGACG
TCTAATGTACCAAGAAAACAGCATAACCAAGAAGAAATTATGGAGACCGAAGAAAATACAGCAACACAAG
AACGCGTTAACGAAAACACTAATACTACTACAGATATAATAACACCTCAGACGATACTGGAATTTGCAAA
GATGTTAACAGATACAGTAACATCGAATAACACTAACCATAACGAGTCCAACATTACCATAAAATTGCAT
GAAAGTTCTATCTCGCAAGATAAAAAAAAATTCGAAAAGTATATTCATACGGTTGTTAAAAAACATCGAT
ATCTCGATATTAAAGAGATACCAAATTACGTAAAGATTTTGTATAGTAGAAAAGATATAGACTACATACA
TCCACTCCACTTTACTAACATGTTATCGTTAGATGCAGCATTCACCTTACTACCTTTATTTAGAGAAAGA
AAAGTTAACGACATCTTGTGTAAGCTTAGAGCCACATTGAGTCTCCACCAAGAAGAAGAAAAAGGATCTT
CGACATTGTTAAATCATAAAACCACTGTAAACGAAACTGCTCTCAAGCTTTATCATGCGTTGAGAAGATG
TCTACTTGATTTTCTTTATACAGACCCTGGTGCACGCTCAATCATAAAAAAAATACGCGCGACCAAACAG
CAGTACGTCGGTGTCATCAAAAACTCGTCTCCCGTACTCATGAATGCCTTAATAACGAATTGCATCTATT
ATGATACGGATATGATATCGACAATCGCCACCATAATAATGGACACCTTAGATGCAATTCAAAAACACGT
TCGCGTCAGAGATATCTTTGACATTGCCGTTATAGGTCTAATCACGGGCGTAGAGCAACTGCGACAGAGA
TGGGTTAATTCGACAGACTTTTCTGAGGGAACGAGACGAGACACGATGGTGATGGCCATTCATATACTCG
AATTGGTATTTGGACGTCTCGTGCTACAAGCTCCGTCGACCTCGTTGTGGAAGACGCACAGAATATGCTA
TCAACTCCCATTCCTGTCTGTGATGATAGAATGCGTTGATAAGTTTTTTATAGTTGCCAGTCATAGAGCA
CTCCATCTTAGAAGAATATTAAATGACTACCGCCTTTCCGGTAAAAAAATTCATCATATACAGTCTCGAC
AAGAAACACTCTATGATTACGAGTCTCTCGATAAGCTTCTAGTTAATATGATCCAGATTACGAGAAATGT
AAGAGAAGCTTTTTTGGCTGTTTTTCATAATATTTTCCTCTTATTGTGTTCCTATGCTGGCGACTCTAAT
CTCGATATCGGAGACGATAAACAATACAGTACCATATTAGGGAAAAATGAGGATATAAAAACAGTTTTAC
CTTCACAGGTATCCATAGCGGATATGATAGATTCGAAACAAATATTATATGTAAATACAACAGCTACAGA
TATCTTCCGACGTATAATCGATTCAATGACAGCTAACGTTCCATCCGTGTTTTTAAAGACGCCAGAATTT
AGATCAACCATAACCTATGGTGAAGTAAGCCTAAGTTGTGGTAATGGTATGGAGAATTTATCTAACGTAC
CCACACTCGATAATATAGAAAGGAGTGGTATGTTTAGAAGTTTATTTATATCGAATATTATCACACAGAT
GACGACAGATATAACGAACAGTCCAAACCAAAGATTAGTGGTAACTCATCTGGCCACTATACCGACATCT
CCGATTTCCATTGAATTTAACGATATCGTCAGTGGGTCTCCTCCAATCAACTCATCCTCTTCTCTCGTTG
GTAGCAATGTTAATGAGACAATCAATCTTTCCTCTTCTTCCTTTCAATACGATCACCACCCACTCATACA
AATCGAGCTGATAGCAAATCATGTGACATTATCCCTGACAAACATAGGCGATGTGTGTACATTGGAAAAG
TTGTTTAAAGTACGAGATCGCGTAAAGGAGATATTAAAGAAACCAGTGAACGTACTCGCTCCGGGAACAC
CTGTCTCTATTCCAAGAGACATTAACAAGAAAAGCAAGTTCGCTACCAGTAGCGGTAATGATCGTCGTCG
TCATCTCCTTAAATCTTCAAAGACGTCTTCCTCGCTGGCACGAAAAGACAACTACAATAATTCTTTAATA
CAAGAACCACGGAATGCTCGAAGTACCTCCAACGTGAATACCACCGAGATGCTTGTAGTACCTAGCATTA
TTAACCCTCTTTTCATACAGACTACATTAACAAATAATCATGACGAACACGGCAGCACTCAAAGAATAAA
AACGGGTGCCCTAAAAAGTGTGAATGAATCGTGCGGATGTCTTTTTTATATATAAAAATAAATACATGTT
TGAGAATAAAAGTCAAAATATAAAATTGCATTTCTTTATTACCAAAGATAATTTTTATGAAATAAAACAC
TTCTTATGAATAACGATACAATATTTAAGAAACTCGTTATTTCGCTGATGGTGAAGAGGAGGAAGGTAAT
GATAATGATAATAAACCATCCATAGTTGTTACCTTTTCACTGTCCTTATTAATCTTTAGAGTCGATGGTG
ATACAAAACTATTGTTATCAACATATAGTAATGTTCTCTCGGTGGTATTCACCACTTTTTTAACTCTCCT
AGTATTACTAGTGTTATTACCACGACTACTATTACTACCATACATGTCTTTTAGGTAATCAGAGTAACCT
GTATTAAGTGTAGGATAGTGACTACAAGCTACAAGATAAGAATCACAGGTTAACATACAATGGTCTGGTC
CTCTTGTACACGATTTATTGATATGGGTTTGATGATATTGATGATGACGATGAGAAGGAAGAGGTATATT
GTCGCTGTAGTTTTCCGAGTGATGATGAGTTATATTGTCGCTGTAGTTTTCTGTATGATGAGATATATTG
TTGCTGTATTTTTCCGAGTGATGATGAGTTATATTGTCGATGTAGTTGCTGTAGTTTTCCGAGTGATGAG
TTATATTGTCGCTGTAGTTTTCTGTGTGATGATATTGACGATGAGGTATATTGTCGCTGTAGTTTTCCGG
GAAATGGTTGTGATGAGGATTGCTGTGGTTTTCCATCTTCTTTCCTGAAACGAAGAAATTATTATCACTG
ATAACACACAAGTGCAATAGATGGTAACCCAAAAGAGTTACAATTTGAAAATTTAAATTTAACCATATCG
CGTCTTGCATTTGTTAACAACAGTGTATTAAAAAGAGTATTGATAAAAATGGTATTGTCGGGTGTTAAAC
GAATTGTTATGTCACTTCCCGTGTTTATCTTTTTCATCTTTTCATTATCGCTACATAAGGATAATTGGCA
CTCGATAATAAAATTGCTATCACAAATTATATTGTTTATATCATCATTATCTACTCTGGCATAGAGTTGA
TTAATGTCATGAGGACGCATTATCACGCGTGTATATTCTGCAGATATATAATTAGCCTTCCTCATCATAC
ACATGCGACTAAACCATTCTTCTGTCGATAACCACTCTCGCACTTTGGAAAAGAGCGAATGTAGTAATTT
CTGTTCTGATAGGGGCATAAAATAATTTCGAAACTGTTTGTACGTTAAACCCTTATTCACTAACAATCGA
CTCAAACTTAAAAGGCAAGAGTCAACATTGTTGCCATTTTCCTTTCTATATGGGGTAATTTCGTTACATA
TGTCTAAGAACAGTTGCGGTGTCTTTTCCTTTAATGTGTATAAGAGGTTGCAGGCTACTACAGTAGGAAT
GTTAGAGAGACAACCCCCCATGACAAATTTCGCTGTATCGTTATGCGTGCTCACGGTCAATACCTCCATT
GGCGGTGGCAGTTGCACGTCATCGTGAGCAAATATCGTAATGGCACTGCGATGGAAAATAGTTTCAATCG
AAATATTACTCTTCTTCTTTTTATCCTCATTACTTAGTCTTGCAACTGCCGCCAGAAGATGAGACCGTTT
CGTCATTTTTGATGGAGAAAATATTTTCCAGAATTGAATGCTAGTAGATACAACTCGTTGAATCTCTTTT
TTATCAATGGTATAACCTCTCAAACCAACATCCATGATGCTACTGTCGTAAAAGTAGCAAAGGCATTCCA
ATATCTCGTCTAAAATCTTTTGTCTTTTTTGTTTATCGATAAGTAATACCGTAGCCCTGGCAGCTTGCCC
AGATTGAAAGGTGATTGGTTTGTATTTTTTTTTATTACTACTATTGTGTTCGACCAAAAGAACTGAGGCG
CACTCAAAAGCAAATTCCACAATACTCAAGTAAAACTTACTGTCGCCAAGTCCTTCTATAGGTATAAACA
AGTATCCGTTTCGGTATCCCAGTTTTGCAACTCTAAAAAATAAATCAAGAGGGTTATATTCACCAGCCAA
TAACTGCAATGTAATGCCTAACACTTTCATTACGAATTCATTTTCGAGGAAATCAATCTTATCAATGCAG
ACGTTTTTTCTTGACGAATTATCATTGTCGCTCGATTTTTTATTATTCTCTTCAACAAGTTTCTCGTTAT
TAATCGTCGTGATATTCTTTTCATTTTTCTTTAAAGATAAAGTATTTTGACAATACCTGTCACCGTACGT
TCCGGCCTTGGAGTCTCTTACTCGAGATTCCAACGTATCTACAAACCTCTTCTCGGTTGGAATATTAGTA
AGGAAAAGACAATATCGCGGTAATGACCTCTGATTATTTCGATGAGTTCTACCAATACTCTGAAGGAAAC
TTATAGCATCGTGAGGCAAGTCTGCTATAATGTGAATTCGTCTCGCTTGGGCAATGTTATCTCTAGAATC
GTGAAAATCAAATCCGGTGTTACCTGATTTTCCTACGATTGCTACGTCTACACTGCTACTATGTTTGAAT
AGCTGAAAGTCCCTGTCGGTATTTTTCATAGACGTATTTATGGGAACAATTTCCAAAGTGCCTTCCGACA
TCAAACGTCCCGAGTATTTTCTTTTTGTAACTTCAATATATCGTCCTTCCCCAACACCCACCTCAATCTG
ATCGAGAAAATTCTCGTCTAATAGAATCAAGGGAGCCGGCGGAGGTAACCGTGGTAATAAAAAAAAACAC
ATTGTTTCCTTCTCCAAAGATACAATACGATACGTTGTATCCAAAAGTAAACTCTTTAAAAGCGTCTTAT
ATGCATTGATTATAAAATGAGACGCAGGAGCCTTGTCGAGGACGGAAAGTCTGTTGATGTTTATTACATT
TTTTTCTTTAGAGAAAAACAATTTATCAGCCCTTATTTCGTTTATAATATGATTGTAAAAACTATCTCCT
GTTTGCTCAATACTAACAACCATTTTTTGAGGTTCTTTTTGTTTTCGCACTGTCTGTATATATTTTAAGA
CACTTTTGTTTTTTAAAGACAGGAGAATATTCTTATTTATTGCCACGCAAAATGCGGCAAGATTTACCTT
GAGTTGACCAGATAAGAAACGATACGGTTGAGCCCTAAATACTTTAGACGTAGTAAGTGGGTTAACAGAC
GACAATGATATGACCGATTCGTCCAGCTTTATTTTCTTTTTCTGTAAGCCGTCATTTTCATCATCTTGTT
GTTGGCCGTCGTATAAGTATTTCCATGCGTTATTCCATTCGGTAAAGACCAACTTATAACCAGATCGTAA
TTTTACGCTATTGTGCTTTCCAGCATTAATCGTCTCGGCAAAAGTTTTTAATCCGTCAATTAAGGCGGAC
GACGATCTCCACTCTTGGGATTTTATAATCTGATCAATTATGTGATTCAACATTATAATGTCAGAATGTG
CCGTCTTAGCAAGATTTTTCATTTCTGCTAGGTATGATGATATTTCATCGATCATAAACGTAGTTGCAGT
TGAGATAGGTTTTTGAACTATTGAACATCTTATCCCATTCATACTGATGGTGCGACTTACATAAATTCCG
TGATTATATAATAGTTTTATTATGCTCTCTAAAAATAGAGTTGAATATTCTGAAGAATTCATTCCCGTCG
GGGTGCCATCATACTGATCAAGAAGGTGATAACGCGGAGCAATATTCCGAATGATATGATCAATTGTGTG
TAGATCTTGATTATTCTGAAAGGGAGTAGCACTGCTCATCACCAAAAAAGTTTTACTCTTTAGATGATCC
ACAAATAATTTCATCGAGTCAGCCACGTTCAACTGAAGTCTATTATTTTTCTTGTTTCTATCAAAAGTAT
CATGCATGATGGCATAGAGTGACCGTATATCATTTCCACTTTTGTTTCGATTATTAATGGCTAATCTCAT
CTTGTCACTAATATTTTTTATCTTATGAAATTCATCGCAGAACATCGCTGTTGGGAACATGACTTCTTCT
TTAAAAACATTCATAATATTTTCAAAATTGATCATCAGGCCATTATAAGTAAGAAAGAGTACAGTTGGAT
GTAATAGTGAAAAACGAGAACATGGTGGCAGTGGCTCAATAGAGTTTGTAGTTTGTACCGCAGGTGTATC
TGTTAAAAATTGTTTTATCGACATGAATTGTATAAACAAATCATCTCCTTCCAAGTCTATTGTTGTTAAA
CCGTTATTGGTCATATTTTTTAATGAATATTTATTTTTTTTTGTAAGTGTTAATACTTCGGCAAAGGCTT
TTTTGCAAGTGGCAAATAATTGTTCGCTACATGTTAACCATATTATTAGAGGAGGGGTGCATCTGCAGAG
TATATTTTTCTTTTTATTCAAATACTGTTCAACTAATATGGTGGTTACTATCATACCCGCAATTTCTCTA
CTCTTTCCAACTCCGGTACCATCTCCAATAACAAATCCTCCACCGTATATATTTTTTGATCGTGCGTCAA
TATAGCCCAAGTTATCTCTGTGTTTATAATACTGAACAGAAAATAAACGTACAGCTTCTCCTTGAAGTGT
TATGAGAGACATAGGTCTGAGTAAAAATCTAGGTTGAGTATAACCATCTACCCAGCAATCATCCATTCCA
CCTTTTGTCAAAGTATCACATCGCCCTACCTCTAAGAGAGCTTTACTCTCATATACTTCAAATGATGGTA
CGGCAAACTTGTTGGAGCCGATTGCCTCGACCGTGTCTACTGATGGGAATAAAAGTGGGAACGATTGTTT
TTGCCATTGTATTCTGTTCATCATTATGTGTACATACAACAAATGGGTAGATAAAATATAGGATGAATAC
TGCCACTGTCGTCATATAAAATATATATATAATATGTACAACGCTTGCATATTAAAGCTTGTTGTTCATC
ATCATAATACAGTTTTGCCATTATTTATATCAGAAAGAGTTATTTATAGACTCTTTTTTTGTTAACAATG
AACCTTGTAGTTTTTTTGGTCATATTATCTTTTAGTTTGTTCCACAATTAAGAAAAAAAAATGTAGTAGC
AGAGGTAGGTGTGTAACCATTATCATCACTAGTAAAATATGGACTCTGGGTACAATCACACTCATCATAT
GCTATTAGGCAAATATTTATAAATATCTTTGGATTTTCAGCTAAATTTGGACAATTATTCAAATATCTCT
ATTATATGTTTTCAAATACTTTTATCCATATTGTATCTACATATATATATATATATTATATATATATATA
TATATATATATATATATATAACAATTGTAATCGTTATGAGAAATCGATGCAAATTCAAAAATTCTTTATT
GAATTAATATAGCCTTTTATATGTGCGTTTTTTATACATCAAGACGTTAAAGTTGAGTTTGTTGAAAAGT
TCTTTTAATATTGGTTTGTTGTTATTATTAATATTATTATTGGGAGAGTCAACGAGATCATCTATAATGA
GATCTTGACCTTTCGGGTTACTTGAGGTCTTGTAGACTTTATCCATTTTCAGTTTGTGAAATTGTCTCTT
GGTGATACTATATTAATTACAATACTAATTATTCGATATAAATATTTTTACTTTAAATATTCTTACTTTA
AATGTTTTTAGTCAGCTACTTGTTATTTTTTGGGTTGTATCTTCCGTCACACTCACTGTAATAAGGATTT
ATAATCTTCATTCTCCCCCACAAATATGGCACCTGCAGATTTTAATTTACCTGTAGGTGGTTATACTGAA
AAAAACTATAGCGATGCTGATATGTATTCAAAAAATAAATTACTGCAACAGCAAATTTGTTCATTAGTCG
CCCTTGAGCCAGCTACTTATTCCTTTGTCAATATAACCAATCAAGGGATCGACGGTTGGAAATCGCTGGG
CATCGAGATAGAGCGTGGTCAGGCACTCGCCCCGTTTTACGAAATTACCTATAATGTTGACAAGCTTGAT
TGCTCAAAATTTTCTTGCTTGCCAATAGATGTTCGAGATAACAAAAATGGGATAGGGTCATGTAACTTTA
AAAAGACACCAGCTATCGATATAAACTTTGGATTGAAATCCGACATGTATACAGCGTGTGGAGAGGCATG
CTATAGTCTCAGTAAAAGGATTGATCCACATACTGGACTTCCCAAAGCCAGTGGGAATCTAATGATAAAA
GGAGAAAATGGAATCTGTAATTATATCAATCAGAATTTACTGTTATGGGGTACCTTGCCCCAATCCAGAG
TCACCCAGTCTGGCGATATTGTAAATGGTTACAATGATAATTTTGTCCCACCATTTACCGTCATTGATAA
TGGCATGTATAATAAATTAGAAATTACCCAAGCCTATTGTCAATATTTCAAGAGATGGTTTAACGATAAA
GAGAAAAAATGCTATCGTAGCACGTGGATGAAGTTGTTACACATGACTTTTGGCACAGCTATATCTAACG
TGTTTTTTCCACAGAATACCAACATGATAAATAATGCTAGGACTAAGGTAAATATGAGAAAACTTAAATA
CCCGAACGTCGAAAAAATAATAAAACGCGACAATGACAAAAAATCTAATACGAACAATAAAATAAAAATG
ATGTCGTCTGCTATAACTGACATACTGACATCGTCTATACTTTCTGATGACAATGGCGGGAGTGGAGATG
AAACGACTTTCTCAAAGGCGGATTTACCATTATCACAATTAGCATTGACTACCCCTACTAATACTAATGC
GCGAATAACAAGGGTTGTAAACAATTCGATACCTAATAATGGTGATGTGTTTATTACAGATGGATATCTT
AAAGATCTAAATGAGAAAAAGCTAGACTCAATAAAAAAGCTAAAAGATGAAATGATATCCTTTTTGAAAG
GAAACGAAAAAAAATATAGAGTAAGAAAAAAGGACAAGATAATGGCTATAGAAAGAAAAGCAGAAAATAT
TATAGAAACATTAATAGACTTTGTTGTTATATGTAAAGTGCATAAAGTAAAAGATCTAGAGGCAAGACGA
TTAATACTTTCAAAAATTTTACATGTGTGTAAAAACGACCGATGTGTAAAATTACCCGAGGCACTTCAAA
TTATCAACCTTTATTCCAAGATAAAGAATATCATGTTTCCAAATGCGCGCTTACGTGAAAAGAAACAACA
ACATCCTCTATTCAAGAGCGATGACGATCTGACAATGTTTGTCAATGACCGCTATAGAATTCATGAGGGT
GAAACGTCACCAAAGTCAGAAAAGCCACCCTATATCATTCAAATGGTCAAGTCAATTACAGGTTCGGGTA
ATAATACATCCGCGTCCACCACTTTTATTCCATCTCTATTGAACATGTATCCTTTTATGCCGACAATAAG
AAAGAGCTTGACAAACATTGCTTTTCATTTATGGAACGATCTTCACGATCTCATATCTCCCGACTGGGCA
AGGTATAACGATGATTTTTCTTACGATAATAATTTTTTTGTTATGCTGATGGTGGATAATGTAATACACA
AGAGCCTATCGTATATGGCTACCGCTTGTAGAAACATTGTCGAGAGACTGTCGGTTCGTACCATAGAGTC
GTTGGCAGCGAGAGGTGCGCTAATGGCAGAAGATGCCTTGACGACCGTCTTTTCTAGAATGGTAATTTCT
ACCGCCCAGCGACTAGCGGTAGATTTTTTAGTGCGAGGAGCCATTGTTACAGCACTGGAAATATTTGTTG
AACTAGCAGCACTGGTTGCAGGGGTATTAGATGGAATTGGTATTCTCCTGATAGTAGGGGGGGTTCTAGG
TATGGTTCTTGACTTGGCATTAAACATGACATGGTACGATAACGTTATGACACCAGAAACCTTGGCATCA
CATATCAAAAATTATGTAACAGCCTTCAAATCGACAACGGATTTAACGGCTGGGGAAATAGCTCCAGTAA
CACCAAAGGAACTAGTAGAAATTGCTATAAATTCGGAAATGAATAGCTTTGATGAGAATAAAAATGACTA
TGAAACCTTTCTAAATACATATTTTGACGAAAAGCCGCTCATTGGGTCGAAGACCGAAACATTCTTACAG
GAAGCGTATTTTGAATATCTCGGAACCAAGACGATGAATAGTTTAGGACAACCTTTATCTAGAGCAACCG
GTACTAATAACAACAGTAGCAACAACGGAGGACCGATCACTGCTTATCTAGACGGGGGTAAGGAGAAAAT
TGTGAAACTATTACATACTGGATCAAAATATACGGATATGGTAACCTACAATGCGCCACGTGTAACGGCC
TACAATTTAGAACATAAAGAAGATAGAAATCATTTTGTAAAGCTAGAATCACTGCAAGAAACACGAATCA
TGGCGAAATGGACAATGTTGGGTGCCGGTGTTAGCATGTTGATTGGAACGTTGGTTCTTTTCTTTGGTCT
TGTTAGTTTCTGGCAAAGCGATATTCCCCTAAACCTTTTTCTTGTAGCAATACTTATTTATATATTTTTA
TTGGCGAGATCCCACCTTGCAATAACTAAGACGAGAATAATTGTTTGTGATTTTATCAAGAATTCTCGAT
TGTTCAATCTAAATGAAAACAATCTCATGAAATATAAAGACGTTGAGGAACTAAAAGAAAATTCTGCCTC
CGTTAGATATTTTTTTTCAGAATTTACAAAACCGTTTTCTAATTTCATTCAAACATCTATATAGAAAAGC
CAATAATATATATACAATGTATATATAATAGACCTCCTAGGTAATTCGTTCAATAAGATAAAAATGATTG
TAATATGAAAGTTTTTTTTTAATATAACCAATCACTCATTAGCTTAAGAGGATAATAATATCAATGAGTT
ATCAAGAAATATATATTTTTTTATTTTGTTCCATAGTCATAATTGGAGAAATAGTCGTTTAACACCATGA
TTACTTATTCACCTCTCTGGATACCTGGAAAGAAACACGAATCGATATATTAACAATATATGCACTGGTG
ATTGAATAAGGTTAAATATGTTACTCGTATGGAAAAAAACAATAACCTATACTTATAATGTATTACCTTG
TTCATGCACACTATTCTCTCAAGAGGTCGGCATAGAATAAATAATATTTCTTGGGAAGATTCAGGGTCAA
GATGCACCCATAGAATATTTCTGTACCGAAGCAATTTTTCCTAGAGAGAAGAAAGTATATTTATTTAGTG
TTAAATATAAACAGATTTGTATAGTTTCATAGTTTTTTTTTTATATAAGAATACAAACATATATATATAT
ATATATATATATATATATATATATATATATATATATATATATATATATATATATATATATATATATATAT
ATATATGTATCTTTTACCTGCAATCTCTCTCAATAGTTGTATCCTTCCTATAGATATTCTGGCAGTCCAA
ACACACCCTATTGAGCTTGGTCCAGAGTCTTCGGTCGTATACCCCTTTACACGAAGCGTCAAAGGTCTGC
CTCTTTCTTCTGATGGATAATCTGTCACTCATATTGCAGGAAGTGTTTAGTTTCAAGACGAATTTTACAC
CGTTACTGTTGTGCGATACCAGAACGGTGATCAGAACAAGAATTGATGCTGAGACAAGAACGATCTGTAA
GAAGGGAAGAACGAAAACTGTGAGATATGGCGACGAAACAAAAACGTTAAAAATAAGAAATTGAATAAAC
GGATACCTTGATTTATATATAAAAATATACTATATTACCTTATTATGATCCATAGTTAACTATTGTATTT
ATAGTTATTTCCGAGTTCTCGCTTTCAGACCTGCAGAGTAGCCCTATGTTACAAATAAGATATTTACTCT
GCGATTGAAGCACCAACAAAAATCATCTGATATATATATATATGTATATGTATATTGGCCAGAGTTTATA
CAATTATTTGTATTGTAATGTGGTTCTTATAACAAAAATATTAACATATAAGGGCTATATAGTTAAATTT
TTATATTTATACAACGAGATATATAAAAAAAAGTTCATTTTCACAGAAGAAGATGGAAAAAGAAAATTCC
GAGGGGTGCTCGTTCACACAAGAATCGTCCAAGTCTAGAATCTATAAGGCGTTCAAGAGTCTTGACTTGG
TGTTTGAGGCGACAAGATTACAGACATTTATCGACTGGCCATTGGAAAAGCCAAATCCTTCTGAACTAGC
TACTGATGGATTTATTTATACAAGGACTAAAGATTATTGTACGTGTGTATTTTGTTGGCAATTAATTCAG
ATTGAAATAAATGATAATCCAAGACAAAAACATGAAAGGATTGCACCTTTTTGTCCCTTTATTAGGGATC
AACCGGTTGGTAATGTTCCCATCAATCAGAATACTTGCGGAACAATTGTGACTAAGTCTTATCCTGAATG
TGATCGCCTGGGTGTTTTTATCAAACGTTGTCCACCAAAACGCAAGGATTATATGTTAATAGAAAAGAGA
TTGAAAAGTTTTGATGTTAACAAATGGCCTGATGATCTTACACAAACAAGAGAAGATCTTGTCGACGCAG
GTTTTTTTTATTGCGGTAAGTTTTAATAACGTATACACACACACACACACATATACATATATATATATAT
ATATATATATATATATATATATATATATATATATATATATATATATATATATATATATATTTATGGGTAA
TATTGATATGCGAAATTATCATTACAGGTTTGAGTGACCACGTTCGTTGTTTTCACTGTGGAAATGGTCT
ACGCAACTGGGAATCTGGTGATATACCTTGGAATGAGCATGCTAGATGGTATCCACATTGCCATTATGTT
AATATTAGGAAAGGACAAGAATTTATTGAAAAAGTAAGTATTTTCTGACTTTTTCTATATTCTTTATGTA
TAATGTGATTGTTTTTTTATAGTGATTGTCTATATATATATATATATATATATATATATATATATATATA
TAGTTAATCACTTGTTTGATATTTGTTTTTTCAGATTCAACGAGAAAATCCTCCATTGCAATACCAACAA
CCTGATGAACAACAAATTGAACTTTTAATAAATGAATATGATATTTTTAGAGTTGTGTTAAAATATATGA
AAAGTGAGTTTGATATGAGAGATGAAGAATACAATTATAGATTTCTTAGAGACATTATTATTGATCGCTT
TAAGAGAACTGGAATGTGGACCTATGACAGAATTGATACTATGATTCTTGATGTAAAAGAATCTATAACT
CCACAAATAAGTAAGAGTCATAGTTGTACTGAATATACCGGAATGATATGTCCAGTCACGGCTACTCAAG
TAAGTCTGACTAGTGGCGGGGAATATACTGATATAGGTGGAGTAAAAATCGTGAATTCTGCTGTACAAAA
AATGATCACTACCAAAGCTGCGACGAAGACGACAATACTGTCAACGAATAAAACAGAGAGACAAGATAAT
ACCATTACCTCACAATGGACTAATCATACAAGTAGGTATATGACGAATGATATAATAAATTGTTATTTAT
ATTAATTTGTATATATATATATATATATATATATATATATATATATATATATATATATATATATATATAT
ATATATATATATAATCTGTCTTTTGTAATCTAACCAATTGTGCTATTCTCTTTTTAGGAGATGAATTGGA
AAATGAACTTGAACAGATGCGCAACTCTATCACATGCAAATTGTGTATGGTGTATAAAATTAGTGTAATG
TTCACACCTTGCGCACATATGGTCACATGTCATTATTGTGCTTTAAATATAGAAAGGTGTCCCGTTTGTA
CAAAAATGATTGAATATATATGTAAACCCTATATGTAAATTCTCTCTCTATATGTATATATATATATATA
TATATATATCACTTGTAATTTCATAAATAAAGTTATGAAAAATTATGGGCATTATGAAAGTGTCTTTTAT
GCAGCAGACTGGTTGATGATAATTGGACAAATAATAAGAGTTTCATATCTCATAATTCAGCTTTTGCCTG
TAAATTAACGAATAATAAAATTATAAAAAAAAATGTCGACTATGAAGGGCTGTATAGATTAATTTTTGTA
CTTATATGCTGAGATTTAAAAATGAAGCTAGTCTTTAAAAAGATGGATAAAGAAATAGAGAAGACCGGAT
GTTCGTCTACACAAGAATCGTCATTAAGGCTCAAGTCTAGAATCAACAAGACATTCAAAAATTATGATTA
TTTAAAATCTGAGACTGCGAGATTACAGACGTTTATCGACTGGCCATTGGAATGGTTAAAGCCTTCTGAA
CTAGCTGCTGCTGGCTTTTATTATATGAGGACTAAAGATCATTGTGCGTGTATATTCTGTGCACAAATAA
TTGGGATGTGGGAAAAGAATGACAACCCAAGACAAGAACATGAGAGACATTCACCTCATTGTCCTTTTAT
AAGGGGACAAAATGTCGGTAATATTGCTATCAATCCAAAAAACAATATTTGCTACACACAGGATACAGAT
ATTTGTGGAACCCCAAGACTTATGGCCGGATCTTATCCCGAATGCGGTAAGTGAAATTACAATATTTTTT
TGAAATCCTGAATGCGGTAAGTGAAATTACAAATATTTTGATATAATTCGAGTTATCGAAAATTAATATT
TTGCTATTTTCCCCCTATAAAGCTCCTCCGGATATTAACAAACACACCCCCCCGGGTGTTTTTACCAAAC
ATTCTCCACCAAAACGTGACAGCTTTATGTTGAAAGAGGATAGACTGAAAAGCTTTGATGACAGTACCAA
GTGGCCTGATGAACTTACACAAATAAAAGAAGATCTTGTCGACGCGGGTTTTTTTTATTGTGGTGAGTCA
TATTACAAAGAATTGTTGAAATATTGGGATAACCATATATTATCAATGTTGAATTGTGACTATAGAACTT
GACCACAGGTTTGAGTGACCACGTTCGTTGTTTTCACTGTGGAAATGGATTACACAACTGGGAAACCAGT
GATATACCTTGGATTGAACATGCTAGGTGGTATCCAGATTGTTACTACGTTAAAATAACAAAAGGGCAAG
AATTCATCGACAAAGTAAGTAAATATATGTTCTTTTTCTTTTTACTTTATTTATATTCCCTCTCTCCTTA
TATATATATATATATATATATATATATATATATATATATATATATATATATATATATATATATATATATA
TATATATATATGATTATTATTTATTTTCAGATTCAACGAGAAAATTCTTCACTGCAATATCAACAACTTA
ATGACCAACAACCTGAACCACATGATTCTCGTTTGCCAAGTGATGAATATACCGAAATGGCAAATACATC
TAGAGAAGAATCTGTGACCCCAATCACGGCCACTCAAATAGATCCGACTAGTGGTGAGGAGTATACAAGA
ATAGGTGAAGTGAGAATCGTGAATTCTGCTGTACATCAGACGCCATCAAATGAAATAGAGAGACAAAATA
ACTCACAACGGATTGCTTGTGACAGTAAGTATTATCTGTAACAATAAGTATAAGGCTAATAATATAATTC
GTTGTTTAAATATTCTAATCAATTGTATCTTTCTCTTTATTAGGAAATGAATTGGAAAAGGAGCTTGATC
GGATACGCGACTCTACTACATGTGTAGTGTGTATGGTACATGAAATTAGTATATTATTCATACCTTGCGC
ACATATGGTCACGTGTAAAACTTGTTCTTTAAATTTAACAAAATGTCCCATTTGTACAAAGATTATTGAA
TATACCATTGTTCCCTATAAACCATAATATATATATATATATATATATATATATATATATATATATATAT
ATATATATATATATATATATATATATATATACATACATATATGTATACATTATATGTTTTTATATATGTG
TAATTTCATTGAAATATATTTTTTTGTAACGTTTATGGCCCACTTTTCTTTACCCTCCTCCTACTCACCT
GATTCTTTTTCTCCAAGTACAATGATGATGTATTTATTTAAATATAAATATAAAATTATAAAGCATAAAA
CTTTTTATGTGAATTACAGTTAGGCAAAATTCTTAAATAATATCTAACCAGATAACCCATCTATCTACAA
TCATGGATAGCAACCTTGCACATATCAGTTATTGTATTAATAAACTGGATAGTTTAAAAAAACTCCACAA
CTATGGTTTAGAGTGGGATCATACTGAAGGAAACGTGATTGATACAACTCTTCCGGTATTAAAAAGGAGT
GACACAGATGGCTTGCCTTTGATGTTTGGAGTGTCATTTTATGATTGTAATTTTAACCTGGTATTTACAC
CTTGGTTGATAGGACAACCACCACACACACTAGAATCACTCTACATATCACGTAAAAGCGATGCCGAGTC
TCCATATTCACATACTGGTAATACTGGTGACTCTGAGATCCGATTGGAGATGATGATGTTCAAACCAAAA
CATAAAGACAGAATTACTACCCAGACATTTACAGGTGCAATAACAGGACATGTTTTCGATTCACCGGTCA
AAAATCTGTATCATTTATATTATCCTCTAATTTGTTTACCAGATCATAAGAAAAAGACAATCATTATTAG
ACCTTGTCAATTAGATGCGGAAAATGACACCGTGAACGTAAAGCACATTGCCAAGTATATCATAGATCCG
AGCAATAAAGTAATTAGGTGGATATTTCCTCAAACACCCGTCTATGAGACAGTCAAGGAAAACGATGATG
GTATTAAGGCCGAGATGTACAAACGGGGTTTTAGTAAACTCGATGAACAATGTTGGTTAACAAAGAAATC
TTTATTATTTATTCAAAGTATTATTAATAATGATAGATTGGTTCAATTTTCTGATTTTACACTTAAAGAA
ATTAATCGTAATGAAAAATTTCAGATGATCGAAACTTCACTACCCTGCAATGGAGACAATGTATACCCAT
TAATATTCGGAGTATGGAATAAAAATACCTATTTTGGGAAAAAATATGATATTCTACTTAGAGACGACAG
CAAGAATCTTCATCATAGGTCACCAGGAATTAACAGGGGAGTGAATATAACGAGCGGTATATTTTTTAGC
AAATTTGAAACATCCGATGAGACTGAATATTGTGAGCCCATCATCTACATACCCGACTATGGAAAGGGGG
TCCTTTATTATGTGACTGATCGAACACAGACACATGGTATTCAGAAAAAAAGAGACATCGTCCATTATAT
GATAAAATATCTTGTAGATTGGTCGTTTTCAAAAAAAGCTTGGTGGATCATACCAGACTTTGACGACTTT
TACGAAGATGTCACGGGTGTTAAGGTTGATCTTAATAGCAATGTATTAAATAAATTCATCCGCTCGACAC
ATATATAAACAATATTATTGATTAAACAGTAGAGCTTGAGGTAGAAAACGACAAAAACAAGAGCAATTTT
ATATAGACAACAGAGCAGGGACAGCTTAGTAGTTTTTCACTATAATCCGTTTACAGAGGGATACAGATAT
TAACCAAACAATGTATTTGAAAAAGATATTCTCTATTACGTTGGAAAGAAACGATATATAAATATAATTA
TCATGAAAATAAAAGAAATATTTGTCATTTATACAGTTGACTTGCAATCATTTCTTATTATTCTATATCA
AACATAAACACTTAACTGGGTGACTTATCTTTAGCATGGTATTAACCATGCAGGACGTTAATAGCCGTGG
ACCAGACCAAAATTGTGTAGACCAAATTGATGAGCTAAAAAGGTTTATCGTTAATAGTGTGAACCGAATG
GATGAACTAAAAAGGTATAGTGAATATGATTGGCGTATAGATAACGGTAGTGTGATCGAGACAACCCTCC
CAGAATTAGAATGGGACGACACGGATGGCTTGCCGTTACTTTTTAGTCTATCAAATTCTGCTGGTGAGAA
TCACTTTGAGTTAATAATTGCACCCCAGCCAATAGGACAACTGGCTCCCACCTTAGAGCCGCTCTACATA
TCACATAGGAGCAATGGCAAGATTCCTTATTCGCATACCGGTAACCTTGGAGACAGTAAAACCCGATTAG
AAATGATGATGTTTAAACCAATTCATGAAGAAAAAATGGAAAATTCCTCTAAAAAATATATAGGTATGAT
AACAGGAAAGGCCTACAATAAACCGCTGAAAGATATCTGTAATTTATCACATCCTCTTATCTGCTTACCG
GATCACGGGAAAAAGACAATCAGTTATAAAGTCTGCCGAGTAGAAACGGAAGAAAATAACGTGAACGTCA
ACCACATTGCCAAATATATCATAAATCCGAGCAAAAGAACGATCCAGTGGATTTTCCCTCGACGACCAAT
CTATGAGCAATTTCTTTCCCATATTAATACCGAGAGATATAAAGAAGGCTTTGTTAAACTCAACGAACAA
TGTTGGTTGACGAGAAGATCTCTGGATAACAGTCAAAGTCAGAGCAATATGTTACTAAAGAACTGTATTA
TAAATGATGACAGATTAAAAAAATTTTCCGATTATACACTTCGAGAAATTAAAGGTGACAAAACTCAAAT
GATTGTCACTTCACTACCCGCCGAAGATACGGAATGTGAATCGCCGTTAATATTTGGAGTATGGGGGGTT
CAAAGTGGTAATATTGATGATGATAGTAACTATGATCTAACAATTAACAATAGTTATAATCTAAGATCTA
ACCACTCGGGTTCTACCTGTTATACTAACATTGCGCCTCTTATTTTGACGAAAAAGACCGGAACTTTCGC
CCTTGTAAAGATATTTGAAGTAAAGGCAAAGGATGGTGATGACGACAGGAGACCACGTACACTGTTATCG
AACCATGTCAATTTTAAGACACATGCACAAGTTGGATATTGTCAACCCACCATCTGTATACCCGATTATA
GGAAAGGGATCATCTTTTATATGATGGATCATATACCGATTGATAGTTATCAGGATACTCACATTTTGAT
GGAATATGTTATCAATTGGTCTGAAAATAAAGTCAAATGGACCATACCGTACGAAAATATAAATAGGTCT
CAAAGATGACGATATTCATCTAATAAGGGTTATCTAGAAAATGTTTCTATTTAGCTATTAACCAAATGTA
AAATGTTCATATATAAATATTAAAATTCATGTAAGTCATATTGCTAGAATGAATTGTTAGCCAAATACAA
ATAGACAAAGAAATAATACTTTTGTGAGGGCATTGTTGATTAAAAGCGTGGATATAAACGAACCATTTCG
ACGACTAAGAACATACAACAATTTTTATCATAATGTCTGATAAAAATTACGTATTTTCTCCATTAGCCTG
CAGTGCTAAACATGTGGAGAAGATTCTGATTGATTTAGACCTTCCGGGTACATCGTGTCATGTTTTTTCG
GGAGACCGTCTGGCTGTACACTCTTCTACCGCATCGCGCGGTACCGTCACCTGGGAAAATAACTTCAAAA
CCAAAGAATACGCATCCTTGCTCGATGCCTCAAATCATGAAAACTACGAGAGGTTTATCATGGATAACCT
CTCGCAAAGAAATATTGACCAACTTGGAATAACGAAACAAATTTCCAATTTTACGCTTCAGAAAATAGAT
CAGAATGTGATCGAAACACCCATTCCAAGGGATGATGTACAAAATTCACCACTGGTGTTCGCATTATCGA
AACAATTTAATAATGATTATTATGATTTGATATTTACACATTTGGGGCCGACAAATAAACTACTTTATTT
CGCCAAGCAGAGAACCGACTCTGTCCCCTATTCACATTCTGGTGACGTCAAGAATGGTACGACTTTGTTA
CATTCAATGATAATGAAAGAAAGGATTGATTCCATCAGTACTGGTGTAGTGACAGCACATGCTTACAATA
AAAGATCATTCCAGCAAATTTCTCATTGCCAACCCTCCATCTGCATACCAGATTATGGCAAGAAGATTCT
TCATTTTATACCCTGTCCTCTAACACCAGACATTGTCAAAAACAGCGACGTTAACCATATCGTCAAGTAT
ACCATAGATCCAGGAAGGAAATCCATTCGGTGGATCTTTCCATTCCGGGCCGTCTACGAACATCTTAATG
TAAATGTTGGTTGTGATCCCCGATCTTATAGTGGTGGTTTTAAAAAACTCGATCATTTATGTGATTTAAC
AATACATCATAATGAAGAACAATCAACTCTCATTACTAGTGAAAAAATGAAGATGACAACGACCACATCT
AAAGACGAACAGATCGATCAAAATGATGACGACAACAACGAATCGTGTGAGGCGGACGACTGTCGACCCC
TCATGATCGCTCAGGCAGGCATCCCGGTTCCCACCGTATTGTTACGCGAGCTACAACCCGAGTTTGTGTT
TGACTGTCAGATTCGAAATGCGGCCGCCGAACCATCGGCAAATGCCGCTACCAGCGCGCTGCTGCCGTTG
GCGGCGGGGACGATCCTGTACGGCTCCGACGTCCTAATGCACGGGCGGGCACCCGACAGAAACGTGGCAC
AGCGCTTCGCGAGGAGGATGCGAAACGCTTCTAGGGTAATCGTCGTGGTGGGCGATAACTACAAGACGGA
CCCGGCGCTTAGGCACACCAACAAGCTGAACGCCATCTACGTGATCGTTCCAATGAACGAAAAGATCGTA
CAGGATCAGGTGAACGCAAGCATGGCGCTCGCACACCAGGGTCCGTTGTCTACGGTGATCTGTTTTACGA
ACGGGGTACTGCGCTACCACCGGGGAATATGGGACGGAACGAAGTACGGCGATGAGGTGTTGCCGTCAAC
GGTGCTGAAAGAAGGCCGGGTCTTACGACCCGGTCTCGTGGCCGCAAAGGATAATCGAATATACAACACA
AACGGTAAATGTGTCATCGAGCTTGAAGCCAGCGGTGTAAACACACATTTATTCTCCATTATGATAGAAA
ATTTTTTACACATCCCACGCTCTGAATTTCTGCTCTGGTTAGGTCAATTGGAAGTGCTGTTATCGGCCGC
CGAATTGAGGTCGATTGTCAACCGACTTGTAGAAAAGATGACACTCACCCGGCAGCGAGCAACTAAATTA
CTTGTCGGCCGTGACGGTGCACTCAGAGTCTTGCAGGAACATTTTCATCGCCAGAATTTCTTGGGTAACG
AACCCTTTTCGAAGAAATGGTTAGCGACCATGTGTCGCGAAGCATCTAGTGGCAATCTGAAGGAAGCCTC
TCAAATGTTTAACCGGGCATGGGAGTTTTACCGGACCGCTTCTGAAGATAATGAGTGGTTGCTGGCTGCG
CTAAACAATACCACTTCGGCCCGTTCTTCGCAAGGCAGCAAAAGTTTGGATATTCTAAAAAAGAATTTAC
GTCGTGATACCATAGCGACCAACGTGAAGGCTGCTTGCGAGACTGACCTAGACGATCTCATGAGCAACCA
CTGTCAAAAAGTGGGTGCAGTCATTTATAAAGTTGACAATACGATATCATCACAGTATTCTCGTATCAAG
TCTATGATGATGTCACATTGCACTGGCAATAGCGAGAATCTTCTCTCAATCAACGCTAGATTTCCAAGCA
TCGGGGGAGATTTTGCCAATAGTCTATTACCCGAGTCGACGGGTTCCGACGTAGCACCGCTCTCGTTTAA
TTGGTGTGTGTTAAATAACTGTAACTGTACAGGATGTACATATTGCGAACAATATCTACTTCTACCCGTT
TCCGACGCAATATTAGAGCTCATGGTTTCAGAACAGACCATGAGGGCGCACGATTGGCGTTCTACGAAAG
AAGGCAACAAAATTGATCTTACGCGGATCATTGTCAGGAACGGTATTCACGGTATGATGAAAAACTTGGA
TTTTGAAGCAGGTCACCCCAACGCTGGCAATCTCGCCCTGTTTATTTTGGCATCGGCTATGCGTATGACG
CAAAGTCAATTTACATCTATTCCTAGAGATCCTAAAACCACTCTAGTGCAAACGATGCGCTACCTTTTTG
GCCTCTGTCTCTCGATCATGGCGAGCGGCACGAACGCGCCGCTGTCGGACGCCTATCGAATTTTTGCCCA
TTCTACTTTGCCGTCAGCAGTCCGACTGAACCTCGAGCATCGCTACGTGATAGACTCTATGGTGGAAGTT
TGGCCCTACTTGTGTTTTACCGAAATGACACCAGAAGAAATCAAGGAGAGGGTAACGTCTATTCTTGCCA
GTGAAGCTGATCGCACTGTAAGATGTATATTCGAAACCGTGATAAAACCAAAATATAAGTATGGTAAATT
TGAAGACACCAAGCAAAAGTTGTTGAATAACCTCAAGGAAAAATCGAAATGGAGTAATGGGTACGTGCGT
CCCATGTGTCTCCTCCTCCTCAAGCAAGATTACCCCTTCATGGAGGAATTGGATTCTACAATCAGTGATT
CCTTCTCCGAAGTAAACAGTGACTCTTTCCCCGAAGAAACGGATTCCACTACCAGTGATATCTTCCCCGA
AGAAATGAAGTCCACGAACACGCTCATCACTGTGCAACAGTTAAAGCAGTTGAAGAATCTGCTCGAAAAG
AGAAAACAAAAGCGTGAATGGATAGAGTCGTATACTACGAATACACCCTTGTATATTGGACAGCTCAGTC
AACTATACGATGAAGCTAAGTTAAGATATCCTAAGTTTACGGAAGCCTCAAGATTTATGACAATAGTAAA
GAAATTTTTGGATAAAAAAGTGAGCAACGTCAATTATATACGACAGGTAGCTCACGACAAGTATATCAAG
TGTGTGGACTTTTTGCATAATGAAAAGAAGAAGCTATGGGCCGCTGTTAGTACACAAAATGAAATGCTTC
GCCAAGAAGCGATCAAAGACATGTGCACAGCTGTTCTGCGAATGAAAAGCATATATAGTACAGTTACTAA
GATTACCAAAGCGGACTGTAAGATTCTCGAATTTATTATGGGTATGTCGACATTGAGTTCCATCTCTTCC
ATCTTGATGGAGATTGCTAAGCAAGAAGAACGCCGGTATTTTTCTGTTATACAAGTTACATCCGAGACGA
CGGATTCACCTTATAGTAGCTTGATTTCCTCTGCCCAATCTAACCTCGTGAAATTGGTATGGAAAGATGA
TAAAATCAAAGCCCTAATAGATTGGGCTAGATCTTATGGTAAAAACATATATGATCAAAATGAAATTGGT
AAATATATTACCTTTTAATTTTATTTTTGGTGTTGATATAATCAACCTCAAATCTAATATTTTTTTTCTA
TTCTATCCATTTGTACCATTCTCTCTTATGGAAAAATGTGTAAAATATGTATGGAGTATAAAGTCAGTAC
AATGTTCATGCCCTGTGCACATATGGTCACGTGTAATTATTATGCTTTATATACAAAAAGTTGTCCCATT
TGTAAATTATAATAAACCACGGTCACGTGTAATTATTATGCTTTATATACAAAAAGTTGTCCCATTTGTA
AATTATAATAAACCGAAAATATTATTGATATGTCTTTTTATGAAATATCTAGGTTAAATAATAAATGAAT
ATATATATATATATATATATATATATATATATATATATATATATATATATATATATATATATAGTAATAT
AATCTCTTCTATAGAAGATGGCATTTACTAGGCGAAACATGTTATTATTGTTCTATTGCTGGCATCAACT
ATTAACAGTTTTTGTTGTTGCCACCACCACAGACTACAGACGCTATGAGATCATAGAAGTAAATTTAACA
AAGATGATGAAGATGGAAAATGATAAATCGTTGTCATTGCAACTACCATTTAAAGTAACATCATCACCAT
CAGAAAGAAATTTTACTATGGTGTGTGGATTCTGCCCGATAATCAAAGATGAAATAAATGGAAAATATGA
AATTCAAAGAATAAATGGAACATATCGAGCTCAAAGTTTAAATTGGTTATGGTTTGAGGATGAACACAAA
TTTTATTCATCTAAATTGTTTCTACCTTGTGAGATGTTAATAATTCACATGCCACCAGATCGATTATTCA
ATTTTCAAACTTATTGGTTTGATATGACATACAAACCTTATTGGGTGTTGTTGCAAGATATAAATATATC
ACACGTGTTTGATGATGTTGATACAGAGAAGGAACTTATACACGCTTTAGATTTTGAAAGCATGATTTTG
TACACGACACTTATTTCTTCAGTCAACAGCAGCAATGGCGATGACACCAACATCTTAAATTTTTTTTTATC
AAACCTTTGGAATCGGAATAATTTAATGTGTGCGTTTCGTAGTTTAGGAGGATCAGATAATAAATTGATA
TATGCCCTTCAGAATTTAACAAAATCGGATTTTATCTACAGCAGTAAAAATTATACAACGTTATCAATAA
TTATTATAGTAAGTATCATAGAAATTATTTATATTCTAATTGGAATGGTTTTGTGGTGTAATGAAGGGAG
ATCGTGATGTACATTGAGGATGACATCCCATTATACAATTAGACAATATGTATATATAAAAAGTTGGGAA
GGATGTATATATTTCAAGTGTAAAAACGTTGTTACCGTCGAGAAAGATAGACAAGATCGTGTTGGTGTTT
ACTGGCTTGTCATCAGTCGTATAACAAGAAAAGAATACATCATGTCTTTTTATCTGCACATCTGTCTGCT
ATTGTATTGGCAGTATTGTCTAGCTGTTCCCATAGATTGTAAAACCCGAGCAGCAAATCTGACGACAGGT
GCAGCAAGTGAGATAGATCTATTACCATTTATATTCAGAATACTTGCTCCTTATCATTTGTATTTTAATC
CTAATATTACTGACGAACATGTAACGAGTACTGTTGTTGATGATAATACTTTTATTCCTGATTCTATTAC
CACTACTGCTACTGTTAATGATGATGATATTTACGAACATACAACGAGTCTTGTTGCCATTACTAATATT
ACTATTGCTACTACTGTTACTGATGAAAATATTTCTGTTACCGATGCTGCTGATATTGATAATGACAACC
AATATGACAAGGATACATCTTCAACTACTTTTTACGAATATATAAAGAGTTCTGTTAATACTACTGTTAA
TATTACTGACGAACATGTAACGAGTACTATTACCACTACTGCTACTGTTAATGATGATGATATTTACGAA
CATACAACGAGTCCTGTTGCCATTACTAATATTACTATTGCTACTACTGTTACTGATGAAAATATTTCTG
TTACCGATGCTGCTGATATTGATAATGACAACCAATATGACAAGGATACGTCTTCAACTACTTTTTACGA
ATATATAAAGAGTTCTGTTAATACTACTGTTAATATTATTGACGAACATGTAACGAGTACTTTAGCTGAT
GATAATACTTTTGTTCCTGATGCTATTACCACTACTGCTACTGATGATGATGATGTTTACGAACATACAA
CGAGTCCTGTTGCCATTACTACTATTACTGATGATAATATTTCTGTTACCGATGCTGCTGATATTGATAA
TGACAACCAATATGACAAGGATACGTCTTCAACTACTTTTTACGAATATATAAAGAGTTCTGTTAATACT
ACTGTTAATATTACTGACGAACATGTAACGAGTACTTTGCTGATGATAATACTTTTGTTCCTGATGCTAT
TACCACTACTGCTACTGTTTGATGATGATGTTTACGAACATACAACGAGTCCTGTTGCCATTACTACTAT
TACTGATGATAATATTTCTGTTACCGATGCTGCTGATATTGATAATGACAACCAATATGACAAGGATACG
TCTTCAACTACTTTTTACGAATATATAAAGAGTTCTGTTAATACTACTGTTAATATTACTGACGAACATG
TAACGAGTACTCTTGCTGATGATAATACTTTTGTTCCTGATGCTATTACCACTACTGCTACTGTTAATGA
TGATGATGTTTACGAACATACAACGAGTCCTGTTGTCATTACTACTATTACTGATGATAATATTTCTGTT
ACCGATGCTGCTGATATTGATAATGACAACCAATATGACAAGGATACGTCTTCAACTACTTTTTACGAAT
ATATAAAGAGTTCTGTTAATACTACTGTTAATATTACTGACGAACATGTAACGAGTACTTTAGCTGATGA
TAATACTTTTGTTCCTGATGCTATTACCACTACTGCTACTGTTAATGATGATGATGTTTACGAACATACA
ACTAGTAGTATATCAGTATCGATATCAATATCATCTTATTGTTATCATTTCTAGTATTATATGTGTATAT
CCTGTTGTATTATATATTCTCTGTATTTGAATAAAATACGAAATACACACATGTGTATATACATATTGTA
TGTATTTTTCCTTAAAATTCAATAAGAATAAAGATTAAATTACTATATATACAACACAAACTATCGTTGC
CAAAATCGAGGTTACGAGTTCCGATTTTCCATTTTCGTACTTTCAAATTCATATTTTGAATCTAGTTGCC
AAAATCGAGGTTTCGAGTTCCGATTTTCCATTTTCGTACTTTCCAATTCATATTTTGAATCTAGTTACCA
AAATCGAGGTTTCGAGTTCCGATTTTCCATTTTCGTACTTTCCAATTCATATTTTGAATCTAGTTACCAA
ATCGAGGTTTCGAGTTCCGATTTTCCATTTTCGTACTTTCMAATTCATATTTTGAATCTAGTTACCAAAA
TCGAGGTTTCGAGTTCCGATTTTCCATTTTCGTACTTTTTCATATTTGAATCTAAAAATCGAGGTTTCGA
GTTCCGATTTTCCATTTTCGTACTTTCCAATTCATATTTTGAATCTAGTTGCCAAAATCGAGGTTTCGAG
TTCCGATTTTCCATTTTCGTACTTTCAATTCATATTTTGAATCTAGTTGCCAAAATCGAGGTTTCGAGTT
CCGATTTTCCATTTTCGTACTTTCCAATTCATATTTTGAATCTAGTTGCCAAAATCGAGGTTTCGAGTTC
CGATTTTCCATTTTCGTACTTTCCAATTCATATTTTGAATCTAGTTGCCAAAATCGAGGTTTCGAGTTCC
GATTTTCCATTTTCGTACTTTCCAATTCATATTTTGAATCTAGTTACCAAAATCGAGGTTTCGAGTTCCG
ATTTTCCATTTTCGTACTTTCAAATTCATATTTTGAATCTAGTTACCAAAATCGAGGTTTCGAGTTCCGA
TTTTCCATTTTCGTACTTTCAATTCATATTTTGAATCTAGTTACCAAAATCGAGGTTTCGAGTTCCGATT
TTCCATTTTCGTACTTTCAAATTCATATTTTGAATCTAGTTGCCAAAATCGAGGTTTCGAGTTCCGATTT
TCCATTTTCGTACTTTCAAACTCGGATCTACAATTCGAGTCTAGATCGAGTACAATATTCGTCAACTGAA
CGGATTCAGCCGGCTGGATCAACGTGTCACAAATATTTCTTCAACCCAGGTTTCGAGTTCCGATTTTCCA
TTTTCGTACTTTCAAATTCATATTTTGAATCTAGTTACCAAAATCGAGGTTTCGAGTTCCGATTTTCCAT
TTTCGTACTTTCAAATTCATATTTTGAATCTAGTTACCAAAATCGAGGTTTCGAGTTCCGATTTTCCATT
TTCGTACTTTCAATTCATATTTTGAATCTAGTTACCAAAATCGAGGTTTCGAGTTCCGATTTTCCATTTT
CGTACTTTCAAACTTATTTTGAATCTAGTTGCCAAAATCGAGGTTTCGAGTTCCGATTTTCCATTTTCGT
ACTTTCAATTCATATTTTGAATCTAGTTACCAAAATCGAGGTTTCGAGTTCCGATTTTCCATTTTCGTAC
TTTCAAATTCATATTTTGAATCTAGTTACCAAAATCGAGGTTTCGAGTTCCGATTTTCCATTTTCGTACT
TTCAAATTCATATTTTGAATCTAGTTGCCAAAATCGAGGTTTCGAGTTCCGATTTTCCATTTTCGTACTT
TCAAACTGTCGAGATCTACAATTCGAGTCTGATCGAGTACAATATTCGTCAACTGAACGGATTCAGCCGG
CTGGATCAACGTGGTTCACAAATATTTCTTCAACCCAGTAGTTTCGAGTTCCGATTTTCCATTTTCGTAC
TTTCAATTCATATTTTGAATCTAGTTGCCAAAATCGAGGTTTCGAGTTCCGATTTTCCATTTTCGTACTT
TCCAATTCATATTTTGAATCTAGTTGCCAAAATCGAGGTTTCGAGTTCCGATTTTCCATTTTCGTACTTT
CAATTCATATTTTGAATCTAGTTGCCAAAATCGAGGTTTCGAGTTCCGATTTTCCATTTTCGTACTTTCA
AATTCATATTTTGAATCTAGTTACCAAAATCGAGGTTTCGAGTTCCGATTTTCCATTTTCGTACTTTCCA
ATTCATATTTTGAATCTAGTTGCCAAAATCGAGGTTTCGAGTTCCGATTTTCCATTTTCGTACTTTCCAA
TTCATATTTTGAATCTAGTTCCAAAATCGAGGTTTCGAGTTCCGATTTTCCATTTTCGTACTTTCCAATT
CATATTTTGAATCTAGTTGCCAAAATCGAGGTTTCGAGTTCCGATTTTCCATTTCGTACTTTCCAATTCA
TATTTTGAATCTAGTTCCAAAATCGAGGTTTCGAGTTCCGATTTTCCATTTTCGTACTTTCAAACTATTC
TAGACTTATAATTCGAGTCTAAGTCAACAAGAAACTCTGTGTAATATATAAATAAGGCTTAAGAAAAAAA
AATGGCTTATATATTTTTTTATTTTCATCATTCATATAAATGTATATTATAAACTTACAAACTTGTTTTA
AATTTATAACCTTACAAAATTCCTATCGAATCATCATACGTTTCTTTATTTAATACACTCTCAAAGTCTT
GTTTATAAGTACTATTCTGTCTTCTACTATTATATCGACGATCAAAAGTACATAAACATAACGTATCCCT
ATATATGATAATACAAACAATTATAAGAATACATAAGAAAACAATAATACAATAGCCCGTTATTGTTAGA
ATATCTTTCAATTCGATAGTTTCACTGGTAGATGACTGGTATTTTATTACATCCACCAAACGCGAGGGAT
TTCTTATAGAATACATAACAAATGGATAAATACACGAACTATTTACTAGTATAGGGACTGAGATTATATT
AGGTGCATTTTTCTCAAGATACCAGACAACAATTCTTACATTATTAGGTTCTTTATTACCCTTTGTCAAA
TATTTATAATTCATACACATGATTTTATCACTATATGTGTAATCATCAATATTGGTGACTTGTACTTGGT
TTATAATCGAAAGATGAGCACCATTTTCTAATATGGGCATGATCTTATATTTTGCGATTTCTTTAGAAAC
TCTTTTCTCTGGAAAGTCTCTATCGTTCGTTACAATTTCTCGGCAATTTGGTTCAAACATTGGTTCGTGT
TCGACCAACCTCCCCCAAAAGAATATCTGTCCCTTTTTATCTTTTTTATTAATCTTTTTACAAGTTAAAT
AATTTGTACCTTTTGGAACTTTGAACATATCAAAGTATTTAAAAGTAACATTATCCCGATCCTCTATATC
AATATAATTATATATATATCTATAAGTGTCGTTAAAAATATTGTATATAGTACATGTTAAATATTGTCTT
TCGTTATATTGCAATCCATCTGAAATCGAAAATAGATCAGCTAAACATTGGTACTTGTCAGTATTAATCG
TTAAATGATTTTTGTATATTTCCTTATGATATTTATCGAGTTTCATATTTATAGAATATTTTTGTATGTC
AATATTCGATAATGATTTCTTCTTTACACACACTGCACAATAAAAAGAAATTGGTGTATTAGAGGGTATT
TTTATACCTCCGCTGTCACCATCAAATGTTTGCAAAGATGGATTAAATAGATTATCCACTAACACGTAGA
AAGTGTCACTATCGTTACGTACTGCAATATCATGTACATTTCTCCTGTTATTAAAAAAATCTTCCGATGT
GGCGATGAGATCTACTTCCTTACTATGAGCAGATCTTACATAACTGATAAATAATAATAGTTGTATAATC
TTTTCCAACATTTTTTTTATTTAGTAATATTATTATTGCTATAGATACTGCTACTATTACTACTTTCAAT
ATCACGATCTTTATAGATCATATTAAATATGAAATTTAATTTACGTCCCCATTCTAAACATGTATATATT
TATAACCCAAATACACCAACCCATCCGTCCTTTTTATCCTATGATGATAAATCAATTTTTGATACGAAAT
GCAAAAACTCGCTGCTCAGAAAAATAAACGGTAATAATTTTGTAACCAAGTTTAATAACCTTAATGATAT
ATTATCCATTTTAATTATATTTATGTTTCGTTCGTATGTGAACGGGTGTGATCCGCCAGACATTTTCTCT
TTTAGAGTCTGCCAATCGTCGTTGTTCATCTTTAATGAATACTGGATTTGTCGTTGAATCTTATCACTTT
CAATTTTTATATACGAGAGATGTGGCGATTGTGATTTCTTGTGATAATCCAGTATGTCAATCAGTGTATT
CATAATTACCATGAAAGTATGATTCGAAATTTCATCTGCAATTTCTTTCAGCTTACGTATTTGGTCTGAG
CTGTATATGAATAATAGTTCGTTTTTCATTATCCAAGATGGATCGGTATAAAGTCTGCTAAAATAAAGGT
ACAACGCCTTTCGTCTCTTAAAATAGAGTCCCCGAACATACAGGAAGTTGTTTTATCAGGAAAAAAATAA
GGTAATAACAATAAGACTTTGGCTTCTTTTGAAAGATTTAAAAAATATAAAGTTTTTTTTTGTCGACCGT
GAACTGGAAACAATATTTGTTTATTACTGTTGATTAATCGAGCTTCTTTTCTTATATATAAATATATATA
ATTTTCATTATCCAAATTACCTATTGGTATAGACACACTGTAATAATCATTAATATTATTTTCAATATTA
CCTTCCTTATCGGGGTGTGAGGTTCTGACCGTTTCTATAATGTCGATTAAAGGATCACTTATACCATAAT
TTGATTTTTCTTCTTGTAGACATATAACGGGATCAATTATGTGTTTGATTATTTTATCAATGCTACTTAG
AGTTTCGCTGCATCGATCCGATATAAAAAACCAATGTTGTTGTTGTAGTGCGAGTGTTGTGGCGAGTCTC
CTCGCTTTATTTGAAGATGTTGATATATAACATTTTCTTTTAATATTAATAAATTCTCTGGTATATATAT
CCTCGATTTGAAACCTGATAGATGATCCTGTACATTCTAATAAAAGATGAGCATATAACAAAAAAAGAAT
ACAGTTTGAATATGTATCAAAAGCAAAAAAACTTTGAACAATATCTTCTGTGGATATCTTAAGATGAGGT
ATTTCAAAAAGAGCTTCCATTAAATTTCTATTATCTAAATAGCTCTCAAATAAATGATCTCTAACCAATT
TCGCAAAGGACCAAAGTGACACTCTGAAAGTTTTTGTATCTAACGATTGTAATCTGGGTATCGATATATT
TTCAATACACTGTATATTTATACAACGTGCTGCATTTATCAGTGCTGAGACAAAAGGACTCGAGTTTGAT
GTACTGTTATGATCCATAACACTAACTTTCACATATACCATCTTAGACGAACACAGTGGGTCGATGGTTA
GAATATTGTATAAGGTTTTATCATCATCATTGGTTTTTATAACTGTACCAGTATCGGTAGTAGTTGTGGT
TGTAAATTGTACAGTATTATATAAAACATTGTTATCCCTATTAACGTTAGATGATAATGATATAAGATGA
TTATAGACAAAAGAACGTTGTCTTTGGTTATATAGTGTATTTATGAGTCTTATAGAAATATAAGACATTT
TATAATACTGTTTTATTTATTCGACGATTCAAAAAAAAAATCTTTCTCTGTTGGTATATAAATAAAAATC
TTTATTGCACCATCTACTATAACACTGTATACAACTTGACTATATTTTTTTATCAACATACTAATATTTA
AAATATTAATCTATAATAATTTCGAAATATGAAGCCGACAACCATATCACAAAGAGGAGAAGATTATAGG
AGACCTGAACCAATCACTGATGATCATACTAAAAAAAATGATAATTGTATTCAACCCAGAAAAAAATGCT
ATCTGTTAATATCGATTATATTTATCCTTATGTTTCTTGTTGCTTTAGTTTTCTTATATGGTCTTATTGT
TCTTGGCAACTCGAATAGATTGGATTACTTTGCCGTGGTTTGTAATTTCATCACCATATTGTTGTTTAGT
GTATTGGTGTGGAAAATGTAATATGTGTTAATATTATTGTAATATATATATATATATATATATATATATA
TATATATATATATATATATATATATATATATATATATATATATATATATATATATATGATGAAGAAAATC
AAAGACTTTTAAGAAATCGAGATTTTATTCAGGTATAAATATCGGCGAGTCTACAAAAGTTATACAACAA
AAATAATAATAATAAAAAAAAAGCTTATGAATTACTCTTCAAGCAAAAAGACAAATACCACCAGCGATGA
AGAGGAACGATATGAAGAATAATAAATATGAAAATATAATATATATTGTTTTATAAGTTTTACCTTTGAC
TAATCATATCATACAGCAAGTCTAATTATATTTCATTATATTTCTATGTCTTCTTACAAATTGATCGTCT
AGAATAACAGATCCGGGTGTAAAAATACCGTGTTTGGCAAAGTATCGTCTTTCCTCTTGTATATTTGTTG
TAACCGTTGCCATTATAACATATATTACTCTATCAAGAATTATTATTGAAGTTGCACCCTCAGCGCCATC
TCCAACCATTTCTTTAGATGGTATCAAAAAAATTTTTGGTTTCTTGTTATCGTCGTCCAAAATAGTATTG
CATTTTAAAGCAACTGCATTCAAAACGATTCTCTTCCCTTGCATTTCTGAAGAGAGGTATAAAGCAATGA
TTTCTGATGTATCAGATACTGATACATCACGTCCATTAGCACAGGTGTTTGATAAATATACTGTATAATT
CTTCGCCGTTATATTGCCAGCAGATCTATACGAAAACACTTTACATACTGGTAATATATGATCAACTGTA
TACAAGGGAATACGATTCCCCAAAATACCGCATCTTCCGCTCAACTTGCATGGGCCTAAACCAAACGGGG
TAGAAGATACCCATCTCTGAGATGAACCATCGATATGTATATTCTTTAATATGATTAATATACATGTATT
ATTAACAATTATATTTTTAGAGCGGGCAATCTCAATACCTCCCATATCGGTTACAGAAACAATGTCCGGT
ATCGATGAACGAATGATTCTCGCGATAGTGTCAGATATCGGACTCTCGTCGAATCGAGATTTCCTTAACC
CTATCGCAAATACGGTACATGTCCTTTTTTCATTATCTTCGTCTATAATATCAATAAGATCATTATAAGC
GTCATCTGAATCTGATTTACTTCTTATACCTATACTCGTGTATGTCTTGTTAAAGGATGATGTCGTCGTA
GAAGATGGTTCTCTCGCATATATCTTGGAAATAAAGTTTGACGTCGCATCGAGTGTGGTTTCGAGCGGTA
ACGATCGAGGAAAATTTTCAACTAACGAATATTTAGTCTTGGATTCATCATCTTGTTGTTGTTGAATATG
AACACAAAACTTTTCTTTTTCTAGTATGACCGGTAAGTGTAATGAGGGTAAGCTCTCGTTATCCCTGTCA
ACAATAACAAAAGAATAGTGCGACTTCCCCTGCTGGCTGGTGAACGAATGACCACCGGCAACTCCCCTGA
ATATTAAAACGTTAGATACGAAAGGACTGAAATGATGATTTCTTTGCGGATTAATAACGAGAAGGTTATC
CCGAGAAGTAAAAGAACAAGGACTCGAAGCCCATCTGGGATTGAGAGGAACGCTATCGTTATCACCAAGA
CCGAGGGTTATCATGATACATTCGCCAGTCTCCTTGTCTAATACTATGAAAGGGTCTCTCTGGAAAAAGG
AAGGATCTTTTGGAACCACCATCTCGTCGTTCGAGAGTGCCGTGGTATTCACACCGTTACTATTATCGTC
ATAATGTTCTATACCAATTTTCTTGTCGGTGTTCCATACAATGACAGTTTTTTCAGGTTTAATGTCTCGC
AAATTTTCTCTTGGCTTGATTTCAAATTTTGAACTGGAGTAATATTTTTCGATACAAGCAGTCAACGAAA
ATATCTGCTTGTATTCGGTTCCGTTGTCGCTCGATCTATAATTTACGATCCAACCTTTTATATTCAAAGT
CGTTAAATTGGCAGGTGACGCTCGCCTTAACAATACGTAGCACTCTATAGGATTTGCTGCATTTTTTATT
AATGTTAGATCAGCATTCACAATTCCGTCAGACTCGTCGTCTGAAAATGATAAGGAACCGTCAAAACAAA
TGGGATCTTTCGCATACAAGAGACGATGTCCAGACGTCTTCCCGGGTATAGGTTCCAATACACTCTGACG
ATTAGTCCGCATACCTTTATTCGGGAGTAATTTTGGAAAGCTGGTTAGATAATCGAGAGTAAAAAGACTT
GGACTGTACTCTACCATCTTATAAGGAGATTCTGCTTGGCTGTTACATTTTAGAAGAATAGCGTCTCGAC
AGATCAACACGGGAATCATTTCAGGAAAGGGACTATCCACATGAACAATATCGTCATAAAAGACATACCG
TCCTGATTCAATACGCACTCTATAATTTTCACCGCAAAATAAATATTTTGAAATCTCCTTTAAAATAATG
GGCTCTCCCAAGGATCTAATAACTGTATCCATGTAACAAAAAGGTGCTTCTTTATTATCCAATCTGTAAA
ATATTATTCTAATACTTATTGGAAGATTACCTTGTATTATATTTGCCTTTATTAAATAGAGAGCTGAAAG
CGATATGATTTTTTTATTCTCTCCCTTCTCGGTTAAGCGCACATGTATTCCTCTTATGGATAATAGAGTA
TTCCCTGAGCTGTCAACGTTAATATGTTTAAGACTATCATTATTATTATTTTTAATATTATGGTAATTGA
TATCATCATGATTACAATCATTACCACATAATCTACTTCGAATCTTTGACGCAATATAACTTGCATGTTC
TGGGTCATTTATATCCTTAATAACATGTGTTATTTCATGGTCTATAAATTGAGAAGATTCGTCTTTATCT
ATATTCGCACCATCACTTCTTTTCTGAAGTCTATTTTTTCTTACAAACAGACACAGTAAAAATATACTGA
AGATGGAAAGGGAAAGGATTAATATAAATAAAAACATTTTATGAGAATAATACAACCTTTTCTTTTTATT
ATCATTTCTCATGTATTTTATTAAATATATACATATATAACATGTAATACAATATGTTTAAAAGAACATT
ATTAATGTTAAAATAATCAATCATACAGCTGTAGATCGACGAACCATACTACTGTTATTATTAGTGTTGC
TTGAAGAGGAATCCTCAGTGTCGATAACGATTGCTTCATCATATGGAGGTGGCAGTTCAATATCGTTATT
ATTATCTTGGTCGTCATTATCATTTTCATTCTCATTTTTCTCTTTTGAATAGAATATTTCATCACTATAT
GAATAAAATTGAAACAATATCACAATGGTGATTATGAACACAGCTCCTAATATCCAAAATAAAAGGAAAG
GTTTAAATATACGCAAGTCTAAATATTTTAGAGACTGAACTATTCTAGGATAATAGTAAAGATTATTACT
TTTATGATAATAAGCTGACGTTATTTGTAATGGAGCAATAAAGATCATCTGAATAACATCCTTAGTAATC
TGAAAACATAGACAATAAACACCGCCTTCATACTTACAGTACAACGCAACAGCTAAAATACGCATGAAGT
TATCTACTACATCTTTATTTGCTAATATATAGCGTACCTCAATATTACTATATTCACCATGTTCACAATA
TGAAATATTTTTGTATCCATCATACAAATATTTCGTATACAAATTCCTTTTTGGTAATTCACACTCTATC
GTACGTAGAAAGATATCGTAAAAAGCTGAAAACCAGTAACTAATGACGAAACAACAAAAAAGCGCACAAG
GTAAATTTCTACCCATTTTTTTATTTTGTTTTTCTTACCAAGTCCAGGCAATAGAAAATCAATAGTCAAC
AGTGGAGAGTAAATATATATACATGTAGATATCTATCGGGCCCATACTCTATACCATTTTCTATTGACCA
TAAACGATTATCAGTCTATTGCTATAGCTGTAAAATAATATACTCATTGATATAGAGAGATGTTCTTTTT
ATATTATAAATATAACTTTAACACCGTTGTTTGTTATAATAATATTTTAGATAAATAACATTTCCATTTG
TTTGTCGTTGCTGTTGAGCGAAAAAGAAACAAATATAAAGCTCAAGATTTATATACAAGGACAGTTTTTA
CAAATCTTAAAAGACTTATAAAACCACCTTGAATTAACAGATAACATTGATATCCTTCAACAGATTCATA
ATGTCGGATAGTGTACCGCCCCTTCTGTGGACCATGCTAGACAATGAAAATATTAAACTGAGCAAATTTA
TCAAAACCGAATTAAGTAATACCAAAACCGAAGTAAGTGATGATATCAAACAGAAACTAATTGATAATAT
CAAACAGAATGTGGAAAAAATGTATAACAAATGTGATGAACGCGCTCCAACGCACTATAAACCCGAAGAT
GGTTATTGGGATGAAGTGATAAAACAATCGTCATCGAGTAAAAATCTCTATGACAACATTCCATCTAATG
TTGATCCATCCAATATTGCTTATTTTCATTATATGAAGCTCAATGAAAATAAGAATACTATTAAATTAGA
TAATAATAATATTGTGAAATTTGCAATGCCTCTTCTAGTATGTTTAGGTAGTCTTTGTAATGACTCAACA
TACGGATATTTAATTCTTATAATTTGTTTGATGTTACTATTAATATCATCTCTAATGATCAAAGCATTTC
CAGTAATAATCTTGATATGTTTGCTTACATACATAATTTACTTTTGTTGCAGTCAGCTGCAGATTCAACC
CTCAACCAGCACACCATATAGATATTCCTATACACCATATAGATATTCACCATATACATTTCCTGCACCT
GGATTCTCCATTCATTTTTAAAAGATGAAGGATATATATATATATATATATATATATATATATATATATA
TATATATATATATATATATATATATATATATATATATATATATATATATATATAAAGGAAGTGTAGAAAC
GTATGATACACAACACTGCACGTGATAGATTAAAGAATATACGTCATCTCTAAAGATAATGGTCATATGT
ATAAAGGAAATGTAGAAACGTATGATACACAGCAACACTGCACGTGAAAGAACAATGAATGTACGTCATC
AAAGATGCATAAAACGTTTTGGTATAGTCACTTCACACCGGTATATAAAGACCGACTCAACTAGTAACAG
TCACAGTTCTAGAAAGATAAAGAGAATACGCAGCACAATGGTTGCTCCTGTTATCGCACACAAGTTAATG
CCATCGAGATCATTTGTGAGGATTCCAGGCAGCGGATCCTCCTGTAAGACAGCGAGCTCCGTATATCACG
ATTTTTCGCGCATATCAAGTCTGGCTGCATGTGATGCCTCCCGGTATTCGCGTTTGCCACCAGCCTTAGG
AATACTGCAGCATAATTTTGGCAGTAATAACAACAACAGAAAGATACAACCTAGGCAAGTCAGACTCCTA
TCTAGAGCCCTATATAAGCGCCTTCATTCTGAAGCTTTCGGGGGGAATGAAGAGGATACGAATAATGGTC
CATCTCAACTCAATCCCGCTGGCCGAGTCTCAACAGTTGCCATTCTATTAGTGATGCCGATCGAGAGTAG
TGTGTCGACGCCAACAACAGCAATAAGAGCAACAACACCAAGAACAATAAGAGTAGCAACAAGATCAGCA
ACAAGAGCAACAACAACAGCAACAACAACAGTAGTACAACAAACAGTAGTACAACAACAGTAGTACAACC
ATCAGTGGTAAAGGTGGGGGAAGGGGGATAAGAGAGGTGGGCTTAGGGACGGAGGGGTAAAGTGAGGGAA
GAGGGGATAAGAGAGGTGGGAATGGGGGGACGGAGGGGTGGTAAGGGAAAGGGGATAAGACAGGTGGGAA
TGGGGACGGAGGGGTTGGGGGGTGGGTGAGGGAAGGGGGGATAAGAGAGGTGGGAAAGTTATTATATGTA
TGTTATTTACTAATGTATTATTATATATCTTAGTATAATACAATATAATAATTGTATATTTTGTCTAAAA
TAGTATAAAATAACATGATATATCTTGTATAATATATTATATCTTGTATTGTGTGTATGTCTAACTAATA
ATACACATATTGTATCTTGTGTGTATTCTAGCTAATGTAAAATAAATACAATATTAAAACATCTCGCATG
TGTATTTTAGCTAATATAAAATAAATACAATATTAAAACATCTCGCATTTTTATTATCAAAATAGTATTT
TTATATCCTAAAACTGGGAGGATAATAATAAAAAAATAATATATATAAATCTAAATATACTAGGTGTGCT
TCAAACAAGCTTACCTCTCTCTCTCTTGTAATACAAAAAGAAGAAATGATATTGTGGAAACTACTAAATT
GTGAAAATTATAAACTGGGTACTATAATAAAAAAATATAATATAAATCGAGGATCAATAATAGATGATAT
TATTAAAGAAAATGTTGAAAAAATGTATAGTCTATGTCAAGAAATTACTCTTCCCCATTATATACCCGAT
GATGGATACTGGGACGAATATGCACAGTTAATGGAGGGGTGTGATACTCCACCTCATGTTGATCCACACA
ATATCGCTTATTATCATTACAGGAAAATATCGACTAATTATAATAACAATTTCTTTGCCTCCTCTCAAAA
GAAGGTTTGTAGTAAAAAAGATAATATTGTGATGAAGTTAGATGATCGCAATCTTAATTTGGCAAAACTG
ATAGAAGAGAACAACATAGAGGAGGAAACAATATTACACCAATTGATTAAAAGAAATATATCGGTATTAT
ATAATATGAAAACTGGATATGTTCCCAAGAAATATATCCCGAAAGATGGGTATTGGAACGAAACTGCAGA
AGAAGAATCTCTTACTTATGACCCGAATAATATTGCATATTATTATTATCTAATCTTAAATAATGAAGCT
TCGCTTATTAATATATAATCGATAATATGTAATCTTTTGTTCTACATAATATAAATATTTTTAAATAGTC
TTATTATATTACAAATGTTATTATAAAAATGCGAAGTAAAAGAAAATATAACACCACTAATAAAAAAAAG
AAAAAGAAAAATATTTCAGATGTTAGATTTGAACTGAATCGTGAACTATGTCGATATTTAAGAGACGGAT
GGAATGGAGGACAATTGAGCCGTTTTAGAAAAAAGGCAAATAAAAATAATAAAATAGTCAGAGTCAATCC
GTCTAACATTAATACAGAAAACGATAATGCAACAACTACTAACATCAGAGTCATTTCGTCTAATAGTAAT
AAAGAAAATGATAATACTAGTGCCACAATTACAAATATTACAACTGATAATGTGTCAACCGGTATGATTG
GCAGCAACAGTAACACCAATATCGCCAGTGATATCAGCAGCAACAGTAATACCACCACCACTACCAGCAG
CAGCAGTAGTAGTAGTAATATCAACAATATCAGGTTGAATAATGATAGTACTAATATTGTTAGATTAAAT
ACTATACCATATCAATGATACAGTTTGTCAATATATATATATATATATATATATATATATATGTGTGTGT
ATATTGTTATTATATTTAAATTAGGATAATAAAAGATATGAGCTTTACTGTTATGTTTTAATGAACTTTA
CTACAATTCCAATTGTTTAGATAAAAAAAAGTGGTATAAAGACACATTATAAATACAGCAATGATCTTTT
CTATATTTTCGATTAACAAAATATCCTTTAATTATTATAGGCCGATGCGACAGAGAGAGGAGAAGAATTA
TCACTATTATTATTAATTAATTCACTTTGGCGTTTTATAAGTTGTTCTTGCATTTGTATGAGCTCTTGTT
GTTGTTTAATCACAACTGATTGTTGAGAGGGGTGACCATCACCACTAATTTCATTATTGTTGATCGTCTT
TTTCACATTCTCCTGATGAATATGCGATACAGACGCCATTGTCTTTTTAAAATCAGTTATCGTTTTCTCA
AAAGTCACTACTTTATCCAATATGGACTGTAAACATTTTGCAAATTCCTTGTCAGAAGACCCTATAATTT
TGTCTATAGATGAGGACATATTTTTCCAAATTGGTAAATATAATCTATTTTTATAGTCAGCAAATGATAG
TTCTTGTATTTTAGATTCGTGTATATCAATTAAGATCAAATCTGATTGATATTGCTTATTTAACAATTGG
GGCGTTTTAAATAAATTGAATAAAAGAGTACATAGGGTTTCATAATTCGCTCTTTCCTCGAGTGTATTTT
TAATATAATCGATTTGGTGAGTTCTCAGATAATCGTTTAATAAAATTCTCGTATCTTCTATCTCTTTCCT
GTCTATACTGTTGTCGATATTTAAAAGTTTATGAAGCATGTTGTTGTAAACTTTATTTTTATATATCCTC
TTTTCGATGCGATCTCGTCTCTTTTCCAGTGTCCTTTCACGTATTGGGGTATTTATTTCCTCAAGCAATA
TTTTCCTTAATCTCTTTGCAATGTCGATCTGTGAAATCTTGGGAAGCTTTTTCGTACTCGGTGGCGGTGG
TGGGTATCTAAAATGATTCGTTGGACATTTTCTCTTTATAGGTGAATTTTTCCTATATGTTTTCTTATTT
CTCTTCTTAGCTGATGCAGTGATAGGAAGAACAGGAGGAGGTAACGGTGATGATAATTGTGGTCCCTCTA
TTGTATTTACCGAAGGTCCTATTGTTGATAATGACACCGCGTCATCTTTTATTACTGCTACTTCGACTGC
TGTTGCTGATGATGGTAGTGATGATTGCTGGTCAATGTTTTTCTTATTCTTTTTGTGTTGAGCATGTTTG
TTTAGTTGTGATTGTTGGTCTATAATTTTCTTCTTTTTATCATATTGTCGAGTCAATGTCCTTTTTTTTT
GTTTGTTTGATGATGTCGGTCCTGTCTTTTCAACATTCATACCCATTGATATTGTATCTTTCTCTTTGCT
GATTCTCTCATTCTTATCTTGTATTCGCGATCTCAGTATAGACCAAGGTACCTTTTTCTTACTCATTGTA
CAATTTTTTTTTTAGAGGTTAAATAAAAAAAAAGTAGACGGAATATCAAGTATTATATTCATATATACAT
GTATATATATATATATGTATATGAATACTTATATTGAAATGTACAAAATATTAAAATGAAAAAAAATATA
TATACATATATCAATGTAGTGATATTTCATTAACATTTCCATTTTTGATATATCCCTATCTATATTAGTT
TTATTGAGATTGAGACATGTAATGATTACTGTCATCTTGTTTATCTTTCATCTCATTTCCCTTAGAAAAA
TATTTTATTATGAGAAATCTTGCCAATAAAAGTACGAGAAAGAGAATTAGAAATAATACTATAAAATATT
TAACATCGCATCTTTCTATCCCATGAACGCCTGCAATGATTAAGGGCAGACCCACAATAAAGAATGGACT
CTGTACTATCTTCATAATTAACCTATCTCCAGTTTCAGTCGAAACATCTATAACCCCATCAATTATTTTC
TTGCTAACGTCGGTTGCCGACGCAATCATCATATCGCTCATAGCACCAACCACGCTCAAGCCACTGTCAC
ACGTAAGCGAAGCTCCTTTCGGAAGCTCTTGTTCGCTTACCAGTGCGCCCAACACGGATGTGTCGGAAAA
GACGGCCCATCCGCCGCATGGTCCGTGGAAATTTACATCGTCTTGACAACAAATCGGTGCATATCCTTTT
GTTTTACTCTGCCATTTCGTATTAGGGTTTTCAACATAGGCTCCTTTCTCCAAGCTGCTGATATTGGTCG
CGATATATTGCGAGATATGCGTTTCGAAAGGGTGTTCTATACTTTGACCGTTCCCCGAGCTTTTATCCTC
GCAAGAGTATTTTAGTATCTTGTAAGATTTCACGCCGCTCGGAGAGTATCGAGCAATGACATTGTAATGC
GCGCCTCTTGACGAATGAATGGTCGAAGATGTCAACACAGCTATTGCTGCATAAGTTACACCTCCGTAAA
TCAAGACTTTTCCAAATCGTCCCGTAATATCGACAACGCCGTTGGATAGCTTTTTGGCAATACTGTCACT
TACGATATTGGCCGTCTTACTTTTTTTAAGAGACTCTTTGAGAAAGTCTTCATCGTGAAATCTACTGTCG
TTCTCGATACTGTTGAGATAGTCAATTTCTTCGGGCGGAAGCTTTCCCTCGAGAGTCTTTGCTTCTTTTT
CAATACGGTTTATTCTACAATCAGGATAAGTTTCAGCAATTTCCAAAGCACAGGGTTCGTTAACCGTCTC
GGATGCCTTAACCCCTAATTCATCGAGAAAGGAAGTCATCGACGTTTCATTTTTTCTCAGGGCAGAAATT
GTACTTGTTATAGTTTTGCCGTCTTTATCCAAAATTTCCACTGCGTCCTTACCTCCCCTTCTCATATTCA
GTGCGTCAATATCCAGTCTCTCTATGGACTTGGTGAGTTCTTTCTCAAACGTGTGCGTAGCTCCCGTTTT
CCTCAATATCTGTCTCTCCTCTTTAATATCGGCTACTACGGCCTCGGCACTCGTGTGATACCGCCTCACG
GCCGAGCTCACGCTATCAATGATATCCGCTGTTAACCCCCTAAATTCTCCAATACTAAACTTTGCCATTT
TATCATTACTCTTCTTCTCCTCTCTGTCGTCACCACTGTGAGGAGAAAATGATACCATACTTATGGGACT
GGACGAGTCTACGTCAAAAAATATACATATTCGCGTTCCTTTGTTATTACCTCTTCTCTCTCCACTCAGA
GATAATTCTAACACTTTTGCCATATCCTCGGTTATATATATCTTTTTGTCCAACGAATCAACATTGTTAT
TCTTATCCGATAATTGATTATTTGGATGAGACGATGCATAGTATGGAGAATCTATCGTTACACTGTAGAT
GGACCTATTTGTTATATTGCATCTACTGATGTGAACGAGGTCGATTAGTTTAAACAGAAATAGATTACAC
ATAATAGATCCTAATAATAAAATATCCTTATTTGATGCTGTAGTACACATGCTGGGGGCTACGTCAGTGT
AGATAGAATATAAACAAGATTGTATTTTTTTTAGTACATCATCACACATACTCTTTATACTGTACAGTAC
AGGCGACCTCTTGTCATTGAGCGTTACATTTTCTATATCCTGTAAATGTTTCATCATGTTAAATAAGCTA
CCCTGTTGTAGTTTTGGAGCGTTTTTAAAAAAAATATGTTCCTTCCAGCGGTAACCAAATACTACATCCG
ATATAAAGTTGTTATAAATACAGATATTATCTTCACTAGCAGGAATCTCATTCGGCACTAATTTGTAAAA
ATCCGAATGAGGATTAAAAAGTGGTGTAAAATTATGATTATATTTTTTATCGTTGGGATGTCTTAACTGC
AATAGTTTTGCGTACGCCAATACGACCTCTGGTTCACCGTATAACAAGTGGGCGTCGGCAACCGAGATGT
TGGATTCTTTCTTCTTAAGATCGTCTCTAATGTTATCATTATTGTTGCTATTGATAGGGGTTAGACGGTC
AAGCACATGGTTATTATCGTTATTAATACCCCAATCTATAGTGGTGATTTCTTCAGAAATATCATATAAT
TGACGCAATATTTTATAAACAATGTTCGTTCTCATCTTGATTGATGAACGACCCATCTCTTTGGTACCGA
TTCCACAGTGAGAATATACCATTTTCAACATCTGAGAAAGATAATTTGAATGATGTTCATCCGCCCTCGG
TGACTGGCACGACGAAATCTCACCCAACTTTAGACTATATTCGAGATCGGTACTGTTATCAAATTCGGAA
AGTTTATGTATATTTAACATGTGTTGAAGAATTAGGCTTCTGTGTTCATTATTGTTGTTACCGTATTCTT
TCATCACTAAATCTTTCAGTGAGGATCGTCTCTTCTGAATGCGTTCTTTCAGCTCTTTGTTGATGAAGAG
AAAATGTGGCGTCTTTTTTATATCATTAAACGTCGATTCGATGAGACCATCTCTTAATATCTTGAGCTTC
TCTTTTACAACATTTAGGGTTATGGAAATTTGTAAACTTTGTAGAGATGTTGTCGAGAGTAGTGCTGTGA
TATATTCGGTCATATTTTTTTCATTTCCTAAAGATATAAAGTTTTTTATGTGTTTTGGATTCCATAAGAG
TTTAGATCTGTCGATATGTTGAACGAGTTTATTTTCATTCTTGCCAAGAGTAATAGTGTTACGATACTGT
TCTAACAAGTGATTGTAATCAACATCGTCATTGATATCATCACTTAATCTTTTACCAATTTCATGATCGA
ATCGAATACGAAGTAATTCGCTTAGAGTCGTCATTATCTGTTTTATATTCGTCTTCTTTTTATCAAATTA
TCTAAACCAAATATTTTAAATTTACGTTACAATTTTACATACGAATGAAATAAAAATATCAATCTTCAAC
AGCAACGGTTTTTATTATTATAATTATTATTATTTATTCGATACTGGATCATTGCTTACGTTTTCTCTTG
AACACTCTTCCGGGTGATGGTGTTACCGGTGACACGGGTGACGACTCGGACAACGATGATAAGACCTGTT
GAGTATTTATAATCATAGAAGTAATATTTTTTATTTCTAAAATACCTTTGATTAACATAGTTGAAAGGCG
TTTACGATTTTTCTGTAGATAGTCAAAGATGTGCTTTTTTATATCGTAGACCACTGAGATGTCTTTCTCA
AGAATTGTCTTCATCAAAATTTTGTTAGAATCAGAATTATGGATAATGAGAGAATTGTCCATATGTATTT
CGCTCTTATGCGAGGAATCAACATTATTCGTCTTGTTTAAGATATTTGACAGAATGAATATCGACGGATC
AGTAGATGTATTTGATATATTGTTAATACTCCTTTTTAATAGCGATTTATATACTGTTGATGATTTAAAG
GAACTCGACCATCGAATCATTATTAACGGAATTCCCAACCTAAGAGCCAGCTCTGCGACATTTTTTGAGA
TGTTTGTTATATATCGGGAAGTCCTCTCGTGAATAAACGAAAAAAATAATTCTATACTAGAGTGCAATAT
GAAAGACTTGTTACATGTCTCCGTGTTTATTGTTGTTGTAGTATACTGATCTGTACTGTAATAGGACTCA
TCATCATCAAACTCGTCATATTGATATGTAGTATTCTCGTCGCCATCATTTTTTTTCATTAATGAATCAA
TAACTCCATTTATAACTTGCTTTAAAATCTGTATAATAGACAGCCATTGTTTTAATCCTTCCGTTTTGAA
TACCAAGAGTCTATTTATAAAATCGGTATAGTATTCCAAGCGTTCGTATTCGTCCGTGAATTCTTTTTCG
TCCATCGTACTAATTTCGAATTCTAAACAAGAAACTTTAGTAGGGAGGTTATCCTGTAAAGTCATATTGT
TGTGATAGACCCTAGCGTATCCGTCGAATATGGGATTGGCCAACAGCTGATTTTCCTGTAAGGTCGTCAA
AAGAGAAATATTAACCTCGCGCTCATTTGCATCCGATATGCAATTCATTTTCTTACATTCTTCCAACTTT
TTAATCGTGAGTTCTATAGTTATAGTCTTTCGTAGCTCTTCGATCTGATCCACTGATGGGAAAGGAGGTA
GATCGTCAATACCTACACCTGCTTTAATGGCTTCTTGTCTTTTATTGAATAGATCAATAACAATTGCATT
ACATTTTAGGTGTCGTGTCTGTTCCTCCAAGAGTTTAATATTGATACCTTCTATGGTTAAACTTGTTTCA
CGTAATCCTTTTTCTATATTTGGTCTAATGTGATTGTTTACATTATTCATTAGTTGATGAAGAGATGGTG
GTTGTAGTTGTTGTTCTTTATCGTTGTCATACGGTCTTTCATCATTGTATTTATCTTTATCAGACCTTGA
TATTTCGATTACTGGGTTATCGAGTTTTAAATTCTCACCTAGAAAGAAATCGCTTTTATCGATATTGCTA
TTTGTACTATAACCGCTGCTGCTACTACTACTACTACTCCTATTATTATTATCATTATTTTTATTAATAA
TAGTATATCCGTTCCGTTTATCATGAGTATCGCCACCAATACGATCAATGCCTGCAGCAATGTCATCGCT
GCAATCCTCCTTGTCTATGGATATATTAAAACTCTGCTGTGTTTCGTTTCCTTGGTGTAAATCATAAATA
TAATAATTTTGAGGCTGGTTATCAGCGGTATATATTGTTTCAATAATACTGTTGTTGCCAGAAGATAAAT
GTGGTGGCCGCATTGTTATTGTCGTTTGGTCTGCTTTTTGGGTTAACGTTTGGATACTGTCGGTATCAAT
GGTAGTAGTAAACGAGACGTTATTGTTCTTTTGAGTATTATCGTTAGTATTATTAAAGACGGTATATCTT
GCAGTACCGTCTTCTAGTATATGGTCATGTCTCCTCTCCGTATTAATGATGATACTATCTTCTGATACTT
TATCATACCTCTGTATCGTCTGCATTGTTTCAATGCCAGGATCGATGATCTTCATGTTGTTTGTTTCATT
AGGTATTGGTAGTAATACTTTATCAGCATATGTTACCTGTATTGTTTTAGTATCAGGTGACGGTGATTTT
GAGGGCACGTTCGGTACATCATCGAATATAGATTCCACATTGTTATTAATAATATTATCATTAGTGGTAT
TAATTTCGATATTAGAATTGGTAGTAATTGTAGTGTCAGTAGCAGCATCAATAATAGTAGTAACAATATT
ATCATTATTATTATCATCGTCAATGTAACGTGTAACAAGATAATCATATAAATTATTAGTATTATTATTA
TTATCATCGTTATTATTATCGTTACCTATTATATCATATTTAATTAAATTTATTGCTTCATTGTTATTAT
CATAATCGTCTTTTCCGTGTATATTGTATTTAATTGGATTTATTATTTCATTACTACTCTCATTTAATTT
ACTATTTATATCATTATCGTATTCTATATGGTGTATAAGAGTGTCGTATATTGTATCTTTATTTCTGTTC
ATTTCATTCGTTATCTTTAGATTATTTTCATGAATGTTAACAGTTACTGTATCATCATTATTTTGAACAT
CATCATCTTGAATGCTCACAGTAGTTACTTTATTGTCAGATTTTTTTCCACTCTTTGCCATGTTATATAG
TCTGGATATGTTATAATAATCCCTGCTATAAATCTTATTTTGCGATATCTTAGTAGCTTCTTGTTGATTA
TTATTATCATGATCCTCATCATCATCTTGATCATTATCTTGAATTCTCACAGTAGTTGTACTATCAGATT
TTACCATATTATATAAATCATAATAACCCTTACTATATACATCATTTTGTGATTCTTTAATATCTTTTTC
TTGTTGAATATTGTTATCGATCCTACTATAATCATCTTCAATATTAATATCGTTATAATTGTTTTTCTTA
TTAATTAAACTATCAATAATATTAGATCCTTCATCATTGTTTTCATCATCTTTATCATATTCAATTTCAT
CATCATAGTCTTCGTAATTATTATTATTATTATTATCATCTAGTAAATACGAACTTCCCAAGTTATCTAA
TATTTTGAAATTCTCATCATCGTCATCGTCATCATCATCCGAATCACTGATAGGCATATCGGTATTTCGA
GTTATAATAATTGACATGTTGATTTTTACCGAACATATATATACATATATAATAACAATCATATATAATG
TTCATATATATATATTTATCTTTTTCATTCTTTCGACCATAAAAATATTTGTTATATAAAATACATTTCT
TAAAAAAATATTTCTTAGGGGTAAAAAATATTGTTAGGAAGGAGGGGAGATAAGGAGAAAATATAATATA
TAAATATACGATATATATATATAATAACCATTCTCACCAACTCAACAAAGAATAAAATGTCTAATAAAAT
GTCTAAAACACCACCTCAAGCCCCCAGTTCTGATAATACAGAACAAGATACAAATGAAGGTTTTTTAACT
GCACTTGCAGCAGCAGCAAAAGAAGTAGAAACAGTAAAAAGTGCAGCAACAAGTGAAACAAAAAAAGAAA
TACCTGATACAAAAGTAGCATCGGCAAAGAAGGCAACAGGAATAAAAGTTGCTTTTGATGCAATAAAAAT
AAAACCAATACCAGTAACATCAGACTGTATCAAAAAATAAATAAAAGCAATACCAGTAACATCAAACTGT
ATCAAAAAATGAACAGAATGTATAACAATATGTTGAATTAAAATTATATAATAATTATTATTCCATATAA
CCTTAACATGAAGAAAGCTATATTTTTTTTTTTTACGAGTTGGGAAGGGAGGGGGGGAGGAGAAAAATTA
AAGTTCTAATAGAAACCGCAGTAATATATAAGTCTATACTACGGACTGCTACAACAATAACAACAAGAGA
CGCTATAAAAAATACAAATATGAAATATGGAGACTTATTTAAATGGTAGCAATAGTAGTAGTAGTAGTAA
TGATAATAATTATGATGATGATAATAGTAGTAATAATGATTATGATGAAACCAGTGACATAGATTTAGAT
AACTACAACTCTGTAATATTGTTGTCTAAAGAGTCAATTAACAATAATAATAATAATAATAATAAAAAAA
CACTGAAAAGAAAAAACGACGATGCCAGTATTTATCAAGACGACTGTAAGAGGTTGTTGTCGTTATCTGA
AGATGCCAACAAATCATTGCTTTCTTTTGAGACTAACAGTGAAATGGTTAATATAATATCGAATCACGAA
AAGATTGTCAGTAAAGGCACAGAATCATTTATTGTGTATGCTTCGACAAAGATGCCCCGAGAACATGTTG
AATGTTTAATAATGTTCAAAGAGGAGATAACGCTTATTCTTCGTGAGTATGCTCAATTGGTACGTCGTCA
ACAATTGTTGAGAAATTTTAATACAAACAGTACCAGTTATTCAGGTGAAATGATAAAGAAAATGATTAAT
ATTATATTGAAAATTGATAATAATATGCCTATTGATAAGTATAAAGATGTGGTCAGAGAAGCTCTATATA
TTTATCACCTCGTCGTGTCTAAGATGACGGGTCCAAAGCATTTAAAGAGGTTACGAACACCAGAACTTCA
TTTTGATTTTTGTACTTTGATAGCTTTACTATCACATAATGTAGAAATTGTAAAGAACATCTCGACAAAA
TATAGAGTTAGTAGTATTATTCAATTTGTATCGGCTTTAGATTGCCAGTGGTATTTATCTGTAGTACCAA
ATATATTATCCGTGTTTAACCGGAGTAATTCAATATGTCAAACACTTTGTTTTTCTTACGAAAGACATGC
TCAGGTGAATATTACACTGTGTCTCACCTATGCGTTGACCGAAATAAATACAACTAATCTTGTACTAGGA
GTGATCTTGTATCTTTTTCCCGAATGTCTAGAAGATATAAAGAGGGCCGAGTTGATTAAGGATGAGAGTT
TAATTGTCCCTCTTGCGAGAAAAATAATGGAACATTTAAGAAGCCTGTGGATTGAGAAATCCGATATAGC
TAATGCTGCTCATTTTTTGTTAGGGTCTTGTGTAGAAGGATTAGATACGATAAAGGTTTTTAGAAAACAA
AACTATGATAAAAAGATATTAGCTGTATCCGTGATGGTTCAACAAAAGCTGAAACAACTCGCTCAGTCGA
TGAATTATTATTAGCTCAAACCAACATTGTTACCAGTCGATAAATTATTATTAACTCAATCTAATATTGT
TAGTATAAGTATTCTTTATTACTCTGTTATATGTAATTGTTGTTATTATTATTATTATTCAACAGCGTCA
CAAAAAGAAATCATGTTGAAGTTCATATTATTTGGTATTGGCTTGGTAGTTTTATGTTATATCATATTTT
ATTTTCGAATATTTATAAGCAACTATTTCTCTAAACTTTTCACTAAGCTCTATTATGAGAATATTGAGAT
TTATGATGATGACGACGAGAGCGAAGTCGGATCTATTGACACCGGTCTCTATGATGATGACGATGATGAT
GAAAGAGAGAGAAAATCGAGATGAAATAAATTAATTTATGGTAAAATAAAAAAATAAAATTGGATATTTT
TTCCTTATACCTTTATATAAACTATTTTTTTTTTCGTGCTCGATAGCTTTGCAATAAATTTGATTAGTAG
AATGTTTCACCCAACGGAAAATGTCAACAATACAGATAATCTTGAGGTCGAGAGGGGCGTAGCTGTAGCA
GACTGGTGTTTTTCCTTATCTTCCGAAAGCTGCCTCACTCTTCCACAAATTATCATAACAGATTCTTCGC
TCGGTGCCGATGCTTCATATTTATCGTGCGACGAGCCCTATGTGATATCAATACAAAATGCAGAGGAGGG
AAAGTGTGGTGATGGTGGAAGACGAAAACCTCGACTGTTGATTCCTTCGTTATCTGCTGCAGCTTCCATT
ACCGACAATATTGCCAAAATACAAATGTCAGTATTTAAAATACTTGCCAAAGTAGGATTACAAGACGCTA
TACTGGTGAGTGATTTTAAGCACAAAGAGAAGACAAGTCGTAGAAGATGTGTTAAAAAATTCTTGTCAAA
TCAGAGCGCTTATGATGCCATCATGCGCGATTTATACAAGCTTCGTGAACAAGCTTTAGGTGGTAGCTTA
AGAGGTGTCGAATGCGCTTCTCCCGTTTCGGTAGCGTTAGGTGTATGGGCGGTAGGATTACTCGATAATA
TAATATCCATATTAAGGGGGGTCAGAAACGCATCCTCATCGACTCCGTTTACGAGAATGGCCAACGTCAA
TGTCGATGTTTACTCCGTCACAAAGTATTTTAACGAGAATCTAGGCGAGACACTCCGCAAGACCGTCGAA
TCCAAAATAAATAATGTTGGAGATGCGGACAATCTCAAGTCGCTGTACAGAAATGTATTGCGAGAGAGAC
CTTCCAAAGGATTTAAAATTGGTAATTATATGAAGCATCGAGAATGGGCATCAGATTGGTCCAACTATGA
GAGGGAAAAAAAACTGCACAATCAACCCGATTACGACATGAAGACTATGTTAGGTGAAAAACGAAAATAT
GATCAGGGAGAAGGGGAAGATGAAGGAAAAGGAGAATATGCTTATCATATCACTCAGTTATTTGCTCAAT
CATTTTTGGAAACCATGTGTTCAATGCTTTCTACACTTTACGAAATAAGCGATCCGTTTTCGGTAGAAGG
TTTCAAATCCCTGAGCACAAGCTTAAACAAACACAATAAAAGATTAATGTATTTGGGATCATTCTTGATT
CCCTTTACTGCTAGCTCCCCTGATGATGTATTGCCAACACCACTACCGTTAACATCATCACCTAATACAA
ATCAAACAATCAGCATACATGTCCCCCTGTTATTCATTACTTTTCCGAGTGATAATGCAATGGACGAGAA
ACCAATAACTCGAATTAGAATAACCGATAGGTTAACGGTCGAAGATACAGCAAAGATAATGAGTATCTTG
AATAACAATGATCAAAAAGAAGAAGAAGATAAAAATGCTCTGCTACAAGGATGTGTTCCTATATTTTGGG
GACAAGCAATCCCAAGCGATAATCATCTTAAAAATAAAGTCTTTATTGATTGGTTCAGGTCAGTTGTTCA
GATGACCCAAGCCGGCATTAATAGGAGTAGCATAGGCACCGGGGTATTGTTAGCAAAAACGGCTCTGGCA
AAGTGCGGCCATGGTCCTGTTCGTATCGTTGACCGTCATGGAAAAGAGATTACTGTCAATTCGTTCTCGA
AGACACAACAGAGGCGAATGAAGGTCAACGCAAAGTACGCCAGAGAGTGTCTACACGAACTGGGAACAGC
TCTAACCCAGTGGATGTATCAACCCCACCGTGATTCAAATACAGACGCACTAGCGACATTCAGCAATGCT
AAAATTGTTTCGCTTTTACACGATCTAGCTCACACCGAGAGAAAACTCATTGCTGATATTGGAGAGGGTG
GTCAAAATGTGCCCATTTACGAGAGTGCTAAGAATTCGCTTTACGATACATTGTTATACACCATCAACAA
TACCGAGAGATCCTTAGGGAATTTAAATATCGACAGTGCGTCCCTTGGTGAAGGAGGAAGCGTCGACGGT
AGTGATAAGATGAGAAGAAGACGAGACGATGAACACATCATAGCTAGCTTGCCTCACGATGTGGCCACAG
TCTTAAATTTGAGAGGTTTCCTCAAGCTGGACAAGACGTTTAGATTTCCCCTGGACGAACACCGAAAGTC
TAATTTAACTGCCTTATCCAAATACTTGACAAATATTAGCAACATGCTACTACAAGGTTCGATTAACCTT
CATCTTGGAGGAATCGACGAAACATCAAACTTTACGGCGGAACCTCAGCGCATGCGAGCTCTCAATAACC
TGTCGCAGAAAAACATTGCCAGCTATATCAAGAACATTGACAATGTAAACAGAGCTTGGGGTAACGAACG
GAATGCGGGTGTTGCTTTTTCGACGCTGCTGACTGGATCTCGCGAGAGCTCGTCTCTGACAGATAGGCCG
GTCTACATTATGGTAGAAACGAGTCCCTTCAACCTGCACGGTCCCGGAGGTTTTAACCGCAATGTTGTAC
GCTTACCGGTCTTTGTTATTTCGAAACTTATTGCCTATAAAGTCTATTTGGATAAATGCTTGCACAATAA
AACTTCCCAACAGATAAGACGACTAACCGAACTCGTCCTCTCAGGAGGTATGACAGAACAGATGTTTATT
AATCTTGTCAGTTACGTTTGGCTCAACACAGCCTTCTTTTCCATCGTTGGCATTAACGGCAGGAATCTTA
TAGATACGTTTACGGACAATGTCGGTACTCTAATGTACAAGGATTATATGGAGACGAGAGCAAACCACGA
TCAGTATTTTAGAAATATTAACGATTTCACAGTAACAGAAATTATAAACAGGCATGACCAGCTAAAGAAA
GAAGAGAGAAGAGGCAAGCGAGAAGAAGGAGTAGTAAAACTCATCAACTCTAACAATATTGCTAAAATAG
TCGAAGATATACTGAGTAGTTTAACGTACTTTATCTCAGACGACAACAATGATGACAATGAAAAGTGTCT
GGGAGTCAAACTTTTAAAAGAAAAAGGTATTCAAGAAATGACGATCCCCTTTAAAGACATAGTACCAGAT
AATAATAAAGCTCAGCTTCAATCTTTTATTCAGTTTATAAGTTCTTGCACCGAATCTATGATGAAGTTAA
AACCCGTTTTCAAAGATATTAGAATCAGTAGTAGTGAATCATTATCAAGTTATAATAATATTGTAGAAGT
TTTTTCAGACGCCTTAAAAAAAAAACTGAATAGACAAGATATTAACAATAATTATCGATTCGAGAATGAT
ATAATTTTAGTGTTTGACGTGGGAACGACAAATATTTCCATTCAGGTGCCAAAGAATTACACCTACTCTT
CGGTATATCAGTACTTGAAACATATACATCCTGAAATTCAGGGTTTAGAAGTCATCAACCGTTCGGCTAA
CAACCTAAAAGATGTCATAACAAATCCGTCCGATTTCAACCTCAAAAGCGCACAGAGCGTTTATCAAAAC
GCTCTCGTCGTTTCGTATCATATATTACACACGGTGACCTCGGTGCTGGACACATCTCCTCTACTAAACT
TTATCAAGTCACTGTACGCCAATGTCGTCTTGACCATATCTCGCAAACAAAACGCCTTCTTCCCTTTACC
ACCTCACGCGCTCGCTCTCTCCAACGTGTGGATTCCGTCAGAAACTCTTTTTTCAAAGTGTGTTGATAAT
TTTTTACAAACAACGGTCGATTCCGTAAGAAATATAGATCCTTCTTCTTTGATGTTGGGTCTTATAGATC
TACCCCAAGACATGTGTGGCAAAGACGACGGTGCAACCACGAGGGCCGTCTCGTATTTGGCTAAACACTT
TAACAATGCTGCCGTGGCCGTGGGGTATCGCGTCGACAGTGACGGCGGTAACGGCGACTGCTGCGATCTG
CAAGTGCGACATTGTTGGAAGATGCCCACCTCTCATTTCTCTCGAAAAGCTCTACCTCTGTTCGATAGAA
TCGTTACCGACAACGAGGATACTCTGACATATGGTCAGATACGAATGTTGTCTTCTTTTTATAATCCCAT
GCTAAAGCTAAAAGAAAACGAATATACCAATTGGGAAACGACATTAATTGGCAACAGAGCACTCGAAACT
CTACCAATGTCCGACTCGACCTTTAACATGTCACTTGATAACATCATGTCTAATCCAAACGGTCTGAGCT
TATCCCTCGCGAGGTGCCTCTCTCTCTATTCGAAAGATTTAATATCGAGAGCGAAAGAGATATGCAGGCA
TACCAAATATCTTTTAACGGCATCGGACTTTCATCGAGATTATAATGCAAACAGTAAGATAAAGAATATT
GAAGAGGTCTTATCGATTATGTGTGACCAAATGAATAATAGAGATGATAATAAACTTGTCGATAATAGCA
TAAACAATAATTTCTCTTGGACTACACTATCCATGCTCACTTCACCTTATCATAGAGTGAGTAATTTTTT
TGGCAAAGATCATTCTGATATTTATTTTTCATCTCTCGATGACCTATCGGTCGAGATGGACATGGTGTAC
GAGACTATCGACAATGTTCCCATCTTTAAGAATACTTTGATAGAAGCCACTAAAGCCATATACGAAATGT
GTATCATTGTCAGCGTTCTGAGTATTGATAGGAGCGCGAGAATGTCTGCCCGCACGATGATAAAATGGTT
ATCGGCCAATTCTCCCGTGCTCAAGTTTCTTGACTTGTCGAGCACCCATTCACTGATTGCACTCTTGGCC
AAACCGTCACAGTACAAGACCTTTTTATCCGTCATTGAAAAACAAAAACGTCACAGGCGGTATCCCTCCT
CGTGCTTTAGTCGTGTAAAAGATGACAATATAGATTTTGAATTTTATAAACAACTATATGAAGATTTTCC
AGATATATTCCGTGACGACGAAAATAATGCAGACGAATACCCGATAAATCAAGGTGATGATGATGATGAT
GACGACGAAGATGATGATAATGATTATCCTCACCCTGATGATGGACAATGTTTATTTTCGATAGGTAATA
CTTATTCGCTCCTCACAAGAAATAATGAAGATTTAAAGAGAAATTATATCGTTTCTATAAAAAAAATCGA
AAATTTCGTCAATGAAATAGCGACAGAGAGTTCCATATATAAAAAGAAATTAGTTGAAGGAAATAAACTG
TTTCATTCACTCTCGACTAATCTAGGTAATAATTTTGTGATGAACAAAAGAAATGGTCGGCAGAGCGTGC
TCGAGGAACTAATGGCTAATGTACTATTGACCATCACATGTAAAGCTATCGAGAGTGAAAAAGAGTCTCA
GATGTATCTGTTGACCAGTCAAATTTGTCGTTCCAAGGAAATTCTTGCACAGACGCCGCGCACCAACGCC
ATGCACGAATCGTTGCGCTCCCTCTTAGGTTTAACGGGTGTCACCGAACACGGCAACGAAGCAGCGCGAT
CCATCATGGAGCATTTACCTGTGGAGGATGTCAAATTATTCATGGGAAAGACATTTATACAAAAAGGATT
ATTTTTGTCCTTTTTTCTAAGATATTTTCTTTTGGGTTACTTGGATACAGATATGAAACCGGCGGTCATA
GATGAGGAAACACGAACAAATATAATAAAACTATTAGCTGTATGTCAAATCGTATGTGAGACATTCAAAG
ATGTAACCACCAAAGGCGTATCAGCCAAGAACGCTGCTCTGACATTTAAACGTGCATGGAATAATGTGAG
AAATAAAGATGCTAACGAAGTGCGTGACATTCTCAGCGATCTGGCAAAACTTACGAGAGAGGGAAGAGAA
ATGGGAGGAATTGTAAAGAAGCACAAGAGTACACTCTCTGAGATCTTGACAGGCCCCTCGATGACCTCGG
AAAAGTATAAACAACATTATATAGATCGTTCCTTCAAGACTAATAAAAAAAGACATGAAAACATTCAAAC
ACCATCACTCTATGCATGTATTATGGGTATCCCGTCTTTACCTGCGGATAGTAATAATACTCTATTTAAC
GATATATATAATCACGATTCTCTGCATCGTAACGATGATGACGACAATGATGTTATAATGAGCGACGCTG
ATTCTATGAGTGATATGGATTACGACGATGACAATGCTAGTAACAAAAACAATAATGATTCCGATATAGA
TGAAACGAGTGACGACGACAATGATATTGATAGTGATGATGATATCAACGACGATGACGATGATTATATT
ATTGGGAACAGTAATCATATTTACCATGGCAAGCTGCCGTATTATGGAAAAAATGTTGACACTATAAAGA
AAGCTATAAACTTTATATATGGTCGTAACTTTTTTATGGAAGGATGGTCTTTAGAAGACGTGTTAAGGTT
TTCGTCGAAAAATGATTATTCCGAAAATAATGAAGATGAGGAGGACGATGATGAAAGAGTAGATATAGAA
GATGTTGATCATAAAGAATATCTCAGAAAACTTGCTCATTTCCGAAGACAATTTGCACCAAAGGATGTGT
ATGTGGACGAAAATGGCAGAATTGTATCTGTAAAACTCGCCCAAGAAAACTCCACTATTGGTAAGCTCTT
TAACAAACACAATATGGAGCAGCCCGAAAGAAAAAAGTTGAAAAAACAAATAGAAGAGTATAGGTCTAAT
AATTCTAGATCCGATAGACAAAATATAGCTCTATCTCGAACGATGACGATCCTCTCCCTGCTCAACAAGA
ACGTCAAGAATATATATAAAGAATTTTATAAAAAACAAAACCAACATATGGAAGAAATATTACGAGACGA
TATCTTCTTAATGGAGGGACTGCAAGTTATCGTACATAGAAAAGAGGAGTTGATCAAGACGGCATCCGTG
AACACCCCTACCATTATCACGGAAGTAAAAACGAAACCCTCTCATAATCTTTTGGATAGATCATTACCCG
TACATACTTTTAAGCGACTCGTGGACAAACATTATCCAAACGTGTATGCAAACTGGTTACATGCTCCCGT
TTCAAGACTGATATCATGTTTCGATCGTAAAATAAGAGACGATGGAGGGTGGACTAATGATGATGATGAT
GATGATGATGATGATGATGATGATGATGATGATGATGATGATAAATATACTAACGATAAATATACGGAGA
GGGTTAATAAGTGTGCATATGATTTGTCATATATTGAATATTTAATAAATAATACAGAGACAATATATAA
TAAAGTATCTAACACAGATATATCTATTCCTGCGAATATATACGATACTTTCAATGCTGATGTGTCTTTT
ATTGATACACATCATCAAGATAAAACAATAAAACTCGACGATATTTTGAATAAAACAATTGCTAATAAAA
TTACTTTAAATGAGATGAATAGTGCAAAATTATCACTAGATAAGAAAAAAAGTGAATTATCATCTGATCA
GTTATATACACGTCTGGTACACATAATAGAAATGAGAAATAAAGTAGCGGCTATATATAACAAATGTACT
GAGAAGCACTCGAGACCGACAGTCGTCGATATCACACCGATAAATGTGCCAGAGAAATTTAGCATCCAAG
ATGAAGATTTTGAAAAAGGCATGGAGATTATCAGTAGTAGTTTATTATCGATAAATAATTGTAAGAACGA
CATAGAAAATATAAATAACGATATTATACATAATTTCCATTCTTTAGATGACGATGAAACAAAAGAAATG
TGTGATCAGATCAACAATATAATTATTATCAATAATGAGATTTTGCATGAATTAGATTCATATGTAGCAA
TCACCACCAATCTAATTAACACTATAAAGAAAAACAAAATAAAAGTGGTAAAGGATTATAAGAAAATGGG
TAATATGCTTAAAGATATTGAAATACACCTAAAAATAGCACTAGAGTATAGAAACTCCCTAGTATCAGAA
TACAATAATCTTTTACAGGATAAATACCTTACATTTTTACCACAAGATTTTATTGATTATATTTCAAAAT
TAAATATAATACAATATCCATTATTACAAACACCACCACCACCACCCGCGTCAGCAGCAGCAGCAGCAGC
AGCACCGTCCACGTCAAAGGAGCACTCGGTATTATTATCGTCGATAGCACCATCGTCATCTTCAATACAA
CCACAATCCTCACGTGACGAACCTACAAAATTACCGTCGTCAAGATCGTCGACACCACCACCATCATCAT
CGCCATCACCACCACTATCCTCATATGGTGAACCCATAGATAGAAATCATACAGATCTTATGACAATTGC
AGCACTTGTATTGGGTAGTAAATTCTCATATTTGACACCTTTAGCCGTAGAGTGGTTAATAACATCTAGA
AATAATCTCGACATGTTACAAAAAAAACTCGAGACGGCTATTATTTCATCTGCGAGAGAAAGAACGCCCT
CTAGCAACGTCTTGCTCAGTGACATCTTTAACACAAGAATGAGACACGTGGATGGGATTTTGGGTTTAAT
CTCCCCTACTTTATTCGTAAACGAGAATATTCAAAGGACGAACTGTTCTGATATTGATTTACAGACTCTA
TTTCGAGAGATAAATAGCAGACAATTGTTTGAAGCTGAACCCCAAAGGATTAGTAGCATTTTGAAAAACA
TTAAAAAGGCTCTACCGACATCCAATTTTTCTCTTTATAATATGTCGGTATGTGGTGATCGATTTAACAA
CATATTGAATCAAATCGCAGGCACTGTAAATGTTGGACTCGGGCGTACGCTGAACGAATGTGAAGATCGC
ATATTTGCTCGGCCGTCAAAAAGTCTCTCCGAATTTTGTCAGCAACAGAAGGTGAATTTAAACGACAAGT
CAATCGGACCGATCCACCGTATGCTACCTGGCCAAACAATCGTCGACTGTGTCGATTCCGAACCCACCTT
CATTAAACTGAACAGAGAAGAAGAAGGAGGCGTGGGCGGTGGCGCCGGCACCGTCATAACAGTGTCGAGC
GAGGCTAACTTGTACGGTGATATAAACTTTTTAGTGGCTCTGCATATGAGATTTGTCGAACTGCAACAAT
ATGTGAAATTGAAGAATAACGGTGATATGACAAAGCTACTGGAGAATCATAAAAAGATGATAGACAGGGC
ATTTTATAGGAACACCAACAGTCCAGAAGAACGAGAAAGGTTAATTGGGTTGATAAATAAAAAGGGTATA
TATTCCGACTTTGTAGCCTTCAAAGCTATGAGAATGATGCACAGTGTGCTCGGTATAATAAATATGAGGT
GCAAACCCTACCAAAATATATTAGGTCAAGATAGTATGACCTTTTCTATGAGCATGTACCCTACCTTGGT
CGAAGATTTGGCCGCTCTCGAGTATCACGAATCCGTGCTGCTCTTTTATAAAAATAGATTAGCTCTGGTA
GCCAACAAGCTTAAACAGTACATAAATATCGGTCGTCTTAACCTTTCGTCATCTAAGGCCGCAATCGCGT
CTATCGTTTTGTCGTATACACCGTACCGACAATTTACCCTAAACAGAGAGGAGATGGATGCTGAAATGAA
CGATATTGATAATTTCCTTATATTTATCAAACACGAACACTGGAACATATCTAAAGCCTTGAATACCGTA
TCTGTAGCATTATCAGAAATTGTCAATATAAAAAACCAATTGGCATCGGCAAAAGCCATTTGTATTAACA
TGAACGTGTTCAATCAATATAACAACTTGAACGAAGACGGTATCAATAAAGACAACGATAATAATGACGA
GGACGATGATAATAACCACGCTAAGAAATCAACTAAAGAAGAATCTTTTATTCCTTCTCATTGCGGAAAC
TATGTCCGTCACCCCGTTACAAATATTTGTGTAAAGCTGGAGAAGAAGTTTACAGAGGGTGAGACTACCG
CCCATCGGATCGAGCGCGAAGCGTCACGCAATAAATTTTTTATTACAAAAGCAAAACTAGCAGCAATCCA
AAGCTCTAGACCGGATATAGCCTCTCTCTTTCTTCTAGATTCTGATGATCAAAGAATGATAAATCAGTTT
ATCAAAGTCCTCGGGGTAGCTTTAAACGGTATCCCCCCTTCGCAGTTAATGAATCCAAATATTGTTCAAC
GTTGGAATAATAATAATAATAATAATTCTCATCCTACTACTTGCCGTCCTTTTGCGCTACTCGACTCGCA
AAATAAAAAATATGCATCGAAAAGAGTTCCGTATATTCCTGTGGTGGCGAGAAATCTATCGCTTCCGTGC
AACGACAATACCAAAACGACAAGTAATGACAACGTAAAGCAACATCCAAACATTTCGACATTGTCTTCAA
ATAGGACATATTCCAAAATACTTCAGGCCCATGCAAAGCATTCGTATTTAAATTTTAATGTTGCGAATCT
CGTTAGCCTCTTTTCTAACTCGGACTTTTCTACCAACTCGGTCGGCGAGGACGCCGCTCTGTTTCACGGA
CTCGAAAATTCGCCATCGTCCTCTTCTTCCTCCGGTAATACGCCGACGGCGACGGCGACAACAGAAAATA
ACGTCGTGTCATCGTCGTCAAACAAAGAAGCGAACAGAGATGATGATAATGTTAGGAAAGCGCTGGGACG
CGATACGGTAATGGAGAGTGCAGTTAATGAATTAAAACCTTCCAACACAAAAGAATACGAGAATCTGAGA
ATAGCCAAAAGCGAAATCGAGAAAGCTTTAGATACGATGGAGACCATGATACAAAATGCTCAGAGAGACG
AGATCGTAACCGGTATATACAAAGAAACGCTTTCGAAGACTCTTATAGATGAGTTTTCTCAACTGGCTTC
ATATAAAGAAAATGCTCGTACCAACCTAACGAGTATCGCGACCAACATTGAGCAATACACACTTCCCTCG
ACAAACATTACTACTAAAATAGATTTTATAAATAGCGGTGAGAATAGTGATTTAAGTAATACGATCCTCT
CCGCTCTTGATAAAATAAGAAGCGAAGCTATCGGATCCAATAAACAACAAGTCAATATTGAAGCAGTGAG
AGTAGCTCTGACCAAACCAGAAATTCGAATCCCGCTCCTTATTTGTAATAATGCTTTCATAGATGAATTT
AAACAAATGATGGAGGTTATATCGATATTCTTTAAGAAATTACCTTTGTTGGAAAAGGAGATCTCTACAT
CTTTAGATCGCGCCAAAAACGACTCCAACGTACAACGATCACGAGATACCCTATCAGACATTGAAAATGC
AAAGGCCGATCGTGATGCTAAAGTTGATGTTGAAAATAAAGAGATGACAAAGATTGTTCACATGGCGATA
GCCAACGATAATAAGATAACGGAAATTAACAATTTTATTCATAATTTGAAAGAAGAACTCGACAAACACA
AAGATAATCAGTCTGGCGACAATACCTACCTTGAGGACAGTGATATTATCAATATTGATAATTTGATTAA
TACTCGAGATAAACCGTTATTGGATTCTATATTAGAATTTGTTAAAAACAATAAAGGCGTCGACAGTGAA
GACGATAAAAGCATCGAGGATAAGGTGTCGAACATTATTCATCAGCATCCTGTTTATAAGAAAAACTATG
GTAACGTACAAGATAACAACGACGACGATGATGATGATGAGGAGGAGGATACTAGCGATGAAGAGGGAAA
TGCGGATAGGGAAAAAACACACCGTCGAAGCAAAAAGCTTTCACATAAACGATCGGAAAGAATAAATTAC
TTATCGGAAACCATTAAGATCTTGAACAGGATAATCGAGATAATAATCACTAGAAATGAAGAATTGACTG
AAATTAAAAATAAAAGGGAGAATACAATTATCGAGATAAATAACAAGTCGGAATATTTCATAAACACTCT
ATCCGAAAAGTTAAAGTCAAATATACAAGAATTCGATAAAACGATCGAGATGAATAAAGGTATCATTAGT
GACCTTAAGTTTAAATTAAATCAAGATCAGGAAGAACTAGAAGATATAAAACATCGGATCTCTACTACCT
TTGACAAAGCGGCCGCCTTTCGCGATATCGGAGAAGGTCCGAGGATGAGCATGACAGAAGAAAAGAAGAA
AAAAACATCAAAGCCACAACAGGACCGTGATAAACCACGCGTCGTTGACAGTTCATCATCATCAACAGCA
TTCACGAGCACCTTGCCCTTTAATTGCTTTTTGAGCCCTCTCCACCAAACCATCTCGTTGACGGAGGATT
TCTTTTCGAGTGGTGGTGGAGGATCGCCCATTTCCAGCCAAGCTGCGATTAGACCCGATCTACAACTCTT
GGCAATAACGGACATGGCAGATACAATCTTAAAAGCGCAGGGTACGCAGGATGCTAAAAATACCATGTCG
ACCGTCATACCGGGTCTGTGTGAAAGATGCGCCATGATCCTCTTTAATATCCACACGCCGACTCACGAGT
CTGAGCACTCCTTCGTCTTCAACACGGAACGATCCCACAAAGAGCTGACGGCTCTTTACGCTGCCGCTCT
CGTGGACGAAAGCAGGGCAGACGACAGCGGGTTGGCGGGTGGCGATGGCAACGTTGCTTCGTCGGTACTC
ACTCTGCTCGAGAGTAACAATAGCATAATAAAAAAGATTGCTTTCAAGTTCAGGCAGAGAGTAGCCGCTT
TTACCAACATTTCGTCTCTATTGGGATTGAACGACAGTATTAATAAAGGTTGTAATATTATTAATCCGGG
TACCATTCTGGTGCCGAGCTCCGAACTCTTCAACTGCCCGGGTCTCGCCAACGATAAATTCCGCTCGGTC
GTCAATAGGTGTCACGATCCCGCCTTGTCGCACGCCTTGAAAGCGAGTCATTCCATCGTTCATACGCTCG
CCTCGATATCGCCAAACGCCGAGAAACTCTATTTCGTCTCTAAAGACGAAAGGCGATATTTCAATTCGAT
CGTCAATGCGATTCTGATGAACATGGGCTCCTTGGCCACCTCTCTATTGAACACGTCGTGCGATCAAACC
TTGGTTGACTTATCCAAGCCGAGTGGTTTGCCAATCTTTGTTGGAAGAGGAGGAAAAAGAACTCCAATTA
AATTAGATAAAGAACCTGACAATAACAATGATAATAATAAAAAACTGGACTTGAAAACCACCATGATGGT
AGCTCACGGGTGTAATCTTCACCGTAACAAGGACGAGCATTTTACTTATTCAAAATTATCGAGCCTCAAT
AATGTATCCAATCTGGACTGTGATATTCATCTGGCTACTAGTACCGTTTCAAATATGTTGATCGGGTTAC
TGCGATCCGTTATAGGTGATACTCACCCCATCTCACCCACGATTAATAGAGCTATAACACTGAGCGCCAT
TTCTATTCTAGCGGCCGACAAGTCATCACTCGTTGCCCAGAGATCTTATCCTCAAAATCCTCTGAGACAT
TATAGGAATGTGTGTCGCCTGGTAGACAGGGCCATCTCTGGTTATGGGGTGAACGACGCCACCGCCGACT
CTTACGACGACGAGAGCGGCGGCGGCGGTGGTACATGCAACCCTCTTGGTGTATTCATAGCCCCTCTGGC
TTATCGAAAAAAGTACTTCATAAATGGAAAAGAAAAGAACCTTTCCCTAACTGATACTCTATGCCGCCAC
ATGCCCTTTATGAAATCGCTGCGCCGTATAATAGATGGTAACAAAAAAAGAATTCCCTATAATCTGGCCG
AAGATCCAGAGATAATGAGAAGGATAGATGACATTACATCTGAAAAAAACAAAATTTTCGGTAAGGTTCA
TCATGAAGAATTGCTCGATGCTCTAGCCCACCTTGAGGAGAAGAGGCACTTGGAACGAATTCGAGAATAT
CGACCGTCGGTCTACGATATTTTACTGAATAAAAGAACGTACGAGTCGAATAAGGGCGTCCTGGCATCCA
ATCTCGCTCTCGATACCATGATGGATAATTTTGTCGACGTGTGTTCGTTATTTTCGGTGCACAATAAATT
CACGAATATGGTATTGACCAAACCGGAGAGAATACTAGACGTGGAACGAATCTTTAGAGAGACGACGACC
CTGCTATCGCAACACCGCACTAGCCGCATGAAGAAAAAGAACGATGACAACGCCATCGACTCGGCGGCTC
CGGCGCTGAGATCTATATTCGATTCGCTTTACAAAAATCTCGCTCTAATATCACCCGACAACAACAACAA
TAACAGAAACTCTAAAAGGTCTTTGGTGTCGGACGTTAGACAACTGGCTCTTAATCTTAACGAAAAGATA
CTATCGAAAAATATCGAGTCGATAGAGGAAGCCATAAACGCAAAACTGTTAAAGGAACTCGTCAGCGACG
TGAAACTCGCCTACAACGTAACCAATGCGATCGACTCCTCGTCGAATCTCAAGAGTCTAGGAAATGTGCT
GAGGAAAGGCTTCATCGATGCTTCCGTATCGGAAGACATGGAAATATTCAAACGGTCTAGCATCCTATCC
AGATATATGCTATTGGACGAACGGTGTCAACTCTTTCCCATTTCGGCCGAAACGAAAGAGCTCCTTCTGG
AAGGGTCGTCGCAGGCCGCAACGGCCAGGGCCATCCTGTCCGAGAGCAACCAACTACTGACGGACGCGGT
CATGTACAACACGAGAGACACTCCCGTCGAAAAGGCCGTTGACAGAGTTCTTTTACTCCCGTATCTGGTC
AAGCAGGGAAGAGATTTCGACGACGTTGATAGGACGCTCCCGGTGGCGATCACCAACTGTAGCAGTCTCA
TGTTGAGTCTGTTGGATTCGCAGTCGATGAGTAGATCGCCCTTCTTGGGCGGACTCATGGGACACGTTAC
GGATACGACGAGCGTCTTTAAGAATATTGAACGCTTCGAGCGACTATCCGGGCGTCTGGGAGACGTCGCT
TCGATGCTACATCACCAGAATTGCAATTGTCCCTTTAAGTTTCACCACTGTTCGGATAGAACGGAAGAGG
AAAATCTCATGCCGTCGTTTATCCACTTTGAAGACGAAATTGACAAATGCGAAATCTCAAAGACGCCTTA
TCAAGTTCACGTTCTAATGGCCATCAAAAATTACGTAGCCAATATTTCGAGAATCGACCCTTCCGTCGGG
GGCCCGTCGGTCATACGTCGTCTCAGAGAATGGAGTGACATGGGCGCGGGCACGCGCTACATCGGTTCCT
TTATCGCCGACCGAAAGACGGTGCAGGATTCGCCTTTTAGAGTAGCGGGATCTAATCTCGACGTCATCGT
GCGACCGGCAGCGGCCAGAGGTATACTAGGAATGCTAAAGTGTCATCGACAACACTTTTGTACGACCGAT
CTCAAACTAACTACGGCATGTGAACAATTTTCGAGTCTTAGAAATCCAAAGGACGACGAGGATGACAATA
AGGACGATGAAACTTGTAACCATGGTAATAATAATAGTGGTATTAGCACACTAATACAAAACGCTCTACC
TCCCAACATCTATATCCAAAAGTCTCGGATGAATAGCGCGCTTCTTGTTTTTAGCAATATTTTAACCAAT
TTTGCTCAAATGCTTTCCAATGAAATATTGAATGATTTGATTAAAAAACTAGGTAGTTCTACCGACCCCT
TATCTATTAACAGTACTATCGTTTCCAATATATCGGGAGCTGAACGATACGTTGAAGAAACTATAAAAAA
TCATTTGTCCCCGTACACCATATCGTCATCTACAAGCACGCAAAGCGACACAGCGGGCGTTTTTGCTTCT
ACCGCTTCGAAAAATACTGTAACTACAGCTATAAAGCAGTCCATATGTAACAGTCTTCAAAGTCATATAC
TGAATCCCGATGTCTCGATGGTACCGTATAGAGATGCGGGATCGTTTGCTGCATCGTTTGAGTTTCTAAT
GAATAATAATAACAATAATAATAACAAACACAAAGATGATGATACTATAAAAGAAAATAAGACTGAAGAG
AGAGAGACAAAAAATAAAATTACAAAAATGTTCAACACCGTATTTGCGGCAATCGCCGACGGTGTTGATA
GAGAAACCTTTGCCCAAATTGTTTCGTCTCTAGAACAAAGACTGGCAAACGTCGAGGCTCCTCATTTGTC
GGACATGAACGTGGATAACGCAGCCGACAACGGTAGACCTTCCGCCTGCGAGAATCGGTCGTTCGGTTCG
CAAATACGGAACGAGATCTCTAGAATGGTCAGCTTTCTGAGAGTCTTGCAGAATAACGTCATACCCATCT
TGAAACAAGACGCGATGGCCAAAAAGATTAAGCTATACTTTTCTCTCATAGCTACGCAATCAAAATTGGA
TAATTATCTAAAGTACGCGCTAAGCAATTCAGGATCTACCGATCTCACTCACCTCACGCCGATAACGCCT
ACCGTCCACATCGAAGACACTTTACTGTACAATAAGGTTCATCCACTCTTAGTGTTAGCATTTCCCTCAA
ACTGCGCGGCTCTCTTGCAGCAAGAACAGATCAATGGAGAATTGGCCATAGAAATGAGAAGACCACTGAC
CGTATTTTTGAATCACCAAAATACAAAACCCATGGCCGATTTAGCGCGCGTCGTTCTCGGAGCAGGCGGT
GGCAACAGTGGATTCGTAGGATTAGCCACACACATTCTTCACGAGAATACCCTCGTTACAAAACACGCCG
TTACCGATACGTGTAACGATCACAGGATGTACGAGATTGGTCAAGATAAAAAACCGGTATTGACCGTCGA
TCCGTTTAGTGCCGGAAGATTATTAATTCGACGTGATGTCATTTTTGGAGACGTAAATAAAAAAGGAAAA
AGGGAAGGAATCGTACCCAATTACTTGCAAGTGAGCTGTCCCACTCAGCATTCGGGTGTCGTGACTAACA
CGGGTATAGACGACAGTCGGGGTGACGGTGGTGGTATTTTCCCGTTGACTCTGAGGGACGGTCGACATAT
AAATCTAAAACCGATAAGACCTGCGGTTCTTGTATCAGACGCCTCGACGAATATCCTCAAAACGCTGGCG
AGAGCCAACGCATCCCTAGATGATATATCTACTACGGTCGGCTTGCTACCAGAGCTCTTGACTGCCATAG
CACTATTTTTCAATAAAAATGTTTCAGAAATTATATCAGATATGGTATCGAAATCATCGTCGGCGTACAC
GATTGATCCAGCGACCGGAGACGTTACGGTTGACGGCGGTCGGCTACCCGTTCTCAACAATACCCAACAC
GACAGCCGAACCACCACCACCGCCGCCACTACTAATAGCAGTGGCGATAGGATACGGGGACCGGCCCCAT
GGCAAGATATGGCCAAGATCCACGTTCGGAATATTCTAAATCAATTGATAAGCAATCCGCTGTCCCACAT
TATGGTTCAGGGTGATCCTATAGGAAATGTCGGCATAGAGACGGTCGAGAGAAAAATGAAAATGGATGTT
ATCGACCGACAGTCGACGACTACTACCGATGATGGCAAATCGACATCCATTTTACCTACCGATATTGTTC
GTGACCAAGACGTCATTAACACTGAAAAGGACTCGGCGATAACGCAGTTTAACCAAAGCATGGGCGAGAT
AAAAAGACTTCAAGATATCGTTATCGCCAAAGCATCGGCTCTGAAAGAGGAACTCGAACATAGCAACTCT
TTGCCGGACAGTATAAGCGATGAAAAAACTAAAGCTATTGTATTTGTTTTGAAAGCAATCAGTCGAGCTC
AACATGTTATAAAGGACGAAATTGCCAATTATTATGCTACTAACGATATCGTTTCGTCGATCGAAAATAC
CATGACGAGATATAGAGACGAAAACGTTGGATTCTTACGAATGATTGATGAAGCCGATGAATTCGACATG
AGTAATTATAGGATAGAAAACGTACTAGATATTATACGTCCGGTTAAAAACAATACACTCCTCTCTACAT
CGGGTGGTAAAACCAACCAAGAACACAACATGATAATCGGTAGTGGCGATTCTCTGATGACATCCTCCCT
CGTGAACCAGATAAGTCAACAGAATAGGAAAACGGATGGATTGTCGTCAAGTTTCGCGAATCTATACGAA
GCCTTCATTAACAATCATACTGTCAGAGAAGCCATTATGGATAAACTATACCCCGTTTATAATAAAAAGA
GGAATAATAATCAAAGGCAATACCAATATAATCGTTTAATTGCCGAAAATATTCTCATCGAAAATAAACA
AATATTCCAGACGGTTATAAATGTACTGAATGCCTCATCCGAAAGATTCATAAATAACACTGCTAATGAA
CAACCTAGACCGTCGACTGCCGATGTATCGTCTCAAGCAGAATCGTTTAATCAACTTTATACAAGAAATA
TAGTATGATGAATAATAATTTTTTTTTAATATATGTTATAATTAAGTAAATAAACAAATATAACAAAACT
TGTGTAGCGATTCGATACACATATGTGACCCGCCACCTTCCATCGTATCACAAAAACAGTATTTGATTAA
TTGATATAGAAACAATAAATATTTAATTAAAATATTCCCTAGTTTTTATTTTCCTTTTTATTGCATTTGC
AATATAAGAAGAAAAGAAAATGGAAAAATTTTTATCAGATTCTATCCAAGGGGTCGACGTGTTATCGTCG
TTTAAGATTAAAACGGAGAAACGAGGGAAAAAACTCGCTGTCTTGAGAGATTATACAAAAACTATTCCCG
GTGTATCGTCGGAATTGTTTTTGGTGAGAGGTGGCGGTCCATCTTCCAGAGAGAGAATGGTCCTTTCGAA
GGATGTGTTAGACGTTCTCAGGGATTACACCAACAGTGTATCGACCGTAGCACCGCTTTCTTGGCAAGTT
TTCAATGATCCTACGTTACACACGTACCTCGTAGATAAATTAAAAGAATGTGATTTATTAAAAAAAAAAT
ATTTTTCAAACGATCCTTTGCCGGGAATAGGTGAGCTAGTATCTTTTAAATATAGAGGAGGGGTTCCTCA
AAATATTATATTTCCCATCGGTTCTAGTACGGTCAACTGGTTATGCTGCATCAAAAGTTCAAGAAGAATG
GGAGATGTTCTCATGAAGAGACCGACAGAAACACGTGATGCTAATTATAGTAGAAATTTGCGTTTAGTGG
AAAAACAACTCGCTAGGAATAAGAATAAAAAAAATGAAGAAGATATGAAACGACTTCGCTTTTGGCGTTA
CTTTTATTTCATCGAGGATGCAACCGAAAGAACAGGGATGATGCATCACAACCCCTTTGCCATGTCTCAT
ATATCTTTTGATATAAATATGATAAATACTTTGCCAAATATCGAACATGATTTTTCTCTGGCGTTTACGG
GAGATTGTTTTTCGAGGGAGAGTATTATTCTATCCGATATCGTATGCGGAGGAAGAACGTCAAATTATTT
TCATCTCTTACAAGCTGTTTTAAAATACAGGTTCAACAATAATACTGATCCGCACTACCACCACCACCAT
CATCATCACGACGACAACGATGAGAATGAAAATTGGACAGACGTACGGAAACAGATTCTCGCCAAGAGTG
GTTATAGACTTCGATCCGCTGATAATGATGTTATTACTATAGATGACGCCTTGGAGAGATTAAAACATGT
AATAAAAACATCAAACGATATTCATGTTGATAAAAAAAACGTCGTCATGGAATTCACATCTAACGTATTA
CATTTTTCCCACAGAGAAATCCTAAACAATATAACAACATCGCCTCTCGCTCTAAAAGAGCAAGTTGAGG
AACTTCTTTTGATAATAGCTAGTAAACAAGAATGGATATTATTGTATAGTATACTTCAACAGATTCAGTT
CAATATACTCCATTTTATAGGCTATCAGGCGCATCGAATATTAATTTTTAAGATGTTTGTACCAGTATTA
ATCGCCGTGATGTTTACCAACGGTAGCCTGTCCCAAACAGTAGCTCACGCAGCCGTCAATCTGAACTTGA
GCAAAAGACAAGCGGGACAATTTACGATGTCAAAAATTCTTGATCGCTCTACGATCAATCTCACCGGTGT
GGCTCGACACTTTTCTCGATTCGACCGAAGCGATCCAGAAGGGTTTGTATCGTCTACAATGTCCGTGCCA
CTCGTGACGGATATTGCTAATGTGGTAGGTGAAACATTAACGGAGGATATGGAGAAAATAAAATTTTTCC
AAAATGTTGGTATGACTCTTGTAAATTCTAAGATTCTTTTGAGCAATAGGAAAAAACCGCCCAATAAGAG
AAAATGCAAAAACAGTGAAAGTGGTAACAAGATGAAAAAACAAAAGTTGTTAAATCAACAAGATAGTGAC
ACACTAACACTAAATGAAGAAAGAGGAGAAGAAATAAATAATAATAATAATAATACAGCCGACGATTACG
ATCCAGAAGAAGGTTGTTCTCACTGGAGTGAAAGCGAGCGAGTAAAAAGACAAGATAAATTAAAAAGACA
AGACAAATCTATTATTCAAGATGAAAATGATGATGATGCTAATAATAATGAAAACTTGTATATTGATAAT
AATAATAATAATAATACAGCCGACGATTACGATCCAGGAGAAGGTTGTTCTCACTGGAGTGAAAGCGAGC
GAGTAAAAAGACAAGATAAATTAAAAAGACAAGACAAATCTATTATTCAAGATGAAAATGATGATGCTAA
TAATAATAATGAAAACTTGTATATTGATGATAATAATAATGAAAGCGCTACACATCAAGACATATTATCT
CACCTATTACTGTCCAGTGAACAAGAAGGTGTCAACCGATATGATGGCAACAAGAAAAAAAGGAAGAAAA
TGAACAAGAAAGATGATAATGATAATACTTTATCACCTGTTTTAATTATAAAGGGTATAATAAACTTGAT
CGAACAATGTTTTGGTATGAAGCCAGAAACAATTTTTAAATCTATTCATGCAAATACTCGCCATCATTTA
GGTGAACACAACGACGACGGCGGCAGGGGCCGGGGCCGCTGCAACACAAACCCAAGCAGTAGTGGTGATA
GTAATAGCGGTAATTGGGACAATGAATCGCCTATAGATTATAGTGACCGAAAGGATGTTAATAAACGATT
TCTAGAACTTATAATAGATCCGCCTCTTTCTTCTTTTAATGCAAAACAGATAATTTCTACAGAACATTGT
CTCCATAACGAATACCTGTTAAACACCTTACAATCAAATCCTCTATTCAGGGCTATAGAGGGTACAAATG
ACCCCCTAGAACGCATGATTGTGTTGTGGAATATAGGCAAGTATATAAATATGGTTATTGCGGGTCTCAT
TACCGTTGACTTGGCTTCATTGATAGATCAGAGAAAGGGTGCTAGAAAAGCTCTCAGAAGAGGTACCGTC
ATGAAGCAGAATGAATTTAATTACAGAGAAGCCGGAAATGCACCGGGAGAAATGCGCGATATGATCGTAC
CACATTGTATATCCAAACTAACGTGTATTACGGGAAAAAATTATAAAAATCAAAATTGTCATCATTTTTT
CTGTCGATCCCTTAGAGTCTTGTTCTTGACTTTCGATCCTGATAAAGCAACCGAGATTTTTATTGATAAG
GCTTCACAAAATACATTACTTAGATTAAGAGATTTTTGTCGTAAGAAAGGGAACGCATCAATGCTAGACT
GGAACGAGAATGTGTTTATACCAATAGCCAATGGAGATGGATGGGTGTCCAAAGATATCAACGAGGATAA
AGTAGAGGAAAATGTAAGACGACCCAAAGATTTTTCGTGGTTATTAAAAAAAATCGTAATCGAAAAAAAA
TTATTGACATCTACTAATAATTTATCAACAACCGAGATTGAAAACGAATCCAACAAAATGAGGCCATTGG
GATATTATAGGGAACCCTATTTCACCGATACCGAAAACGTTGTTGCTGCTGCTACCACTACTGCTAATAC
TACTACTACCGCCAGTGCCGTCGTATCCTCTTCCTCCTCTACCAACGAAGAACAAGTTGGTACACTAGAG
AAATACGAGGAGCAACAAATTGACATACGAAAAAAAAATCACGATAGAGTATCATCGTCATCGACAGTGA
TGATGACACCATTTGTTAATAATAAAAACTCTAATAATAATAATAATAATATGCTTGAACGTGCACTTGA
TGAAGCAAATATACAATCAGACTTTATAATTATCAACGACAATAATGACGACAACGATATTATAAGATCT
TCCATGATAAATCATAATGATAATGGTAATAGTAATAGTAGTAGTAGTAACATTCTTGATGAAGTATTAA
ACTCCACCACTATCATAACATTTCCAAGCCCAGATACCAGCGACAAGTCTTCTCCAAGTCCACATACATT
TCAAGAAGATTATTCATCATCATCATCCCTCATCATGTCACCAACAATGTCTAATTGTGGAGACAATCTT
TCCACCACTAATACTATTACCCCTATCGCTGCTACTACTACTACTAGTACTGCCACCACCGGCGCCACCA
AATTTATGGACATAATGATACCAAGTGGAAAATAAAAAAAAATCTAAATCAATAAGTGAATTTTATTTAT
CTTACAAAATATTGATTATGATAACCTTATTGTTGCTTCTGCTGCCTCTGCTTGCTTCCGCTTAATGCTG
CTATTATCTTACAAAATATTGATTATGATAACCTTGTTGTTGCTTCTGCTTCTACTGCCTCTGCTTGCTT
CCGCTGATGCTAAATCTATATTATTGCACACTTGATCATCATATTTTTCCTTTGCTTCTGCTTTTAATGC
TGCTATTATCTTACAAAATATTGATTATGATAACTTTGTTGTTGCTTCTGCTGCCTCTGCTTCCGCTGCT
GCCAAGTCTATATTATTGCACACTTGATCATCATATTTTTCCTTTGCTTCTGCTTTTAATGCTGCTATTA
CTGCTGATATATCTGGTGCACCTTTTGTTTCTTCTACTGTTGCATCTTTACTATTCTTTTCCTTTTTATT
TACATCATCATCTATACCTGTCTCTATGTCTGAATCTTCTGTTTCTACTATTGGTGCTGTTGTTGCTGTT
TCTTCTTCTACAGCTGCTGATGCTGCCGTTGCAGCATCTTTTAAAACCCTTTCTCTTAATTCATTTAACA
TTTGTTCCCTTTTCTCATATTCTTCTTTTTGTTCTCTTGGATTATCATTAATCCAGTTGAGTACTTCTTC
AATTTTCTTTTCATATTCATGTTTGTTGGGCAACCCATCCGTCATATATCGCTTTAATTGAAAGCAGGTG
TGTTCCAAATGATTTTTAGCTTCAATGTTTTCTTTTGATTTATTATCATTATCTTTATTCATCACGGCAT
CCCGAATCATTTGATCGATATCTTCCTTAGAAATACGGTTATCGTTCTTGATCACTATATTTTTTTCAAC
ACCACTACTACTTTCAACAGCTTTGACGCTCAGAATTCCATTAGCGTCAACGTCAAAGGTTACGTTGATA
ATGGGCTGACCCCTCGGTCCTTCAGGTATTCCCTCCAATTCAAATGTACCCAATTTATTATTATGCTTTG
TTTCGGTGCGTTCACCTTCAAATACGCTAATCTGTACACTCGTTTGATTGTCGCTATATGTCGTAAAATC
TTTCGTGATGGTTGTGGGTATTGTAGTGTTTCTATTCAGTAACACTGTCATTAAGCCACCGGCCGTCTCA
ATACCCAACGAGAGCGGGATCACATCCAGAAGAAGAATATCGTCAAGTTCCTTTGAATCGTTACCAGACA
GAATGGCAGCCTGTACGGCTGCCCCATACGCTACGGCCTCGTCCGGATTAATAGACTTGTTCAACTCCTT
TTGATAAAAATAATCGCTCAAAAGTTTTTGTACTTTTGGTATACGGGTAGACCCTCCGACCAATATGATA
TCATCTATAGAACTCCTTTCCATACGCGCATCATTTAGAGCCTTTTCTACAAGTTCCAAAGTACTCTGAA
ATAGACCGGTGCACAATTCATCAAATCTAGCACGGGTTATACATACCGTAACATCAGTACCGTCGGCGAG
AGATTCCAACGTTATCTCAGCTTGGGTAGACGATGATAATGTCTTTTTTGCTTGCTCGCAAGCAGTTTTT
AAACGTCTCATTGCTCGGACGTTTGAGGCTATATTCTTTTTATATTTTCTCATAATTTCATCCATCATAT
ATTTGACCATTATATCGTCAAGGTCTTCACCTCCCAAATGAGTATTTCCAGCTGTGGCTTTCACTTCGAA
CAGTCCATTGTCCACAGTCAATACCGACACGTCAAATGTGCCACCACCAAAATCGTACACCAGTATATTT
TTTTCTCCATTTACCTTTTCTTTATCAAGAAAATTCAGACCATATGCAATTGCTGCCGCCGTCGGTTCAT
TAATAATTCGTTCAACCTTAAAACCTGCAATGGTTCCTGCATCTTTAGTCGCTTGTCGCTGAGAATCATT
AAAATAGGCTGGAACAGTAATAACCGCTCTCGTTACCTTGGTTCCCAAGTACGCTTCGGCTGTTTCTTTC
ATTTTTGACAAGACCATCGATGAGATCTCTTCGGGGTAATAAGATTTTGCTTCATTCTTATACATAATAT
TGACTCTTGGTCTACTATTATCACCGGCAGTAATTTTAAAAGGCCAATTGTTCCTTTCTTTCCTTACAAC
GGGATCGTTATATTTCAATCCCAATATGCGCTTTATATCACATACGGTATTAGTGGGATTTATTCCAGCC
TGATTTTTGGCTGCTTCCCCGATCAACCTTTCGCTGTCATTAAAGGCCACGTAAGACGGTGTGGTCCGAT
TTCCCTGATCATTGGCAATAATCTCTACCTTTCCATCTCGAAAAATAGCAACGCACGAATAAGTTGTACC
GAGATCAATCCCGATAATAGGAGATGATGATTGTTTTTGCTGAGCCATATTTGTCTTCTGTAATGTTCTT
GCAAGTAGACTGTTAATATTTTAATGATGTTATATTTAATACCCGCTCCTTTTTACATTTCTATTATAAT
ATACCTATATAATTATTATCTCTAACTGAAAAGTTTATATTAACAAAAATAAACAAATCCTGTTTATATA
ACATGTGGGGGTATTTGGTATGAAAAAGAAGATAGATGTTTCATCAATAGTATAGTGTTGTCTAAAAAAA
AAATGTCGACCAACACTAATAATAATAATACAGATACTGCTGCTGATACTACTACTAATAATAACAACAA
CAGTGGAAAATTCGTGAATGCCTTTTTAGATTTACATAATCTCTTGTCAGAAGAAAGTAGTCACAGTAGT
AGTAGTACTAATAACAATGACTGGAAATATGATTTTGAAAAATCCATATATAATGATTTACGCGCACTCG
ATGCATCCATGTTATTTACGAATCTCTTAAATTTTTTGAAGGATGATGATAAGATTGATATAAAGAAAGA
AATTGACAATCCGAGTACAAACTATGGTAATATTGATATTGATACTCTTTTCGAACTATGCGATGATAAT
TACGATGTGAAAACTCTTATCGTTGGAAAAATGTTACAATATGAAAGTCATAGAAACGCTTTAGCTCGTG
AAATAAACCGTGGTAATAAACACGCTGCATTATTTGCCACTATCGTCAATGTGATGTATCGTTTTTTAAA
TTTATCTAAAATTATATGGATGCAGTTTTGGGGAGTTACAAAGATTGAAGATATATTCGATCATCGTCTG
TTAAGTCGAGAAGAAAATGAGGAAAGAATAGAAGCTAGAAAAAAGGCCATTGAAAAAATTAACAACATTG
TACAACAACAGAAACCTAAAGTTGATAAAATAAATACAATATTCGTAAAAGAAACCACCCCTCCAATCAA
AACGATTATTGTCGATAAGCTTTATCCTTACCTTTTAACTCTAAAACGCTTATAAAATAAAAAATGGTAC
TTTATTTGTCGTTGATAATAGAGGTGGTAGTATTTATAATGTTTATGGTATCGATCATAATTCTCGTAAT
TATATGGTATAATAATAAACAGCATGAAAATTATTTTACTTCAAATAATATAAAGAAGCAGGAGACGAAA
ATATACCCAATATTTTTATTAGATCGGGATATATCTAATAAAAAAGTTTATGCAAAGGAACATTATTTGA
ATACCGAAGAATTTATTTTATTTACGATACTGTTTAGAACTATACGGGAGTTTAGACCTCTCACCTGTAA
AGATGATTTAGGATGGTACCATTATACTTATCATATAACTGGTTGTGTACTTGCTGACATCTTGTGGTCA
GAAGAAAAAGAAGACCCTGTTACTACTAATAGTAATAGTAATAGTAGTAGTAGTATAAAGGACTCGACGA
CGACAATGTATATTATTTTGAAAAACTTGTCATCTGATGAAATAAATCAAATGTATATTGATTTCGTTTA
TAATTTAAAACAAGGTGATTTTGATATAATAAAAGATGCCAAGATCAGAGGCGATATTAAATGGATGATA
AAAAGTATTGATGATCTAGTTGGAGATATGAATATTGTGAGAGAAAAAAAAGATGAATAAATGAACAAGA
ATATATCACCACGGTTGGGAGGTAAAGGAAACAATCGATATATATACATATATATATATATGTATATATG
TATGTGTATATGGTAATATTCACATTCATTCTTTATACTCTCAAGAGGGAGAGGAAAAAGATGGGATTGA
AAAATGGAACGAGTGCATACAATATGGTATATGGGGATAACCCCCTATTTGTTAATATTATTGATGAAAA
GGAAACATTGTCTACAAATACTATCGAACTGATAGATTTACCAACGATAAGCATGACAGCTATAATAAGT
TTTGCAAATCAATGCACGTTCCCAAATCAATTTATGGGACAATTGGTGTTGTTTAGAGATAAGATAACAG
GTACTGTGATTTCAACATTGAGAGATCCCAACTGTGTAATATCCCAGGATAATTACCCTCTAACTTGTGT
CGATAAATGCGTCATACCCGGCAGAGGGACAGTGTTGAACTCGGAGGATGAGGAATTTTATAGAGAGTCT
TATTTCAAGCTTGCTAGCCAAATACAAAAGACGAATCGAGAAAGTTTTATAACAATTGTTCCGATTAGAT
GTCCAACAGATGAAGAAATGATTTCGTATACCAAAAACGAAACATTTGACAACGATCACAAAGAATATAA
CGAGTTGAAAAAGATGATCATTAGAGATTTTGGCAATGAACTCTCCGCGGCGGCCGCCACCACCACCACC
ACCTCCTCCTCCTCCTCCTCCTCCTCCGACGAAATATTTGCAGGATCGGAAATGAAGATCGTTAGAGATG
AACCCAGCTCTTCACAACTGGTAAACAAAAATAAATCATCGAGAAAGAAAATAAAAATGTTAATTAACGA
GCCCATTTTTATTACACGTAATGAAGTTGTTAGAATGGGATGCCAAAAGGAATGGGCTTTGAATTGTTAT
AGTTTGTTAAAAAGATTTGAAGGCATTGTTTTGTTTATCGCACAAGATATAATTAGAAGGTTATTGGAGA
TTCTCCCTGAAAAAAACTCAAATTCTATACGTCATGTTTTATTGATGAGTGATGGTAAATGTCATCCAAT
CAAGAAGAAAGAAAGGAACACGAGAAGAGTTGCACGAGAAAATAATAACAGCATGTTTCCGTATCATGAT
TATGACGACTGTCCTCTACCACCAAATCTAGATATTGAAAAGAACAATCGCTGCAATATGCTGAAAAGGT
TTTTGTTACGCATACCATCTTGTATCGTTCATCATTATTTAACGAACGTGTTGAGAATACCATTAGTGTG
CAGATTAGAAAGTAAATCAGTTCATTATGATAGAACCGACTGGTCAGAAGCTGAGACAGTAATGGTACAT
CTGGCTGGCTATTTGTGTAATCTTAGTCTGCCGCACGTACAAGCTCTTGAGAATAAAAAGCTGATTCGTC
TCAGCGTGGACGATTTACTGTCGTCCACTAACGAACACGATGCGACAAATAAGAGATGTCGCAATCTCAC
TTACCAGTGGAACGAATTTAGAGAAAGAATAAAATGCGACTCTCCTTTTGTTATAAATCTGTATTCCTCC
GACAATGACGTACTTCACAAGTGGAACTTGTGCGCTAGCCACAGCGTGGCTCTGAATGGAAGGATTAGAA
TTCCGTCTCACGTGACCGGTGTCCGTTTTTATAGAAGTTTGGTAAAGAGTACGTCAAAACGGTGGATGTC
TCATGGAGTACCTTATCAAGCGTGCTACGAATTGACTGTTACTCACGTGCCGCACGACGTAGATGCTGGA
ATGCTTCTCATGATACTGTGCGGCTCTGATTACAATGATCCTGGAATAACATTTAACGGCGAGTCGCTGA
AAATGGTTTATAGAGAAGTCTTAAATTTTAAGAAAGTGGCTTGTACGTGTCATAGAGGATGGAGAGATTA
TGCTGCACTCGTCAACAACAGCAGCAGTACACCCTCGTATATGTTAGAAAGTGGAAACACCACCACATGT
CAACACTGTTGTAAAGTTATCGTAAAACAGTTTTGGGAGGCCAAGAGTTTTTTTGCTTCTATTGCTTCCT
CACTTATGAAAGAACTAGATCCCAAATTGTTATTATCGTCATCATCGACTGGCGATAATATAGCAAATCA
TAGAAAAGTGGCTATCAATTGCGTCTGTAATATTTGCGCATTTTTACTACTCGGTAAATTTAACAAAATA
ATTTATGGTCCAATTCGGAGTAGCGAAGCGATGCTATGTGTACTCGAACGTGAAAAGACTCAACAACAAC
AACATTCCAAGAGGAGTTATTACCATGACTCTAAAAATAAATTGAAATCTATCGCAGACCTGATTAAAAT
ATCTTCTTATATTGTCAAGTTTGACAAATCCAATAAAGACGAATATACTCCCGGCGGAATAAGACGATGG
TGTGGTGGTAATGATAATGGTAGTGATCCACCGGTTAATTCTATCACAACCAACAATAACAACAAATGTT
ACAATAGAAAATCTGATGAGAATAGCGACGATAGGGTAAGAGTCTTGGACGTGTCGTGGAAAGATAGAGA
TTTTAAGGTACTCTCGAGTGATGCCAAGAAAAATGGAAATTTTTGGAAGTGTATATTTGACACTTCGGTA
ATACTACCATCGATGATGAAAAAAACAACGGCATCGTCACCACCATTATCATCACAAGCAGATAAAAGCA
ATCATCAATTAATGGTGGTAGTAGATGATGATGTTCTGTTTAGAAAATTGACTATTAATGAATGTTTAAC
TAATAAATCCTTTTCTTTAAGTAATAAGGATGTTATGGCGACAATAACGAATAAGCTGAAAAAGAATATT
GAGGAGAAGAAAATATCGTCAACATTATCGTGTTGTGACTCACGTGATGGTAATGCTGATGACAGTCATA
ATAATAATAATAATGATGATAATGTGTCAGCAGTTAAACGGTTCATCGATCTAATTCTCACAATATACCT
CTACATCATTGGAGAAGATTTCTTAACGAAATTTTATAGAGTGCCAAGAGAACACGATATGGGTGGTCGA
ACTAATAAGACAATAAAGGATATGATAATTGAATGTTCATACTTGTGGTATAGCGAGAAGATACGCTTTA
CTAAGAATTATGATGACCACCACCACCTTATGAGTGATAATAAAATTTTCACAGCTCTAAAAGAATTTCA
ATCCTCGATGAATTGGGATGATGATGATGATTGCAAAGAATACGACGATAGTAAAATAAAAAACAATATC
GATGACGATTCCTCCTTAATATATAATGAAGAAATAGATGCCACCGAAGCAACAACAAATAACGTGAATA
TTTTTCCGTATACCCCTCTGCTAGGGGAGGCTAGATGTTTTACTCCGTTGACTTTATGGACGGTTTATCT
ATCGTTAAGAAGCGGCACGATATCTCTATAAACGAGAGGGGGTTTGTATATATAAAAAAAGATATATATA
TACACATATATAATAAGAAGACAACATAAACAATAAAATATTATGTCTGCGTTATTATTCTCCGACGACT
TTTACAGTTATGGAGGGAATTTGTCTCATTTTAAAGTTGGTCTTTTAGATTATTTTACTTTTATTACTAG
TAGTGCAGGATTGGATATGCTGAAAGATATTATAATGACAGGGGTGTGCAACAAACCGCACAATGAAAAA
ATATGGAAATTTATCAAATGTTTATACTGGTTAAAAATTGGAGTCACCATACTTGACGATAACGAGGGTA
CTATCGACGCGATAGAAACACAATGTGAACATCAACACCACAACGCCAGTTTTTCCTTGTCTAACGAGAA
ACGCATGTTTTTACAGAGAATATATCAAGCAATGATGATTGTATTTATTAATACCCGTGATAATGAAAAG
GCTGATTGGCAGGCTTGTACTTTTAATAAAACTCTTAATGTGAATAATATTAATTTGTCTGAATATTTAG
ACATTCAGAGAATAGATGTTTTGTGTTCCAAATTGATCAACGATATAAAAAAGAAAAAAGGACCGACTAC
AGTTTGGTTGTCTCTTAAATATTTGTATAACTACAACAACAATGATAATAGCAACGATGATGAGCTGAAT
ATCAAAGATGATTTACATCTCCTTATGGCTAGTCAGGATCATGATAACGACGACGATAATGATGATGATA
CCCGAAAGACAAGAACGATAAAATATTATACGTATGATAAGGATGACATTATCGCGATGAATCATTTTTT
TTCATCATCGTCAACACACAAGGTTACCTGTTGCAATCCGAAACATCGAGACAGAAACCCGAGCATGCAT
CTTTATCATCGTCCGAGTGTGTGGATATCTAGAGTTAAAAAATTTAATCCAACCAAAGAAGAAATAGAAT
ATTTGAATATGCAAGAGTCGGAAGCGACTGAAAGTAATGTTTCGACGTTTAGAGGGTCAAAAGTTCTCTT
ATTTATTGTATCTGCTCATTGTTATTCTTGTAATTATCATGTGCATTTTTTATCCAAGTCAGATTTAAGA
AAAATGCTATCTGACCATTATATAAAAATCAGTATGTAAAGTATGTGTGTATACGATAACGTTGTAAAAT
GTAGGTGTATTAATAAAATGAAAAATATAATATTCGTATTTATTTTTTATAACACCAACATCTTTCCATG
AGTGACAGCGTTGTGGAGGGAGGTAAAGGAATAAAAAAAAATATATGCGTGTATATATTATGTACTCACT
AATATTAATAACATTTACTTGTATGAACAAGAACAATAATGGCAAACACGACATGGAGCGACGTGGATAA
AACTATAGAACATTATATAACACACCATAAATTTAATACCAATATCTCTCATAACGAGAGACGACAAACC
GCCCTCATTACCGCACTCAATTATTTATACGAAAATTATCAATCGTGTATTGACGATGAAAACAATAATA
AAGATATCATAAACTGTAAGATTGTTGCAAAAGCGATTAGAAAATGTGGTAAGAGGATGTTCAGGTATAT
TAATTCGTTAGTGCGAGAACATACCGAAATGGTAGAGAAGAAAAAAAACTTTTGTTCCAAGAATCAAAAA
TACTGTTTTGATGATGTTACGGAAAAAATGTATGATCGATTTATGGAACACACAGATCCCGAAATGGAGA
TTTGGAGACGTCTCCAGAAAGAAGACTGTGTCAATCGAGACATTGAAATAGAAATGAAAAGAGTACAACA
CTTGTTACCCAAGAGAATTCCAATATATAATGATAAACGAACGGGTTTCATCGCTACTTCTATTAATAAT
ACTATAGCAGGTAATAGTAAACCCAATTCCGAAATTAGAGACAAGTACTGGGAAGATGATACAGCAATGC
GATTATGCTGTGATGATATATCCATAGAATGTAACGAGATATCAAAATTGTTTTGTAAGAGTTTAGTGTA
CGATCGAAATCGACGAATTAAAATTCCTCAGTATCTAAAACCGTTACATGTACAATGTGTAGAACATGCT
TGTTTCCCTAACAATTGTTTTAAACTATTAGTGATGTTGTATAACTTATTTTCTCCCGTGGCTGGTTCCT
ACATAGCTATTCAGTGTTTTGTGTCGTCTATAAAAAAAGCTCTAGCTTTGGCAGCAAAGAATAAAAAGAC
GATAGTGCAGGCTACATCGATTCTCGAATCGTTGTCCGGTAAAACGCCGTTGTCATTATCATCAGTCGTT
GTCGCAGAGCGGTTGAATATATTCGGTAGCATCGTCGATGAACCTCTGCAAATAAAAAACACAAAATCAA
ATAAACTAGACGGTGTAGCTACGGTTATTTTACAAAAGAACGAAAGATGTATATTATTCATGCTTTGTGG
AAAGATTGCCGAAATGGACACGAATCACCCCTATTTACAACTGTTAACCTCGTGTTTTTCCCACGTCCTC
GGGAGAAGCGTGACTCCAAATTATATTCTCATATTGCTTTTGAATTATATCTATAAAAAGTCAGATAATC
CTATTTATCATAAACATCTCTCTGTACTCAGTTTTAAAGTTGGACTCTGTGTTAATAACGGCGTACTCGT
ACCGCTCTGTGGCTTTGGATCCGGCATTACCGAACGTAAGTTTCGACGATTGGCTTGTAGATTCGTCAAA
ATAATTGGACATAATTACTATGATATCGACAAAACTAACATTTTACATTTAATCAAGGATGATATAGAAG
CGGCAACAGCAGAAGAATTATTACCATCATCATCTCAACTTTCACTTAAAGAGGATACTAGTTGTATTAT
CGATGAGAGTAAAGAAAAACGCATTGCTGGTATTATTGAAAATTTTTTTGAAGGATTATCAATATCTGAA
CCTAATGAAGTAGAAGAAGAACAACAACAACAATATAATGAGAGTCAAAAAGAGGAAGAAAAAAAAGAAG
AGGATAATAGTAGTGGTGAGATTGACAAAAGACAGTGTGGGTGTTCGTGTCATATTGTTGAAGATTTGAA
GGGAAAGATCATACATCCATGTAAAAGAAGAAGAGAGATAAAAGAAGAAATCTATGAAAGATCTCTAAAC
CTAAAACCATCCCTATCTTTAACATTTGGCGTCTGCGGATACAAGTATCTACTGAATAACATATCTAATG
CCAGGTTGGACCACCTCGTTCAAAGACAAAAATTAAAAGAACGCAAGACGTTTATCGAAAGAGAATCGGC
CTCCAAGACGAGCTGGTACAATTTGATCCAGTATATGTTTAGGGAAAACTCGGACGGTAAAATTATATTA
TCAGATATGTGTCGGAGAAGAGTGTGTCGGATTTCCAAATTTATGGTTCAGTGCGAATATTTATCTGACA
TCATACGTAATCTGGAGTTTAAGTTCAATTCTAGTTTACTACCCTTAGGTTATAAAGAGAATATATTCAT
GAGACTCAAGTCTGGTATCGATATTGCCGTTCACGCAGCAAACTGTTGGCGACAGGTTTGTCTTCACAGA
GGGTGGATAGACGAAGCGGCAAGCGGCGACGCTCCTCCCGATTGGACGCTAATGTACGCCAGGAAATGTT
ATGAGAAACATGATGCGAAAAGTGCCGAGTCGGAAAGGGACCGGCCGTTCATCGAGCAGTGGCAGCGGCG
GCGGCAGCAGCAGCATCATCATGATGAGAAATTACAATGCCAATTTCCTTATCGAGGTGTCGATCCCATT
ATTGGGAATGAAATCTTTTTCAAATCAAAAACTTTTCAAGACTCTCTTACCGGTGCTTTTTGGGCTGAAT
GTTCTTACGATTCTCTGGTGGATGCTTTGAGGATGAAGAAGTTAGTTTCCGAAAACGATAAACATCTCGC
GGGTCTAGAATCTCTAGCGAAATCCACCAATTATTCGAATATATTCGAAAAACTAGTATGGAAAATGAAA
TACAAGTACGACCGCGATACTCTTAATGTTAGGGAAAAAAATGACATATCAAGATGGAGTAGAAAAAATA
GCGGTATTCATGGAAAGAAGAGCATAGAATTTGATGTGAATTCTCTAATAGTCATAGAGGATACCCTATT
CGATGGAAAACCTTGTTTCTTTTTCCTGATTGATTCACAAAAAATTGCTATAAAGAGGAATATTGATTTT
ATAACTATAGAAAATTTGAAAAGGAAGAAGGGCGGTGAACACGACGATAAAAAAGATGAGATTAGTAGAC
CCTTTGTGAGGGCTCCCTATATTTCACCTCTCTATAAATCGATTACTAAACCCATTCCAATAACTGTCAA
GTCAAGGATATAAATCCTGAAAGAGAAAGAGGGGGATTAAATATACTTTAATAGGTACTTTATATATATA
TATATATATATATATATATATATATATATATATATATATATATATATATATATATATATATATATTTGGA
AAAGAATATATAATCATATTAGAGCTCAATGAAAAAAAAAAAAATCATTATTAAATCCCACCAATCTATA
TAATAGAATCGAGAAAGACAAAAAAGTATAAAAATAGTAGAGAGGTAGAATGTGAAATTTGATGAGAGAG
AAGTAAAAAAAAAGAGAGAATAAGACGCGTATAAAAGCTCGTGCTTTTGTGTAGAACAAACATACTTTCA
ACTACATCTAGAAAGACAAAAGACGACTTGTCATAGCATCGTTCTATAATCATAACCATGATGTCGACGA
CCCACTCTCAGACAAGAACCTCTACTACTACTACATCTTCTGATGATGAAGACCATAATACGGAACCGTT
TGTGGAACCACCCGTGATTGCTAAAGCTGTATCAGAAAATACAGCTGAATCTGAAACGACATCATTGCCA
TACAAATCTGAAACGACAATCACCCTAACACCCTCTGTTATAAAAGGAACTCTGTTTTGTGCCGATTACA
GTCCTAAAAGAGGTACTGCCAAGTGTAAGAGGTGTAGTGAAACGTGCGAAAAGGGAAAGCTTCGCATCGG
AAAGAAGGTCCGTAACTTTTTTTCAAATGATTGTGATGTAATGACATATTGGTATCACGCCCATTGTATA
TTTGAGTCTTTTAGAAACGCAAGACCCACCACTATAAAGATTAAGGAACCAGCCGTTGACATCAAGGGGT
GGGAAAAACTCCTTGAAGAGGATAAGAATAATATTCTTGCTATGGTGCGATCTGCATCCAAATCTGAAGA
GGATAAGAATAATATTCTTGCTATGGTGCGATCTGCATCCAAATCCAACCATCAACAACCTAGGCTCTCA
AAAAATGTTCAGTGCTACAACAGATTATTTTCCACCTTTTGTGACCTCTGCAATTCCATAGCCAAAGAAC
CAAGCTATAGAGAAAAGACAAGAATTGTATCCGATCTATTGTTAACTCTGTCTATCGAAGATCTCGGATT
GTGGATCCGTCTTCTTCTCCCGTGCGAGTTAAGGCGGATTTACAACATTAAGTCTAAACAGCTGGTCAAG
CTCTTTGGACAGTTGTTTGGAGAATCCGTTGAAGAGATGACAAGAGATCTTGACATGAGCGGCGACGTGG
CTGATACCATTACAAGATTCTATTGCAAACGATATTCAGCGAATCATTCGCCAAAGATCACCCTCCGAGA
GGTCGACCAGATACTCGCTAATCTGGAAGGCAAGACTAAAGAGACGGAACAGCTAGCCATTCTGCATTCT
GTTGTCTACAAAAATTTGCCTCCAAAAGAATTCATGATGATTGTCCGTCTCATCGAGTGTAACTTGCGAA
TTAACGCAGGTCCCAAGCACATCCTTGATGGTGTACACAAGGACGCTTATGCAATATTTCAAACTACTAG
AGATATTGACATGGTACTGAGTAAGGTAATGAAGAATCCGTCTAGTTCTTTCGGCTCTTCTGTGTCTGCT
TCTGCTGTTGTCCTCATTCCAGTAAAGCCAATGTTAGCAGAAAGATGCAAGTCTGTTTCACATGCATTCA
GAAAGTGCGGCAATCAGACAATCTATTCGGAAATCAAGTATGATGGTGAGCGTGTACAGATTCACAGGAA
GGGCACTATCACAAAGTATTTTACTCGCTCTCTAAAGCCTGTCAATGAGCACAAGATTAAACAATTTGAC
AAATATATTCCGATGGCCTTTCCCGAATCTGACGAATATATATTAGATGCCGAGTTGGTGATGATGGATA
ATGAAACGGGCATGCCCTTACCTTTTGGTACATTGGGAAGAAAGGAGATGGAAAAACACGAGAATGCAAA
CCCATGCCTATTTGTCTTTGATTTGCTATTATATAACGGAGAGGATCTCATGAAAATGAAGATGTGTGAA
CGCAGAAGAATGCTGGAGGAGAATATGGTGAAACAGAAGAATCGAATAATGTTGTCGGAAATGGTCAAGA
TCGAACAACCTTCGGAACTAGAAGACATGATCTCGCGAGTTTTGGGTGACGGCCTCGAAGGACTGGTGCT
AAAAAAAGCCAACGGGGAATACGAGCCGGGCAAGCGTCACTGGTTAAAGATCAAAAAGGACTCTATCTAC
GGAGGAGCCATGGCAGATACGCTGGATTTGGTAGTACTCGGAAGTTGGTACGGGACAGGCAAAAATAAAG
GCAAATTGTCAGTATTTCTCATGGGATGCTACGACAAAAGGAGTGAAGCATGGAGGACCGTGGCTAAGGT
GCACACGGGCCATACCGATGCTACTTTAAATCGCCTGCAGGGACAATTGATGTCAAATATGATGAGATAT
AATGACGCCTTTAACTCTATAGGGTTAAATTATAACCTGAAACTGGACAAGAATATGAAGCCGGATTTTG
TTGTGATTGACCCTAAAAGATCACCAGTTTGGGAAATTATTGGAGCCGAAATAACCAAACAGGAGAATCA
GAATCACCATACGGCTCATGGTATATCTATCAGGTTCCCGAGAGTAAAGTGCGAACGGGATGACAAGACG
TGGGAAACAGCAACTTCTATGCAAGAACTAATGCATCTGTATGATATCTCGGTTTCAGTCAACAAGAGGA
AAACTGAAGAAAAGAAAGAAGCTGTTTTAGAAGCTAAGAGGAAAAGATTAGGTAATAGATATGACTTGAT
GTAATATAAATTATCATATAATTTATACTAGTTATCACTTGATGTAGATTAATATATATATATATATATA
TATATATATATATATATATATATATATATATATATATATATATATATATATATATTCAACAAATACTGTT
TATAGTTATCATAAGATAATAAATGATATAAATCATTAAATTTTTGTTATTGGTTAACATATAATGTAAG
ACTAGATAGATAAGTATATAATCACTGTTCCAGATATAAAAATAAAACATAAAAAATTAAAACTTTATTT
TCGTTTTATATTGTCCTTTATACTATCTAAGCTTTGGGCAAGATGGAAGGAATATTGAAACTATAAATCC
ATATATATATATATATATATATATATATATATATATATATATATGTATACATGTGTGTGAAATATACTAT
TTATTAAAACGCTTTCAAGGAAGATGGCCAAAGATTATTACAAGATCCTCGGCCTGTCCAAGGATGCCTC
TGAAGGAGATATCAAAAGAGCCTACAGAAATATGGCCCTCAAGTATCATCCAGACAAGAACAAATCGAAT
GATGCCGAGGAAAAATTTAAATTAGTCGCAGAAGCCTACGAGGTTCTGAGTGACAAGAAGAAGCGAAATA
TCTATGACCAGTATGGAGATGAAGGTTTGAAGGGTGGAATGCCAGGCGGTAGAAGCACCGGTGGCACTCA
CTTCACCTATACATACTCGGGTGATCCTAGAGCCACCTTCGAACAAGTCTTTGGCACCAATAACCCCTTT
AGTCATTTCTTCAATATGGGTGTGGACGGCCATGGCACTCACGACGTGTTTGAGGACATGTTGGTTGGCG
GGGGATCTCACGTGGGTGTAAAGACTCGGAGGACCTTCAGTTTTAACCCACACGATAATAACCCTTTTAG
TCGTTTTTTCAATATGGACGTTGATGGCCTGGATGGCGACCCTCCGAGGTTCCGCGAGAACAAAGGTCGT
AACCAAGACTCGGCAGTTATCAGGGACCTGTACGTGTCGCTAGAGGAGGTCTTCACGGGCGTCACCAAGA
AGAGGAAGATCACGAGGAACGTGCTGCTGACGGCGGACGGGCGGTCGACACTGCGCGAGGAAAAGATCTT
AACCATCGAGGTCAAGCCAGGGTGGAAGGAAGGCACCAAAATCATTTTCGAGAAAGAGGGTGATCAGTCA
CCAGGGAAGATTCCCGCAGACATCATCTTCATCATTAGAGACAAACCTCATCCTCTGTTCAAGCGCGATG
GAGCAAACCTCGTATATACCGCCAAGATACCTCTACGCGATGCCCTGCGTGGCACTCTTGTCTCCGTTCC
TACCCTGACTGGTCAGCGGGTCGCCCTCAACTTTAACAAGGAAACGACGAAACCTCAAACAACCAGACGT
CTCCAAGGATACGGTCTTCCCTATCCAAAGAATCCGACGAGGAAGGGTGATATTATCGTCCACTTTGATA
TCCAATTCCCTTTGAATTTCTCTGAAAGTACCAAAGCACATGTATTGAAATCCCTATATTTACAAGAATA
AACTTGTATCATATCGCACCTAATCTGGTATTCTATATAATATCCTGGTTGATGTGTTATATATACATTA
TATATATATATATATATATATATATATATATATATATATATATATATATATATATATATATATATATATA
TATATATATATATATATATTCAACAAATACTGTATATAGTTACCATAAGATAAAAATGATATAAATCATT
AAATTTTTGTTATTGGTTAACATATAATGTAGAACTAGATAGATGTATAATCACTGTTCTAGATATAAAA
ATAAAACATAAAATAAAACATAAAAATTAAAACTATATTTTCGATTTATATTGTCCTTTAAATCATCTAA
GCTTTTGGGCAAGATGGAAGGAATATTGAAACTATAAATATATATATATATATATATATATATACACATA
TATGTCTATATACATATACATATATGTATATATATATACATATATATATGTGTGTGTATATATGTATACA
CATGTGTGTAAAATATATCATCTATTAAAACGCTTTCAAGGAAGATGGCCAAAGATTATTACAAGATCCT
CGGCCTGTCCAAGGATGCCTCTGAAGGAGATATCAAAAGGGCCTATAGAAATATGGCCCTCAAGTATCAT
CCAGACAAAAACAAATCGGATGATGCCGAGGAAAAATTTAAATTAGTCGCAGAAGCTTACGAGGTTCTGA
GTGACAAGAAGAAGCGAAATATCTATGACCAGTGTACAGAATCGTCGTTTATGTATCGATTCATGTGCCT
CATCTTCCGAATATTGTTGTTGCTGTCGATCCAATATTGGGATAGTAGTGATTGATCAATAATATTGGTG
TTGTTAGTTGTTAAAGTCTTTGACTATATATATATATATATATATATATATATATATATATATATATATA
TATATATATATATATATATATATATATATATATATATGTATATTATAATGATATAAAATAAAACATGGAA
TGGGAAAGACTGATATATATATGCAAATTTTTATTATCGGTTGTTCTTTTTACCGCCGTTATTATTTGTA
CAATTCTTTTCATCTCTCATATACTTTCATCACAAAATTTTTTTGGAGAATACCTATACAAATTCTCAAC
CAGACTACCACAAGTCGATCCAAAAAAAGCCGCTGTTTTAATATATGGACACGGAGATGATAATGAGGGT
TGTCATCAAACACCCACACTTGATTGGTTACCTCAAAAGTTGATAAATGATTTACGAAGGACTTTGATAG
ATCCCAGATCTTTTCTCGTAACATCGTACGGAACACATTTAGGTCGATCGGATTATATCGATACCCCTGT
ATATACTTAAAATTGACCGATAATAATATATATACATATATATATATATATATATATATATATATATATA
TATATATATATATATATATATATATATATATATATATGTTATTTATTTTAACTGAATGGAATGATTAATG
ATCCTTGTTATATTTTCACCTACAGGTTAAATGAAAATCTACCTTTATAATTTTTTTTTTTACCTACAAA
TAATTTAAAATCTGCCGGTGTTATATTTGTGCAGTATACATAACAATGAAGGCAACGAGGTCTCAAGTGT
CGACCCGAAAGGGTGATGACGCTCTCTTCAACATAAATGATTCTAGTGACAACAACGATTACGAGTATAA
CAAAGATACCAAAATACTGGTGAATATTGTCAACTAACTCGTATATAACTGAACGAGTGCAAAAAATGTT
ACTTGATCTTTTTTATATAAACAAAATAATACTTATTAAAGATATTTCATTTATCCATAATATATGTATT
AATATTTCTAACCTTCTTTCTCATTTTCTGAGTATAGTTGTATCTCCAAGAATTCTTATGAGGATGAAAC
AAGTATAGGGGAGAATAAAAGAAATAAGTAGAAAAATTGTTTTATTAATAATTTTATTCAACAAGCTTCC
ATTATACAAGTATACATAATACATTATGTCATTAATATATATTTCTAATCTAACCAAAAAATCATGTGCC
TCTTCTTCGCAACATTGTTATTATTTATAGGGAAAGGTTAGAATAATACATTTATCTTTCTTTTTGCTTC
TGAAATTCATTCTTTCCTCTTATTGATTGATACTGATACATCACCTGACTCCAATAGGTCATACAACAAT
GTTGTTATTGCCCATGTCTTGTCATTCCGTTGTTCGACTGGAATATTCGGGAATTTGATGGATATGTCAA
ACACACAATTTTCGGGATTATGCTTTTGTTGAACTCTAGAAGTTGTCGATCCATTATCGGGAATACTAGC
AGCAATAGTTGATCTTGAAGTCGGCGGTTCAACATCGTTGGCGTTGTCAAATGTCGAAGTCTTTTTTTTC
TTATACGAGGATATATATGGTGCTAATTTCTCGAATTCTCGATTAAGATCTAGTGGTATTTGTGGAACTG
CCATTTTGAGTTATAGTCTGATAATTCTTTTATTACAAATACATATATATATATAATGAGATGTTCTTAT
TGTAACATACCCCAATATATATATATATATATATATATATATATATATATATATATATATATATATATAT
ATATATATATATATATATATATATACATATATACATATATATATATATATATATATATATATATATATAT
ATATATATATATATATATATATATATATATATATATATATATATATATATATATATATATATATATATAT
ATATATATATATATATATATATATATATTCTATCGTATTTTTTTTTTTTGAATACTTCAATGATGAAAAT
TGTCCACAATTAACTAGAAAATTAAAATACATATCATAAACATTTGTCCAGAATCGAAGAAATTAGACAG
TCCTGGTCTTTGGTATCACAGTTGTTATTGTGAATTGTGACAATTGTGAAGAGGATAGCGTGCTACTATT
TTATACACCTGATATATTTTCTTTAGTTATAAGGAGAGTATATCGAATATGAATCTTGTTTGTTAACAAA
AGCAGTAAAACAAGTATTTTTAGATGATATCTATAAGGATGAAGCCTTATATAACATGGAAGTCGCATCT
CTATTTAAGAAAATTTGTCGCACAATAGATCAGTTAAAGGATAATAAAGACAAATATTATACTGATATAC
GAGTAAGCAGAGTGTGTGATTATTGTTTAGATCCGTGTCCTTATTAAACAAGTGCAAAAAATATTACTTG
TTCGTCGACGAACACATAAAATGACAAAATAAATTTTTTTTCTATCAAGTTGAATAACTTTAAAATTGTT
ATTACTATCACCGTTACTACCATATGGGTTAATCTTTGTAGTAGATATGTACTTTTATGAAACAATATTT
TATTCATTATCATACTATTTGATACAACTACCTATATCATTTTTATACAAATTGTTTAATAAAGAAAAGA
AGCAACAACATCACTATCACCACTACCATCACAATTCTTCTTCATCATCGATAGCAGCAGTGTCGTCGTC
CTCATCATCATCTTCTTCGTCGTCATTGTCCTCCTCTTCATTTACAGATGATACCGATAACAGTGAAACT
GATGAAACTATTTATAATAATGATAAGGATACAGTGGCAACCACATGTGATGTAAAACGAGGACTTTGTG
AAAACAATAACAATAAAAATAGAGGAAATACCACATTAGTCTATACCGACAATAATGAAAAAGATGTAGG
ATTTGTAAACATATTAGGAAGCGGAAATATCAACATCTCGAGTACGTATATTAAAAAACACTCTAAGGAT
ATTAGAAAAAATGATAAGTGGCTACACACTAAACACAGATATAACACCCGTGTTTCGTCGGCAAACAAGT
TCAATAGAGGATGCGACCAATACAAGAACAATGGCCCAGTTACACGTTCCGTTACTGCCAAACTAAAAGA
AAAAGCAAACCTATTTAGTTCAACTGGCTGACAATCTAAACATAATTTTTTTTTTGAAAAATAGATATAA
TCGTGATTGGTAATATAATAATAAAACGATAAAATTTTATATAATTCTTTATTAACCTTAGTATTCAATT
CAACTAGTGTATGTTAGTTTTAATCATACCCTCATTCAAAAATCATATATGGTTATTTTTATGATGTTAG
GAGAAAATCTAACTTTTTTCTCATTAGAAAATACTATCCAGTCATCGTTGTTATCTTCTATCTCTTCTTC
TTCTTCTTCTTCATAATCCTCGTCGTCATCATCTTCATCATCATCATAATCGTCATCATTACTACTACTA
CTATTACTATCATCATCTCTGATACTTTTGTCATCATCCTTGTTTTCCTCGTCGATATCATCATCCTTGA
TCTTGTCATTTCTAATTTTTCTTCCACTCGTTTTTTTTCCGCTAATGTCTTCGTTATCCATATTACGAAA
ACCCAGTGATGACAAAGATGATCTCTTATCCAAGAAAAGAATATCATAAGAATGATTAATTTGAGACATT
TTGGTATTTGTTGATAATCCCGTCGAGAATAGTTATGTTTGAGTGTTTAATCGATGATGGCGATTGTCGC
AGCTTAAAATATTCTCCTCTTTTATATCTCTTTGTTGTAGACGCTGGTATAGAGGGAGAAGACTTATCAT
TATTATTATTTATATTAATGTTACTGACCATTCTCTTATTATTACTGTTGTTATATTGATAATTACCACT
ATTCCGTGGTACGATATTAAATCTTTGAAGCAAGTATGCGAAATGTGAATTGGATAATCTCGCAAACGAA
AAAGCAGCTTTCTTGGCTACTGATAAACATACGGCAGATATGACTTGTTTGAGTTGTTTTTTCCTATTTT
TGTCTATGTTTAATATATTGAGATAGGCCACTAGATTAGAAGCTTCATTATCTTCGGTCAGGTTGATATT
TTGAATATTTAGAGTTGTGTCCCGATTGTGGTCTATTAAAATCATGACTACCATTATTATTAGCGTCCAG
CACTGTTTCTTAAGAACGCTTGTCGATTTATCTACAACCAATCGAACAAGTTGTTCTCGAAGACGATGGT
GTTGGTTCGAATGTGGTACATTGAGAACGTTATCGATATTTGTGAGATAATCATTCGCCATAGACTGTAT
AAACAATTTACCTATCTCCGACTCTGTCACGGCAGTCGAGGCCAATTTCGATTTATTCGATTCGTATATT
TGGTCTTCGAATCTGCTGGGCAACTTTGTCTCTAATATAGACGACATGGCCGTCTCTACTTGAGACGCCA
AGTGTTCTACGAGCCATTCCACAATTTCTGGTATGAGCATCAAGACCTGTATGTCTCCACCGAGTGCCGA
TGCATGCGACGAAGTGGAGGCAGCGGTGGCGGTGTGATGTTCCACTGTATTTGTGTTTAATATCTTAAGT
CTAGTCAAATAAATTGTTTTTACTAAGACTGTCATTATACCCTCTATTAAACTATTCAAAGAATATGGCA
ATGTTACCGTGTCTTTATTTTTTTCAGTCGTCGTAATATGTTCTATGATATTTATAATAGTTGCTCCATT
GCGCTCAAGATACGTTTTGGCTTCCTCAACGACTTTCTTTTTGGCCTCGGCGACTTTGATATCTTGCAGA
GACGATTCGATAGCCGTGTTGAATTTTAGCAACAATTCCGAGTCATCGTTATGATGATTTTTTTTTTTCA
ACAAATGTATTGTTCTTACATTTTTTTTTAGGGAAAAAAATTCTATGGCATACACTGACGCTATTACAGA
ATCGGGTCCGAATGGTGACATCGTTTTGGCCTGAGTCGACAATATACTGCGCTTGGTGGTAGTGATAGTT
TCGTTAGGAAATGCCTTTTGTAAAAGAGTTGTGAAAATTTCTATAAAGAGATTATGAGCAGGTAACTGTG
TTGCAAACATATCTGTGATCAACATCATTTTATTGTCTGTTGATGATGAATTTGTTATAATCTTTTCATT
GCTCATATTTGTCAATAAAGCGCTTTCGTAATTAATTATTATTGAACATCTATCATCAGTTTCACGTGCT
GCTAACGAAGAGTCATTTAAGAAGTTTGATTCGTTTTTTAACATATCATGACAAGAGGAGGAGGAAGAAG
AAGAAATAGATCCCGGTAGAACATCGACAGAGGATTCACATTGAAATAGTTTTATATTTTTTAGACGTTC
TCCTTGAACGGATATAATGTCGATCAAATTTTGAACATATAGATTTATAAACGGACTGACATTATTATTA
TTATTATTATAGGCAAGAACACTGTCTGTTAGTTTCTGTAAGCCTGCAATGTCGCCGTTTTCAACTAAAG
AAATTAATCTTTGGCCGATTATGCTGCCATCACCAAATATACCGGTTGCGAGATAATAACGATTATTAAA
CGAATTATTATCACTATTAACCATCACTGGGTTATAAGTATCCATATTATCATCATAACCGTCGTCATCT
TCGTCATTGCTGTCATCTTTTCTATTATTATTATTATTATTAGATCTCCATTTTCGTTTGTTAATTCTCT
TTTTAAAACGCCTTTCAAATTCCACAAAACTGTCGATAAACGAACTGTGATAATCACCCAAGTCTTGCAG
GTTCTGAGAGTAATTGTTATTACAACTTGTTAACGCTTCATTGGTTAAACACTGTCGTAGTAAGAAAATG
ATATACTCAAAGGTACCTTGACATATAATACTCTTATCTTCAATTGATTTTACAGATGCTAAAAATGTGG
CAATTCTATAAATGGAATCGATATTTACCGGTAGTCTCCCTAAAAGCGGATCATTCTTGAAATAAATATT
TGATGCAAGTTGGAGGGAAGTCCCATCAGGAATGGGTAGATGCTTACTCTTTATAAACTCGAGATCTTTT
TCCGATATCGTTATTTTTTCATCTCTGTTTCTTTGTTGCAGATAGTACAAATTTAAATCATAAACTAGGT
TGGCAAAATTGATCTCTGAAAAGTCTTTATGATTCGTGTAACAAGTTGAATATTCCCTTTCGACAAACGC
TACTATAACCATATACATATCGAGTCTCACATTCGCATCATTAGAGAGTTTTGCAATAATTTCTATAATC
GGTAAACAAAATATATTGATCAAGTCGTTTTTAAAGTTTGCTACGATTTTCATAGCTTCATGCGTTGTCA
TTTTTGGGTTTCGATTCTTTATTTCTTGCTCCAAGAAGGATATGGTATTGGAGTCACCAGCAGAAGCGTG
CCGTATTATTGCTCTTTGAAATGGATTATCCATATATTTTTTAACAGCCAAGTCTGTCACCATTCGTGTG
AGCTTTGCCTTTTCAGCACGATACAAATCGAGAAGACTTCTTTCAGATTCAGGTGAGGTGTTTATGATAA
AGGTCGCCAATGCTTTTATGGCTCTATTGATTAATTTGTACCTAGATCGAAATTGATCATCAATATCATC
TTCACCATCGTCGTCGTCTTCTTCTTCTTCACTATAGGTCGTTTCCATTTTGGTCATTATATAAGTGATC
ATAGCTTTTCCAAAAAGTTTTCCAATATTCTGTATGAATATTGATTCAATGTCGCTGTGAGGTGGAGTTT
TAGTAGTATTAGCAGTAGCTGAATTACTAACAGCTGTATTAGTACCGATAATAGCACTATTAGGATTATC
AAATGTACTAGGTGGATCTTTAATATTATTAGTAATAATATTTTTAGTAGTATTAGCAGTAGTTAAATTA
CTAACAGTTGTATTAGTTCTGATAATAGCACTATTAGGATTATCACGTGAATCTTTAATATTATTATTAA
CATTAGCATTAATAAGATTACTATCAGCGGTATTAATGTCGACTATATCACCATTAGGATTATTACATTT
ACTATGGTTGTTACCACTACCATCACTACTACCAATAATGTTGTTATTGTTAATGGATAACATTATTCTT
ATTTATCAAACAATGAAATGAATAAAAAAAAATATATATATATATATATATATATATATATATATATATA
TATACATATATATGTATATATGTATATGTGTGTATATATTTTATATAACATCTCACTTCTATAAACACTA
AATACTTCAAATATAAGAGTAATAAACAATGACAGAAAACACAAATCAATTAAATATCGAGTCTACTAGT
AATGGTAATGATAAAGGTTATCTTTTATTGTTAAACCGTGAGTGTGGTGGTGGTGACGGCGATGACAGTG
ATGGTGGTGGTGTTGGTGTCGGTAACGATAGAGAAAATAAAGTTGAAGACGACCATTATTTAGATGTAGA
GTTTAGCGATATTTCACAACTGAATAGCACAATTACCATTTTACAGAAAGATACCATCAAAACACATTTA
AGACACATGATAACTAACACTCATGGTTCTAAGACGATTGAAAATATCTTATCGAGAAATGGTAAGAGGT
CATCTTCATTTCCTAGCATATTTGAAAAACTTACCGACTGTATGATGCAAAATACAATTCATTCTGTATC
ATTACCGCCACTGCAACAATCACAGGTACAATATATAGATTTATCGAAACACAATTCTCGTATACCCGCA
AGAGACATGTACAATAAGAGCACAAAGCTTGAAGACAGCAATAACGATTATTTTCTTTTCGGTTTTTCTC
CAGAAACCGAGATATTAAAAAATCTCATTGCGGTTATTAATATCGTTTCATCCCTCTTCGTCTCCGGCAT
CAAGATCCTAGAACGCGATGTGCAAAAACGAAGCGATATTCTCTGTCAACCTGGACACGAAATAGAGTAT
GCTCAAATATTGAGAGATGTTAAGCAATTAAACTCCATATCAACGGCTACACTGAACTTTATCAGCAACT
CATCCTCCTCTACACTCACTAAAACGTGTCCGTGTTGCAGATCCAAGAGTCATACACGGTCACCTTTAAT
AGATGCTTTTGAACCACCCAATGTCACGTCAGCTGCCAAGAAAAGACAAAACAATATCCTAATTCCTCCA
GAATTGATATTTAAAGGAATACAAAGTGTAGTAAAGGATGCTGCTACTACTACTGCATCATTATCCTCTG
ACATTGATTTGCAATCCAAACAAAAAAAATCGAATAAACGAATAAAATCGGTAATAAATAAACAAGTTAA
AAATGTTTTGAATAACACACGTGATATAAGTTATGAACAAAAATATAGGCAGTTAGAAATGTTAAATCGT
AGAGAAATAAAACAAAATACAATCAGTAAGACTTTTTATTCCAATAATAAAATCAATAGCGATAGTAGTA
GTAACAATATGGTCGTTAGTTCTCTTGAACCTACCCAAGAAATTTTAACAACAGGTGGTGGTAATGGTGA
TGATGGTAGTATTGCTGTTGCTGCTGCGGATAGGCAATTATCCAATAAAAAATATCTAAACATGAGAGAT
GGTCAACAGAGACATGAAATTATAAATTTTATAAAGTTTACTTGAAGAAACATTTTTCAATTTACTTGAA
CAAGTAAATTTTTCAATTATTATTCACCACCGCGTAAACGCAATACAAGATGTATATTAGATTCTTTTTG
TATATTATAATCTTGAAGGGTGCGTCCATCTTCTAATTGTTTACCACTAAAAATTAACCGTTGTTGATCG
GGAGGTATTCCTTCTGCAAGTTGAATCTTTTCTTTTAAGGTCGAGACTGTATCCTCTGGTTCGACGTCTA
GGGTGATCGATTTACCCGTAAGTGTTTTTACAAATATCTGCATCTTGTTTTTTTTATTAATAAGAGATAG
AAGAACACTACTTTACATATATATATTTATATATCATAATTTTAATGTTCACACTCATACTAACTGAATA
TATTTGAGTGTGGTCTATTCTATATTTGAGAGCGTACCGGATACACATTTTATTCTAACGGGAGCGCAGT
TTCCACCCACGAGATAACCGTGACGATTGCGGTGGTCGTCACCCTTCCATCCGTTTTGCAATTCCACCGG
ATGAGTATTCAGATACAGGTTGAGATCTTCTCGCAAGATTGACGACGACGCGTCGTCTGTTACAACAGCT
CCCGTGTTATGAGTTTGGTTATCGTCGTCGGTGCGTTCAACCACGGAATACGACCCGTCGGGAAGACCAG
TACACGGTCCGTTAAGGTCTAACAGTAAATTGTCCGATCTGTTAATGAGCGTGCTACCAATGATCGGGTG
TTTTACACCCGAAGCCGATATTGTGGTCGATGGTTCAGAAATTACTGGAGTTAACCCTGGAAACGGAAAA
GTTAATGTAGGTGTAGGACTGGTACTAATTACAATATCATCTGAGGATATCGGTACAGGTATGTTTAACA
ATTGCCGATGATCGCGACAATCACACATTAACATTTCCGTTTGGTCATCTCTAACGTTTTGCTGATACCC
GTATAATACGACACTCGCAACGGGAGGGCGAGTTGTACAATTGATAGTAACCGTAGCCGGAGGAATAATA
AGAGAAGAAGAAGTAGAAGTATTGGGAGGGTTATCAGTATTGTCATTTGTGCCTGAGTAAGCTGCAATAT
CTGATTTGTCGAGTTTGTAATTTTTATTAAAGACTATTGACCGGTATGGTATGGTAAATGCTGTCATCAT
GGTTGGCAGGTGAGGTAACATAAGTTGTAACGAGGAGGAATGTGGTTTTTTATCTTCTCCTTTATCAAAA
TTATTATTTAAAATATTATAATATTTGAAAAATTTTGCGTTTACAGCAGCAAAATATAAAAAGGGATCTT
CAAAAATCTTGTGAACATACAGATCATCGTCGTCGTTATCATAATCATTGCTAGAATATTTCTTACTTAT
ATAACTGGAAAGATTATCGGTATTAAGCCGAGTTTCATATTTAGAAAAATCGTTATGGGTTATATAGTTA
TTTTTTTTACAGATAAAGATTGACATCCATACTTTTACTATACAAGTTATTAGGAATATTACTATAAGTA
TTATATAAAAGAGAGAACATATCAACTGTAATAACATTCTCTCCTGATGGATACCATCACTGCAATTAGT
ACGTCGTTTAGTATTAAGCCAGCCGGAGCTTTAATTTTTTCTACGAGTATTATAAAAAGACGGTGGTTAA
ATTTTATGAATTGTAGTATTGTCGATGACGACAAAAATAGGCAATACCGACGACACACTTCTCTTTTCGA
TAAAAATAATATTTTTGCATTCACAAATCTTCAGCCCAATATTATTAATAATCAGTATGACCGTAAAAGA
ATATTTATAAATGCATATTGGTTATTGTCATCTTCTACTACTAATGATGATGTTTTAACGACTGTAATCT
ATAATGATAATAACAGCAATGATGATGATGATAACAATGATGAATATACGTCGTTTTTAGACGAGAAAAA
TATATCGTCAGTAAAAACTCTATACATATACGGAGAAAAATATGGTTTGAATAAGAGTCAATTAGCAATC
ATGGATCAACGTCCACTATTTGATCTGGAAGATGGAGTAATTGGTAAAATTTTACAATATATATAAAAAA
GAAATTAGAGAGTAACCAGTGGGGGGTATTTATACAATTAGAGGTATTATTCAACTATTTTTTCAATAAA
CTTCCCACCCGCTAATAATAAATATATATATAAAGTTATGGCAGCAAATGCAGAATACATGCATATACTA
AAGTTTATTAAAAGAAATCTATTGGCATCTAATGTGTTTGACGATCCCGATAAAGCACCAGAAAAAAAAC
TACTGACTGAACTGGCCGAAGAAGCTGCCTTCGTTGGATTTTTTGCCGAGATAGGATCGTGTATAAGTCA
TAACAATCTTGTTGCCATAAATTCTAGACTCCAAAAACAGTCAAAGACGACCATCTCTCTACAATTGGGG
TCTCATATCGATGCAGAATTTGAAACTTTAAAGAGTGATATATTAATCGATAATCACTATAAATCCTTAT
TAACCTCCAAAGATGAAAAACTGGATAGAAAAATGCAATCTGGTAGGAAAAGTATATCGGGTAGCAAGAG
AAGAACTATCGAACCCCTCTGGAGACACATGGTTGAATTTGAAAAACAAAAAAGAAGATTACACATCTTT
TCCCTCAATGCCTCTCCACTCAAATACGAAAAAGATACAAAGAGGAAACCTAAACTTAGCAACGAAGAAG
ACAGCGATGAAGATGACGAATGCGACGACGATGAAGGCGAAGGCAATAACTACAATGATGACCACGAAGA
AAATATTACAGACAGAGAAAGAAAATTTGATAAAAAATGTAACGCTACAACAACAGCAGCAACAACAAGC
TGGCCATTCTGCGATAATTGCGAATGCGTCAACAGCATTTGCCGAGCCCTCGAAAACGACGACGACAATG
ATGAAGAGGCATAGTTATAACAACCCCGTCCTAGATCTCTATATAAGTCATATGGATAGTTTGAGAACGA
TGATACCGCTTGATCATCACGATATTAAAATTTTAATCTATGATCAATGGAACGCTGCAGTACGATGCGA
CAAATTAATTATTCGCATGATCTTAATAGGCGGTGTTCTAACAGTCTATGAACCTGAAATGGGTATTTCT
CTACGAAGAGCTTCGTGTCATAAAAAATCTCTTGCGAGAACATTTAATCCAGTCGAAAAATTATGGATCA
GTGGATGTTTTCCCCCTTTTGTGGAGATAGAGGAAGCTTTAGCAAAGAGGTCCGATGTAACAAGAGTAGG
ATTACCTCTATCAGAGTTAAAACACCAATCGATAATCGGTGTCATTAATCACCTCCTAGGAAAGGATGAT
ATTCATAAAAAAATGTTATCTATTTGGTCCAAGACTGGTCACAATCATCCACCAGTCCCTCCATCTCTTA
ATATAGGTAATAAAAGAAAACGCATCTAGTTGTAGTAAATATTTTATTAATATTTTCATATAAGATATTA
TTGAAATAAAATATATTTAAATATATAAAAGATATTTGATTTTTCGTCCTTATTCTTCTTCTTTTTTTTC
TACTATCATCTATCATCGATCTTCGATCTTCTTATCCATGTCGTTGCAATCGTCGTCCAGTCAAAGAATG
AATTTCAGATTCATCTTCAAAATATAGATGGTATACATCTGTACTAAACTGGGGTATTATGGTATCTTTA
TCACTTTGTAGATATTGTAGATACAATTCATTATAATCATCATCTTTATTAGGAAGAGTAATGCTAGTCA
GTAATACATCATTTCTCATGATGTGTTTTAGATCCATTGATGTATCGCATTATTATTATTATATGTTGCT
ACTGATACTTGCTTGCTACACTATATCGCACAAGAGGCTACAATTCCGTTAGGCGCGCGCATGTTTATGT
TGCTAAATATTATTTTTACCTCTTTAAATGAAAATATGTTTGACGGTTGTTATTTTTTTTTTAAGATAAA
AACATAATAAGATTAATTAATAATATCGCTCTGAAACAAATTCAACTGGTGGGTTGCAATAGAAATAATT
TATGAAAATAAATGATAATACATGCGGGTTATAAATACATATGTTTATAGTTAAACAAGCATGTAGATGT
ATAGACATTAGATATATCAATTCCAAACTCTAAACTACCAATTATAGTAATAAACGTTGCAAGTAGTACA
TACAAGAGGTATGAGTATTGTAATAGCCTATGATCTCGATGAGGGGGATGTTTTTGACCCTAAATATAGA
AAGGCAAATATTTGTAACATTACTAGTATAGATACAAGAGGATATCCTGGAACCATCGAATTTTGTAAAG
GTGTCCCTTGTGTTGCTAATCTCTTTATCGGAAACAGATATGCTATAAGGGATGAATATATGGATGGTCA
TATTGTTATAAACGATAGTAAGTTATATCGTGAAGCATATTTTAAAGCTTGTCTGGATCGTCTACTCGAC
GATTTAATAAGTGTACATAGAGATATCGATACTATCGTATTCCCCTATGAGATAGGTTGTGGGGCAGCTG
GTGGCAACTGGGTGAAATACGAGAGACTCATAAGTCAGTTTGCCTTTGAATTAATTAATAATAAAAAACA
CTTCAAATTTATTATGGTATACAATTTAAATAAGATGAAAAATACAGACGACTTTTATAATTATTATCCA
TTCATTAACAGGAAATAAACCTTCGCAATTTTTATCGCTAATAGTTTCGTTATCCATATGATAATTCAAG
CAAAGTTATTCGTTTTCTTTAATATATTAGTATAAGAGAAAATGAAATAAAAAAAAAGGTGGGAGGTAAA
CTCTTTTAAAGAATACCAGTCATGTTTAAAATACAATGAGAGAGAGAGAGAGGTTATTATTTTCTAGCAA
CTTTCACTTGGTCTTTTTGATAAGAACTGACAACACAAATGTCTAATCACAATAAAGCAAAAAATAACGA
TTACTATATGGGTTTTTACAAGGTGCACAATGACGCCTTTATTCCCAAAATTGGCCTGGAGTTCTCTGCT
GGTTCAGACCTATATAGTCTATTCCCGTGTACGATACCCTCTAATCACTGGGCAGAGATAAGAACCGGCG
TGGCTTTAAAATTTGTCTCAAGGGTCGCCAGCAACAGCAAAATTCACAAATTGAAGGAAAGTGAAGAACG
ACGCAAAAAGGAGAAGGAGGAAGGAAAGTATTGTGTTCCTTTCCAATCATCCTGCAAGAAATCTTGTAAA
ATTTTGGATGATGCATCGTTTTTTCTTAAGATTCGCTCGAGGTCTGGAATGGCGTTAAACCACAATATCA
ATGTCGTTTCTCATCACTTTGAGGAGCTTAATAACGAGATTATAGTCACTGTTGTCAATACTGGGAGTAA
GGAGTATGAGATGGAAGCGGGAACGAGGTTCGCACAAGCCATAGTGCACCTGACTACCAAAGAGAAGACG
GTAGGAGGATCGGTCAAATACAAGCTCATCGGTAGCGACAAAAATTCTATCTTATTGCTCAAGGATTACA
ATGGAATGGGTAAGATGCCTGTCTTTCTAGCCGCGGAAGATTGCTCGATACCTCCTGATTCGTCAAAGTT
GGTAGGTACCGGTATCGCCGTCAGCCTTCCTTCCATGTCGTGCTACATGCAGCTCCAGTCACCGCCGCTC
TCTCCGTGTTATTCTGATATCAATGTGCAGGCGGGTGTCATAGACGCAGACTATAGAGGGGAGGTGAAGG
TACTAATTAATAATCGGAGCAGTGGCAATACTCTAAGGGTGAGAGCTAAACAACCCGTAGCAATGGGCGT
CGTGTACAATATTGCGTGTCCGATACGGGAAATTATCGAAATCAAACATCCCGAGAACGTTAAACCTATC
GATGGAAATATGATCACTGTCATTAATGAATCAAATCTCTTTTATAAGAAGCAGAAAGACATGGGAATAT
TTTCAGTTTTAAGAGAGAATAATTTTCTCTTCACATTTTTCATGCAACAAGACTTACAATTAACACACAA
TATTACCAAGATATGCACTGGAGTTTTTGTAGAGTTAAACACATTTAAAGAGCAGAATCTGATTGCAGAT
ATTATGTCTATTAAGAAAGGTATCGATGTAATGTCTTGGGAGATTAACAGTGATACCGAAGAGATAGTGC
TCGTGTTTAAAAATGACTATGCGTGGAAGAATATTCTCAAGAAGGGAGAGAGAATCATTTCTGTGTTTGT
GGTTAGTTCACTTGGCGTTGCTTGTTTAGAAAAGGTTGAAGAGTTAGATGTGAAGGGTAGAGGGTGTAGA
GGTTTTGGAAGCACAGGAATGAAGTGACTGGATATCTACACGAGTGTTACGAAAAACCTCTTTATTATCA
TAAAAACACTAAATGATTATTTCATATATTAGATAGAAATTTTGGGTATATACGACACAATATAATTGTT
TAAACGCCATTTCATCCAACTCGTACTACTTTCAAGATGGCGTGTATCCCCAAATCAGGTGTGGATGTAT
TAGATTGTGGGTATATATATATTCCCGGAAAGGATTGCTGTCGAAATAATATCGGCATTAAAAATGATAT
ATCTACTGATGATGATATCGACATCTTCAAGACGTTCATCCCCGAACGGCGGGACGAGTTCGCGGTCCTG
ACCTTTCCCGATCACGAGAAAACATTATGGACAGATGAGGAGCTGCTCGACTTTAGGATCGAACCCGACT
CGGTTGACCTCGTGTATTACACCCTCGGCAAGAGGGGCACTTGCGATCTCTGCCTGCTTCTGCGGATGCA
ATACAAGTCCAGACCGCTCTACGCGGAAATTCTCTACTTTGATAACGCGGCCGATGCAAACGTCGAAAGA
GCAGCGCTTCAGAGCAGCATCGTCCTGACCTATAGTGTTCAGGACTTTATCGATTCCGTGGTGTCTTGTT
ACGAATATAGAGAAGAGTATATTCTTGACTCTGATCGTTGGAGTGAGGAGTGGGAGGTGGAAGATCGCGA
TTTCATATTTGAAAACATGCTAGTGCACCACGCAATAGTATGGGGCAATAATAATAATAATAATAATACT
AACGACGCTAACGCCAAATTACGAAGGTCCTGGAGCGGTAACGGTTGTGCGCCGCCGCTGAAATGCCTGT
GTCGCCAGTCGCCGATGCTGGGACAGCTGTACCGCGGGATCGTCTCCTCTCACAGAGAGGCGCTCTGGGG
CGATTCCAAGCGTGCGGTCATGCCCGCATTGATCGGCAGGCAACTAAGCATCGTAAATCTAAAAGAGAGA
AGAGCGTTTATAGCAGACATGCATTCGCAAAAGAATGCATGGTTATTCTGTTATTCGCACATCCTACAAA
CATATATTGAAACACCAATGATATATAAAGCCTTTGTTAACATTATACCATTCTATGGTGTGCCATATTA
TGAAAATGGAGAGGGTAATGATCTCTCAAATGATGATTATGAACTGGAAGAATTTATTGGAGATGCTGCT
TTTGTAATAAATGTCTGGCAATATCTTTCTGAAAAATATTCCAAGTCCTACAAACCTTCGGTAAATCCTA
TTATCAGGCACCTTCATCAAAAAAACTTGGAGATGAAAAAGAAATTCGAGACAACAATTTATCCTAACGT
TTCTTTCCTGTCCGTGGTGGTCAACGATGACGACTATTGATAATCTTCAATAAATATAAATCTCGAGAAT
CCCCATTGTTTCTTTTCCATCTGTGGTCCGATTGATAGTGTAACAAATAAAGGTATTTAATAATTATAAA
AAACGAATATTTTTTTTAGACTGGAATTAAGGGTGAGTGTTACACAATTTAATTATTTAAGCATCAACTC
GTTCAAGCTCGCATGTTTTTAAGATGAAGGATATTTCTAAATCGGGAGTTGAAGTGATACAATACTCGTA
TTTGTATTTCCGTGGAAAAAGTTTTCCATTTAATATTAATATTAAATTAGACTGTTTTACTGACATTAAC
ATCTTCGAAGCATTCATCCCCGGACGGCGGAACGAGTTTGCAGTCCTAACCTTTCCCGAGCACGAGAAAG
AGTTATGGACAGACGAGGAGCTGCACAACTTTAGAGTCGAGCCCGACTCGGTTGACGTCGTGTATTACAC
CCTCGGCAAGAGGGGCACTTGCGATCTCTGCCTGCTTCTGCAGATGCAATACAAGTCCAAACCGCTCTAC
GCAGAGATTCTCTACTTTGATAACGCGGCCAATGCAAACGTCGAAAGAGCAGCGCATCAGAGCAGCATCG
CCCTGACTTATAGCGTTCAGGACTTTATCGATTCCGTAGTCGCTTGTTACGAACAAAGAGAAGTGTATAC
TCCGACTTGTAGCGTTCAGAGTTATATCAATACGCTATCATCTAACGAACATAGAGAAGCGTATTATTAT
GACTGGGGTGAGGAGTGGAAGGTGGAGGATCGCGATTTTATATTTGAAAACATGTTAGTGTACCACGCAA
TCAACAACGATAACACAAAATTACGGAGATCCTGGAGCGACAATTGTAGTGCGCTGAACTGCCTGTGTCA
CCAATCGTCGCAGCTAGGACTGCTGTGTCGCGGGATCCTCTCCGGTCGTAGAGAGGCGCTCTGGGGCGAT
TCCCAGCGTGCAGTCCTGCCCGTATTGATTGACAGGCAACTGAATATCTTGAATCTAAAAGAGAGACAAG
TGTTTTTAACGGACATGCGAAAGAATGCATCGATAACAATATATAGTCCATCGGAACATATAGCAACATC
AATGATATTCAAGATTTTTGTTAACATCATACCATATTACGGTATCCAGTATTATACAGATTGTAATATT
TTGCTTAACTTTGATAATGAAGATGATGATGATTTATGTTGGAGTTTTATTGAAAACAACAATATGGTGT
GGAAATATATTGCTGAAAAATATTCCAAGTCTTACAAACCTTCGAAAAAAAAACATCTCGAGAATTATCA
TCAAAAACTCTTACAGATAAAAAGGAAATTCGAGATGGGAATTTACCCCAATGTTTCTTTTCCATCTGTG
GAAATAATCAATAGTGAATAATTCGATGTTAGATAGTTATTCTGATGATGCTAAACATTTCTTCCAAAAT
GTCGATTCGATTTTTTTTTTTTTAGAAAGAAAATACAAGTGATGAAATTTTTTGAGTGAGGGGGTATGAT
AAACATTTTAACCTTAAAATAATAACTCTTTTTACCAATTCAAACACTTGAAGCCCTATAAAGGATACTA
ACAGTAACAATGTTAACATTTATATCGAATCACTGTTCGGGAATACATAATACGAGATTTGTTACAATAA
CATATGGATATCTATATTTTCCTGAAGAAAAATATGATTATTCGCGCGAAATATTAAAACGTTATGGAAG
ATATAATGACAAGTTTATCCGCGAGCATCGAAGCGAGTTTGTCACCCTGACCTTTCCCGACGAAGAACGC
TCGCTCTGGACGGACGAGGAACTGCGCAACTTTTCGATCGACCCGAAATCGGTGGATTTGGTGTACTACA
TTCTCGACAGGAGAGACTCGCTCGATTTCTGCATGCTCCTACGAACGCATCGCGGTTCCAGACCCCTCTA
TGCGGAGATCATTTATTTTGACAACGGAAGCGAAGCTCTGACTATGACGGGAAGGAGGTGTGATGGTGAT
GGTGAAGAAGAAGGAGGAGGAGGAAGAAGAAGAAAAGGAGGAGGAGGAGGAGGAGGACCCTTTCAGAGCA
GCATCACTCTAACCTACAGCGTTCAGCGCTTCCTCGATCATATCGTATCTAATTACGACCATTCTTCCCT
CTATTGTTGTATGGGGGTTGACGAAACGTGGGAGGTGGAAGATCGCGACTTTATCTTTGAAAACATGCTA
GCGTGCAATGCTATAGAAGGAGGTGACAATGCCAATATGGCGTCGCCATGGAGACGGCGGCAGCCGTCCT
CACTGAAACAGCTCTGTTTTGGAGTCGTCTCCGTTAACAGAGAAGCGCTCTGGAACGATTCCGCGCGGGC
GGACATATTGCCCGTATCGGTTCTCAGAAAACTGAAAGAACACATTAGTATCAAAAACCGACTCGAGAGA
AAATTATTTATAAAATACATGTTAAACCAAAAAGATAAAAAAGAAATCAATCATAAACATAAAACACGTA
AAATATTTAGTAATATTATACCATTTCTTATAGGCTTCAATGATGAAGTATATGAATATTACTATAATAA
TCGTGATATCCCTATAATGTATACTGAGTGTTGTGGGTTCAATTTCGTATGGAAATATATTGCTGATAAG
TATTTAATAGAAAACACATCCTCCGGAGTTACTTATAAAATAGAAAATATACCGACTGGATTTACTGGAT
TCGAAAAATTTTATCAGGAAAAAATAAAAAGGAAAAGACAACTCGAGAAGATGTATTATCCCAGAGTTAA
TTTTCCATAATACAATATATGTATGTATGTTTATATGTGTATATGTGTTAAAAAGTATAAAGGAATAATA
CAATATTGTTATCATTTCTTCCAAATATAGTCAAGAAAGAGTTAAAGAATACAGTATTGGATTGAATTAT
ATAAATAAATAAAATCACATATTATCATTTATCTGATAGCTTTAATCGGTTTCATTGACATATTCAATCG
TATCTTTTATAGTATTTTTTATATATACATTTTCTACAATCCTTATATTTTCAACGTCAATAGCATCATT
GTTATTTTTTTTTCTTATATTTTGGTATATCCCGAGGAGAGTCCATTTTATTATATTGGGTTTATAACTA
AGTGATTTTAGGTTATTATACATTCTTATATTGATATGTTTACTATTCTAGACATCATACTTGTATATTT
CTATACTTATATTACCATAACCCCCCACCCCCTCCCTTCCCTTGACTAAAGAATATTATTCTTGTCTAAC
TTTGATAATCGATAATGAGCCACAAAAATATCTCGATATATCTCTCTTCCTGCCTCCAATTTTCACCAAG
ATGATTAAGTGTAAAAACATAATAGTATACGAAGAGAGAGCATATATATATATATATATATATATATATA
TATATATATATATATATATATATATATATATATATATATATATATATATATATATATATATATATATATA
TATATATATATATATATATATATATATATATATATATATATATATATATATATATATATATATATATATA
TATATATATATATATATATCCCGTTGAACGAGAAAGGTCATCTTACGGACTCTACCAACAAAAATTCTTC
TCTTAGGAGGGGGTGTAAGCAAAAAACGTAACATTGTAGGAGAGTACATATCCTGTTGAATGAGATACAG
AGCAAACGCTTTATAATATCAGCATCATCAACAGCGTCTACCAAAGCTATCAACTATCATATTCGCCTTT
AAGGTTCTATCTATATAAGGATGTCGTACTCTAGTGTCAAATGTCCTAATCTCAATATAATAGATCTTAC
TGAAGAAGAAGAAAATAACAACCCCACTCATCTGACCAACAAAGAAGACTCCAAGGGCAAATCAGACACT
CGAATAATTCAATTTGAATTGTCTAACGACATGGAATATGATGTTTGTATCAGTCCTAATCACAATAGCA
AATTACTAGAAGTGATGAAGAATCGACAAGAGGTGATGATGAAGCATATTCATGATTTGGAAATGAAGGA
GAAACAAATTCAAGACTATATACATGAAATATGTTGTGCTTTAGAAAGTTTGAGACAAAGGCATAATAAA
CTTGTCACGGCCACACAGTGTATGCAGAGGTCATTTGTGACAAGCTAGTATTAATAACCAATAAAAGAAT
ATGGATTAAATTTGTTGTTTTTATTTATCAATAAATAACATGTATCAGTATAACTCACATAACTCGCTTG
TATTGAAAGACAGTAAACATTGACAATCCAGTAAAACTATATCGATCAAATTTGTTATTATTAACCTTTA
TCAGTATAAAGACATTCACTCGCACCAATACTTCACATAAAAAAAAAGCTCGCTCACTTGTATCAAAAAT
TTATTTACATCGACAATCCAGCAAAAGGATATGGATCAAATTTGTTGTTATTAACTTTTATTAAAGAATA
ACAATTTGCACCAGTAGTTCAAAAATTTATATTCAGATAAATATTTTTGTATCCAATATCCTGTAACAAA
GCCTATGGCAGTTATAAATAATAAAAATGGCTTATTAATATCATTATTATCAATATTACCATTAACATTC
AAGAACATTCCCATTTCTTGTATTGATCCATCACAGTCACAGTTGACAAACACGAAAGGTTTATCGATGA
TAATAACATCTTGCTCTTTGGAATCATCTTCCGTTATTTCAGATTTTCCTTCGTTAATCTCGATAAAAGG
CCAACTGTTTTTATAATTTTGATTTGGTATATAGGATTTTTCAATAACAAACTTGGGAATATGAACAATA
CTCGATTTATCTTCACTGAATGTGCAGTGCAAATTTAACCAGTTTATGGAATTTACCAAATTTATTAGAT
CTTTTCTTCCTGAAGATTTTTTGGGCATTAAAATCCAGTGCAGTGACCCATCATACATCTTCATTTGTAT
GATTTCGCAATTCTTATCGTATGCTTCGCTAGATCTGTAAATGCCGCCGCTTCGTGTAAATTTTACAGCG
CGGATCTTGCTCACACTTCCATTTTTCTTGAATACAATGTCGTCAGACGTATCATAATCCCAAGCACTTG
TAAAATATCTAATTTCCGGATTTTCCGTTTTTGTAGATTGATAGTCGCTAGATTCATTTCTAGTAAGGAA
ACCTCTTGCCTGGGCAATAATATTATATCCTTTTATTTTCAATTCTTCTTCTTCTGGATGTACAAGTCTT
CTTGTCCAAATAGAAAAAGATTCTTCTTCTGGATGTACAAGTCTTCTTGTCCAAATAGAAAAAGATTCAT
CGTCTTTTCTTGATTTTGCTATCTCAAGAAAACGCAGGCTAGACATGAAGTTTAGATCGTTGGGTGTTTC
TATAGACGAGTACCCCATTATCTTTATCCGTCGTTACTAATCTCAAAGGAGAGAATATACAAAAATGTAT
ATGTGCTTAACTGAACAGGCTATTAGAACCTATCAAACAGGTTATTAAAACCCATCAAAGTAAAAAAATA
TACTTAATTGTCCTTATAAATATATTTGTCCTTGTCGGGGTTAACCAGAGAAACAATGGTCTAAAAACAA
CTCTCTGGTTGATAGAACAATATCTATATATAGATAAAATAAAAATGAGCACAACTAATAAATCACAGCA
CCATCACGATGGTGATATCAATAACAAAAATAGGAATGATGATAATGAAAACTTGCTTACATTAACCGAC
AAGACCACCAAGACCATCACGCCATCCTCGTCAACTCTGAATGAGACTATAAATGACACAATAATAATAA
TAAGTGATATAATAACAATAATAAGTGACACAATAACGATGTTAAATGACACAATAACGATGCTAAATGT
TAGAATAAAACTAAATAACACGAAGCTAAAAGAGTTAAATGATGAAATAAAAAAAAATGAGGATATATGT
AACGAGAATAATATTATGAAAGAAACGCAAAAAAGAAATGAAGAAATGTGCAAAAATACTGAAGAAAAAA
TATGCAGCAAAAGTGCTAATATTGTCAATCCATATGAAATGATGAGGATGACATGTATAATATGTTAACA
TGATCGTACCAAGAAAGAGATATACAATTAAAAAAAAGAAGATTTATTCTTATAAACGGTGAGTATAAAT
AAATAATAATAACAATATCGTTACATCTTTCACCTATTATGTGGGAGGAAAATATAATTAAATAAATCTA
AAAATATAAATTTAAACGAATACTGGAGCTAAGAGCATATATTTCTCTTCTTCCCAAAGAACCACCTTAC
CATGAGATTAAGAAAGGCCTCACTACAAATTTCAAACTACAAACTACAAAAAAGGAAGAGAAAGCCAAGA
TTGGAGGAGATGACGAGAAACAAGAGGAAAATAAGCCATCTACGATACTCAATCAAGAAAAAAAAGCATG
GCGATTTCCAAGTCTTGAAAAAGGACGATGACGATGAAGATGAATTTATTAATGAAAAGGACGATGATGA
TGAAGATGAATTTAATAATGATACCCCAAAAACAGATACGTTACAGCAAGAACAACAACAAGAGCAACAA
GAATATCAACAACAGGATCAACAAGAACTACAGGATCAGCAAGAATATAAAGAAGAACAAGAACATAAAG
AAGAACAGGAATATCAACAACAGGATCAACAACAACCAGAACAAATCTATGATATGAGATCCAGATCTCA
AGATTTAGTTTGGACAGACCACGAATATACCATGTTACAATTGCAACAGCAGCCGCAACAACAGCAACAG
ATTACAGATCAGTTATCGTCAAAACGACAGGATTTTAATACAATTCAAAACGATAACGAGATTATTCAAC
AACAACACTATAGTGAACTCCCAATCTTGGAAAATATAGACCGTCACCTAACATTGCCACCACCACAACA
ACAACAACATGGATCTCAAATCACCACTGAAGGAGAAGCTGTTTTACAGCTGCAACAACAGCAACAACAA
GAAGATTATCATAACTATGATAATCATCAACAGCAATATTACCCAGACGCATTAGCGTTAGAAGTGTCAG
AAGTTGAAAACAATTTGAATAAGAATATATGTGAACGAACATTTTTTGAAAAAAGTGTATTATCTAAAAT
TCAAGAAGACTTGGATAAGATACTAAGAGACACGAGAGATGAACACAGTATCTTTATTTCATTTAGAGAT
GTTGTGTCCTATGATAATAACAAATTGGTATCAACAGTGTATGTATATTCTACTTCTTCTAATATGTATC
AAGTACAGAATATAGAGCCAAATATAGATACATTTATATATAGACAACCATGGACTGTAAAGAAAATGAT
GGTCGAAATTTTAGATATTATGAACAATATGATGAGTCTTAGGGAATATGGTCCTTCGCAGAGGATTGTT
GTAAATTTTAAAAGAGATATAGATCGTCTATTTTCTTATAGAATAAGAATAGAATTAGACCCTGATCAAA
CACAACATGAAACCCACAAGTATAAAATACTTTATAGATATTTATAATCAATTATAAGTATCAAGCTAAA
GTTTATAACAAGTATAAACAAATAATAATTGTAAATGAAATTGAATGTAAATAAATAATAACCATACATT
TTTTTATATACTGTTAAGAAAAAATCATAAGATATATATGTTAAAAAATTAAAGAGATTACAATTGAATA
GCTTCTTTTTCCCATCCCTTTGGAATGAGGAAAGAAACTTATAATTTTGAAATAAGGGGTAATGCTTCCT
CACCAATTCTAGAAAGACAAACACAAACAACAAATGATGTATCACAACGATATAGCAAATTGCAAGTTCC
CAAAGTTTTTATTAAAAAAAAACGAAACAGACAACACGTACTATCGCCAAAACGAAACAATGTTTCTTCT
ATGAGGAAAATAGACGTGAAAAGAAAATCACAAACCCAACTAACGGATAACATATCACAACAACAGCAAC
ACGGACCATCGTCCGCCCAAACAACAGGCGGATCCAAGGTTTTTATCAGAGCATGGGACCGAGAACTCGA
TCCATCATCCTCCATGTCGGCAACGGCAGCAGCAGGAAGAGGTCAATTGCAACTACCATATGATTCCTCA
CCAAGTTTATTGAAACAATACAATCAAACGGTACATGAATTAGAGATGAAAAACCGGACTATTAGCAATA
TAATATGCAACAAATCAAATTCCGAAAAAAACATATGCCTCTATTTATATGAGCAATTTCAAATTATATT
AAATGATGAGAATATGGAATATCACCAAGTTTTAATAAAGTTTATAGATCTTGAAAATAATGAAGTTATA
GTAGATTTCAATAGAATTGAAAAAACTATCACCAATAGACACCTATACTTAGAGAATGACAAGTTACCAA
ATTCGAAAGTATGTTATTACTTGTATTATTTATCAACTAGTATAAAACAAATGATGTTAGACATATTAGG
AGAAATAGATATGGTGAAAGAAATTAGAAAAAAAGGACCACCGCTTGAATATTGTATTGAATTTAGGAAA
AATGAAAATCACCTTTCTTATCGTACCAGATTAGAAATAGAAAAAAAACACAAATCAAAACTGCGAATTG
TACAAGTACCCTATAAAATATTAATGTTCAAACAAAGACACCCATTGAAATTGTATAAAAAATAAAGGGG
AGAAAATAAACATGATATACTTTAAAATAGATTGATTTAATAACACATGTATATATATATGTATATATAT
ATTTATTAACTAGAATATTGACACTTATCTAGTCAGTGATATTGTAAATATATACAATATTTATGTTTTC
TTGTTTATCCTACATGTTGTAAAACAAAATGGTGTTAGTAGGATTATTAACAGGTCTCCGAGGACTCGTA
AAAACTAATCACAATGCAGCGGATATTTATAGTGCCGTTTTCAAACTACATTATCGCTTTACGGCAATGA
TGCTCTTTAGTTTTTGTCTTTTAGTTAGCGCCAATAGTCTAGTCGGAGATCCCATCAAGTAAGTATTTAT
CATATATATATATATATATATATATATATATATATATATATATATATATATATATATATATATATATATA
TATATATATATATATATATATATATATATATATATATATATATATATATATATATCAAATGGTTTGTTTT
ACTTTCTCCCGATAGTTGCATGCATGATAACAACTCGAAACTAAAAGATAAGGTCGTAAACACATATTGT
TGGATCCATACGACATTTACGTTACCAAGGCATATTGATAAAGACTACGGAAGAGGTAAGATTACTCACA
TAATTGATAATATTCATACTATAATATATTGCATTGTATATATAATATACTGTATAATGTTAAAAGATTC
AAGTTTATAAAAAGATTCAAGTTTCTTTTCTCTTCCTTTATGAAATTAAGGGACAGGTTTGGCATACCCT
GGCGTTGGCCCTAGTTTACCAGATGACACGAAAACGCACCATGCCTACTATCAATGGGTACCGTTTGTAC
TCTTCTTACAGGTATGTATAACATAAATGGATAAATACATACACATATACAGAGAGAGAGAGAGAATATA
TATATATAATATATAAATATGACATACTTAAATATCTCTTTTTTTTTTTCCTTGTAGGGTTTGATGTTCT
ACGCACCTCATTGGCTTTGGAAAACATGGGAAAATGGCAAGCTGGAATCTATTATTATGGGTCTAGCCAC
CCCCATCATGAATAAAGAGGAACGCCGCGATAAGATTCAACTGCTGGTCGACTATCTATGCAATTCTCTT
CATCACCACAACTTTTATGCCATCAAGTTTTTTTTCTGCGAGTTGCTCAATATAATAAATTGTTTGTTCA
ATATGTGGTTTATGAATAGATTTTTAGGTGGGATGTTTCTCACGTATGGGACGGACGTACTGAGCTTCAC
GGAGACCAATCAAGAAGAACGAACAGACCCGATGATTGTGATATTTCCGCGAGTCACCAAGTGTTCCTTT
CATACATATGGGCCTTCGGGTACAGTTGAGATCCACGATCTCATGTGTGTGCTCGCCCTAAATATCATTA
ACGAAAAGATTTATGTTATAATGTGGTTTTGGTTTATTGTATTGACTGTCATTAGTATAACGGCGTTTAT
CTATCGTCTGTTGATGTTTTACGTTCCCGTCATCAGGTCGACATTGCTATTCCAAAAGCCTGCGAGTATG
CTGCACTACAAGAAAGTCTTGGACCAAAACGTCTCGAAAAAGTTACAGATTGGCGATCTTTTCTTAATAT
ACCTCTTGAGTAAAAATATGGAGATGCTCTCCTTTGACTCTCTCCTGGAGGAATTGTTTCTCCGATTGAA
TGATCAACACATCTACCTTCCCGACCATGATCAGTCAAATACTTACAAAGAGAGAGATGTATTTGAAATG
ATTAACAGTAAAAATGACAGTAAAGTAGATCTTCAAATAAATGCTTCACCTGTGTCTCAAAATAACTTAT
TGGATATGTCTAACAAAAATAAGTTTCTTTTCAATGAAAATAATCAGAATTAACAATACTTTTTGTCTGG
TCAATAAAAAAATATTTTGCCAAAAAATTTTTATTAAAAAAAATCATGATAACCTTATGGTTTATTCCTT
ACAAGTATTCGATAAGCAATATTATATCAAATACCCGATAAACAATATTATGTAATGTAATATGTTATAT
TTCCTTATTTATTACAGCTTTTTTTCTTCCTCTTGCTCTGTGCCTCCTGAAAAAAAAAAAATACAACGTT
AGTTGAACGTCTATAATTACTGGATATGGACTCATAGCAAATTCTTCTCTTATCATATATTTGTAATAAG
GCGATTGTACATGTTTACCATTTTCTATACTATAAGAAATTACCTTATTTGTAAGGATCATGAGAAGGCG
CCAAAATACTCCAACAAAGTCAACGAATAGATTCAAACTGTGCATCACATAGTCCATATCTCCTCGGCGT
GCTCTCTCAACAATGAACTGAGTGTCATAGACTATAAAGCCACACATGACTGCTAGACCAATGTACAAAT
TTGCCTAAAAAAAAAATAAGACAGACATAAAAAGCATAGAAATAATAATTATCAGAATAATAAATACTCA
TTGATTTATAATAAAAAAAGACAATCTCCATTATTAGACTTACCTTAAAAAGGAGTTGAGAGCCAAAGAA
GATATTATATATCGAAACCCAAATGAGGGTTAACAATACCGACATCAGTGTACCTCTAAGATAGAGGTAA
TGACCATCAGGAGCATAGAGAGCTGATAGGGAGAAGCAAGCAAATATCACACTTGCGCCGAGCAGAGCTT
GCAAAACCTATAAAAAAAAATATATATATATATATAAAATAAATTAAAAGTCAGTCAATATAAATATAGT
TAAACGTTCAAATATTAATGACATAACTATATGAATAAAATGACGATGTGTATCCTTAATAGATTCACTT
ACCAATGCAGGGTTGATAGTCACAGCCAGATTCAAAAATGGGCCAAGGTTACAGCCAGTCAAGAAGGCAA
AGATACCAAGGAGAGAAAGTCTCTGCAGCTGGTTTTTGCCATCATAAGGTGTAAATACGAGTAATATTAA
TACCCAAATGGCACTCAGAAAAGTCATGAATCCAGAACTAATAAATGTGCTGAACATGTGGGCATAGCCA
CCAACAGAGGCTGCTATGGTAGCAAGGGTGAGAGTAGCATATACATTCTTCAAGTGTATCCTCACTGGAG
TCTCATATTTATTTTTTAAATTCATATTCTTCAAATATATCCTGACTGGAATATCCCTGTAAAGATTAAG
AAAAAATAAATAAATATACATATACATATATATATATATATATATATATATATATATATATATATATATA
TATATATATATATATATATATATAATAAAAAAAATGCTAGTCTACAAAATTAACCCTCTTTCATATAACA
CATAAAAATGTTTCCATTATTTCATCACTATAACCATTACGGTATTAATATAAATGTCATATAAATTTTC
TAACATTATTTATATGCAGGCAAGTATGGGTTGTCGTTATGAAGAGATTAACACAAGACCTTGATTAATA
CAAGAGACTTTGTATCTCTTGTAGAAGAAACACGAGTATTAAACGGTAAAGAATATATCCACCCCGATAT
ATATATATATATATATATATATATATATATATATATATATATATATATATATTTTATAAAATGAATAGAC
AATTAAAGCAAAAATATCTTCTCGTCATTACCGGAATTAAACACAACAAAAAGCTGAGGAAACAAACGAC
CTCCTTAATACGGAAAACCGATACAGTGAGTGGAAAGAAAAAGATTCAAACATGTTAATAAATAGATAAA
AGTAGATTTCTCTTAATATTAATGCATCTGTTTCTTTATTCCCATGGAATTATCGACAGCTATGTCGATA
TAGACTTCTGGTTCGGATTACTAAAACGACGCGAGATTAAAGTAATAACATTTTCCGACGAGCGAAAATA
CTGGGAAAGTGAAGAGGAGATGAGTCGGTTTTTGACCGAGTCAATAGCCGTAGATCGCATTTATTATTAT
GCTGCTAATGGGAGTATATCCGCACCCAATATTTGTTTTCTTTTAAGAACGCATTATAGAAGAAGACCGC
TATATGTAGAGATAATGTATTTTGATAATAGGTTAATAAAAAGTAGCATTATCTTAACTTATGACACGCA
GCGTTTTATGGATTCCATAATATCTTCTTACAATGAACGTGAAACAATATTTAAGAAAGTGTTCAACGAC
GACATTAACATACAAAGGTCTTGGAATAACGTTTCGTCGTTAGAACGTCTCTGTTGTTTAACCATGGGTA
AATACTGGAATACCTTAACTTCAGTATTATCGGTACCTCGGTTAATTAGGAATAGTATAGATAACACTTT
GCAAGCTCAAGAGATTGAAAATAGATATGAAAGGAAAATTTTCAAGAGAAACATGCAAGAAAAGTATGCA
AAGCGACTTTGGTAAGTGAGTATTATTAACATATACACACTACACACACATGTATATATATATATATATA
TATATATATATATATATATATATATATATATATATATATATATATATATATATATATATATATATATATA
TATATATATATATAGTGGTATTTGTTACTTAATAGGAAACATTGTTACTTAATAGGAAACAAAACTTAAA
CGAATCTCTAGAAAAATATTTACAAGAACTCAAAATAAATAAGAAAGGATCGTAACTTCAAGATGATATA
GACTGTAGAAAAATATCGTTAAGAATTCTTCCGTGATGCTTTCATCAACGGTGTCGCTTCACCCCCCTGA
TAAGGTAACATCTTTTTAGAGAATAAAAAATTCTTGATCTGGACGGTATTTATGAGCAAGCCCTTGTACT
AGATGCAGCCCAACGTCATGTTAATGACTGTGTTTCAGAAATTAATAATACACCTCTTCAGCTTATTCAA
CCAGTCAATCATTTGTCGTACATGACAAGAATACAATCAGATAAATGTCATTGTTGTCTATCTAACTACA
GACAAACAGATAGACTGACTATAAAGAAACTCCTCAGAAATCGACAAAAAATTAAAGGAAAAAAGATAAT
CTTGGAATTTTCTCTATTCGTGAGAGTTAACATAAACAATATACATAGATATATGTGTATAAGATGTAAC
TGATTGATGTAAAAGAACAGAACAAAACATAATGGAAAGGAAGGCGATTAAAGTTTGGTCAGCAGACCGC
AAACTTCGTTACGGAGTCGTAGCCGAGAGCTTCCAGGATTTCATAGAAAAAGGTGCGGCAAAACTGGGCA
TAAAAGATACAAGTTCTATAAAGGTAACATTGTTTGATGAAACCATCATTGACGAAGATTACTGGAAGAC
TCTACCAAACCATACCAGACTCTTCTTCATCTCAACACCACCTAAGACCATAATTATAGAGACTCTATCG
CGTCCAACAAGATCGCTTTCGGCGAGATAGAAAGGAATCGTCAGAACAGTATATTGACAGTGGTCGTCAG
CGCTTATACACACGGCCGTCAACTCAACTATACGAATACACCTTCCACCTTGATACAATCCTCAAAGACG
AAAAGTCTGAAAATATTCATCTCGAAACTATTTATCGGGATATTTATAAATTGTAGAAGGATCGGGACTA
TGAAATAAATATAATTATAAGAAATCGATTCCAGTCTTTATATATAAAAAAAAATACGAATTAAGAATGA
ATAAAAACTTTACTATGGATAGTATTCTAACTTATATACATAAGTTACAGTCATTGATAGGTACATGTTA
TAAGGAATATACTAATATTATGAAGAGTTTCACCATTGACGTGGACTATCTGGAAAATCTACATAATATT
GAAATTGCGTGTCTTAAGTGCCATTATGATGATACCGAGTATGCTTATGTCGTGTTTAGTAAAGAAATGA
AGAATTTCATAAATAAACAGCTTAAGATAATTAACTATTATGATGTTTTTAAAGAATCGAGCGAAAAAAT
TACTGCTCATTATGATTATCTTTGTATTACTGATAAAAATAAAAGTAAAAGAGATGATGATGTTGATAAA
ACTGAAGACAATAATATCCAAATACACCATATGCCCGATTGGAGACTAAAGCCTGTAGAGTGTAACCTTT
ATGCTTTAAAGGATATAAAGTATGAAGAGTATGATGTTGCAGATTATGAATCTGTCGAACATCTACAAGA
CCATATAGATCATGTTTATAATATCTCTTGTACCTATATTGAAGAAAGTTCAAATAAACTATTGAAGGCA
ATCAAAAAATATATAACATATCTTCAGTTTATTTCAGAAATTGTAAAGAATATAGACAATAATACAAAAC
AAATATTAGCTACATTAAAATCTAAGAAACAACTTGTATCTGACAATTGCAAACCGGCATTCGATCTCGT
TATGTTACCATACCCTAGACACTCCAAACAATCAAAATACTACGATCCCAACGAATTGCCAGACATATAG
GACACTACGACTCCCGGACGTGGACATGTCGATGTAAATATATTATCGCGTTGGTATAGCTAGAGGACTC
TGTAGAGATATATGTATAATTGTTTATAAAAAAAAAAGAAGAATGCCACTCATTTCATTCTTGTTTTGGG
TATTTGTCATCTTTGTCGTATATTTAATCATATCTCAATTTAAGAATACTGGCTTAAGAAAGATTTCTCA
TAATAGTATTTTTAGTCATCTAGGACTAGATACGATAAAAAATATGAGAGAATTATCGGACACAGATAAA
ACGGCAGTTGTCGAAGAACTTATTCCAAACATTTCTATTGTTACAGGCTTCAGTATTATGCGCAAATTTA
CAGATTGATATATCAAAAATGATTATATATATATATATATATTATATATATATATATATATATATATATA
TATATATATATATATATACGAATGATAATTAAATTAGAAAAGGTAATTCGTTTGATAGATGAAAAAAAAA
AAAAAATAAATAAAGAGACTCACTCAAAGTTCAATATTGTATATTTGAAGTGTAAATATAATAAAATTTA
TTAAAGGTATATGTTTATTTTATTCTTTTACTTAAATCATAAATAAACTAATGTTTGTATTATGGAGGGG
GAGGGGGGGGGAAGAGTGTTCCAATATATTTTAAACAGATCAACCGATCATTATGTCGGATATATACGAA
TATATCGGAGATGTACCGAATCCATACGATTCAAAGTTTTCTTATGAAGAGACCCTAGCTCAGAAAAGAA
ATAATTTCGAACCCATCATCGGTGGCGGGTTTCTACCAGGAGGTAGTAACAGTAATCACCATCGCGTCGA
CGACAATGCATTATCGTCTATAGATTGTCACGACACCTTGGTATACTGTAATCCCGATCCGTCATCCGAA
AATTTTATTGCGCAGTGCCAGGTGTGCAATACCATCGGTGGAGGAATATGTTTGGAAGCCTCTCATTTAC
CTGGTATTCTCACCTCACCAAAAAATACTACGATAAGAGAAGTAATCGATACCAGTACAGCAGCAGCAGA
GAAAGTCGGTCTCTGCGTACCCAAGGGAAGAAGGGATCATGAATTTAAACACTATATTAATCGTTACACG
ACCGATATTGTGGTAGGGGTCATCGGGGACTACAATCACATCCACGACGATAACGGTTTGCCCGTCGAAC
AAACAATTGTAACTAAAACGACATCGTGTAAAGATGATAGAATTGTGCGAAAGAATACACATTACGTTAG
AGCGGATCCCCTAGCTGCGAGTTTTATGAACTGTGACGAAATCGTCCTGTGTGGAGGCGAAGGTGTTGGT
TACCCTCTACATCCACTAAAAAAGACGTTCGTGCGATCCGTAGATGATATCGACTTTGATATTATTGCCG
AGGCTAATCTCTTGACTTGTGGATGTGCAGAAGGCTATACCGAGATTCGAGATGAAACGACTCATCACCT
TCCGACGTGTCAAAAGGGAGGAGGAGGAGGATGGCGGCGACCAGGACAACGCGGACTCGCTGCTGCCGTC
TGTCCCGTGGCTTATATCGACGGTATTACCGGAATCGTGCGATGTGTTTGTAATCCTGCAACTCAGGTCA
GCTTATTCGAAGTTGTCGATTCCGTCACGAGAGGAGGGTTGACTACAGACTACGATATGGATACGGTTCA
GGCTCTGACCGTCTTTAAAGACGAACTGCTAGATGGCCTAGACGCCTGTCTCCCCAAGCCGGGAGTAGAT
CCTAGGGTGTCGGCCTTCGGTTACGGCTTTGCGGCTCATGTCTTTTACGACGATGATAATGATGAGGCTT
CGTCATTCAGACTGGGAGATAATATGGGAGGTCACCTTATGACCGGAGGTCTCGTTAGAAGAGGTGGAGT
CACCAGCGGTGGCGATTGGCTATCTGCCGTGGATGATGATCGGGAAAACGAAAATAAGAGAGCATCCTAC
TCGATCGGAGGGATCAGTCCTTTTCTTGGCACGGGAGGAGTACCGGCGCACATCTGGGGAGGCGACGTGT
GGAACGACAATAACATTATCGTCGGGTCCTCTCCCGACAAAGATCGCATTGCCATCGTCCATCCCAACGG
ATCGCTGAAGATGGTGCCGCCTTCGACAACCGGCATACCCGGGGTTGGGGTGTCGCTGGAGCACGCGGTA
GGACTGGTAGCGTCGGCTGGCAGGTACTATCCCGGCGGGGTGTACAGGAGAGGCGGTGAACTGTCTACCA
AAGATTGCGGCGTTAACAGGGAATCGTGTTTTCTCGAAAAGGTCACCGACATGGATAAAAACAACCCTCT
GACTCAGATGATGAGCACTAACGACCCGGGGGTATGCGCATCCGCCTTTATCGTGCCGTTCTTTCACGAC
AAGTGTCGTACCGATTACGAGAAGAATCCGGAGGCGGCTCGCCTGCCCCGAGAAGCCCCCACCCAGCGAC
TAAAGGGTCTGACTGGACACTATCATTCGCGACCCCTTGCCATGGCTATGGGGTATACACCTATAGAACG
TCTATTTAGGTATTTTTGTTCAACATGTACTAGAAGGAAGAATCTAGCATTTCCCGATAAGTTTATTTCC
ATGTTCCCCCACATGATCCAGGGCAACGTCTCGACCGAAGACGACTGGCAACGACTCTTCTCCTCCACTG
GCCAAAGAGAAGGCGACAATAACGAATTTTCCGTCGACCTGCTGGGCGGTCTCTTTATTCAGCCAACGAC
AGTAAGCGGTTCGGGGACGAGTTCTCTCAACACTAAATGGACAGAAGAAATGATTTCGACAAATCTGCCG
TGCCTTATAGATCATTACGAGATTGATGACGGAAGAGCATATTCTGTAGGCGTCGATCATGACGATGAAA
ACTCAAAAGTAAAGTATGTGAGATACCCCACCGCACAAAATTTAGTAGCTAACCAGACGGGTCAGTATAC
GGGATTCTCGTTAACCGGAGGAAAAGAAAACAGCGGATATTCCCACACCCGAGAATCACCTTACTGCTTC
GTCGACGCTGCCGTGTTTGGAGCGGAAAACGTCATATGGAATAATGCGGGTTTTACGACGCTGGCTCTAC
CCCAAGACGTGCCCGTTGCCATTCTTCCCGAGGAGATGAGATTCTCCAGACGGAACGATTCTTTCGGCTT
GACGAAGGCGTCGTTGGCCGATTTTAAAAACAAGTATGCCAGATTTGAAGGCGAGCTCTTTGATCTCTCG
CTGGGAGCAAACGACAACGTTTATAACCCCCCGGCCCTGAAGAAAAAGAAGAAGAGAGACGAAACATCAT
CATCATCTGCTGCTGCCGTTCCCTCCAAATCTATTAACGATTGGTTCCCATTCGAGCACGAGCTATTTGA
TCTCACGTTGAGAACTAGTAACGACCTTCTGAATAAAAATAATGAAGAAAAAAAAAAAAAAACTACTACT
GTTACTACCGGCACCATCGTCGACGATTTTCCCTCCAAGTATATCAATGACGATTGGGTTCCGGGAAGAG
CAGACGGTTTGGTGCCGTCTCTCACGTTGACAGAATCCTTTTTCAGAATGAGACCCTTATGCTCGAGATA
TCTCTTCTCTAATAAACCGGCGGTGCTGTTTCAGGACTGGGGCAGCAACCCTCACACTTCGGGCGATCTC
TTTCAGGGCATCGCCTCGGCGCCGTGCAGTAAATACGAATTAGGAGGTTATATGAGTTACCCTTCCTCAG
GTTCTCTTAACCAGTACGTGACCATATTATCGCCCCGATCCTTTGGCGAATTCGGCCACATTGATGATGA
CAGCCTAACCGAATCAAAACTCTTGGAAGCGATCAAGGCTCTATCTGAGAGCAATCCAAAAGATACGCAG
TCTTACCTGATGGCCGTAGCCGCCAATCAAAAGTGCAACTGTCTAACGGATATATTTTGTTCAACCAATA
ATAATAATAATAATAATGACACGGGTGTCGTAGCAGCAACTCCAAGCAGGGGAAACAGATTTGCACCTTA
CCTATTTTGCCGATCAACACCCAAACATCATCTTCCCTTGATGTACGCTCTTATGAGACTCGAAAATAGA
GACCCATTCATCGTCGAAGCCATTACAAAAGGAGGAGTCTTTAATCTATTGCAAAATAAATTCACGGCCA
ATCGCGCACTACCGGTCGCCGCTAATCGATTTACGGCCACGAGAAATAATGCTGCCTTTACGCGCTTTTT
TGCCCGAGAACCGATAGTACCCTATGACCGAGTCACACCCTTATCAACAGATCCATCTTCATCGTCCTTA
CCCGTCGATTACCACGACGATGCCATTCTCTCGAGAGACGACTTTGAGTATAATGTACCTGTGGGTAAAC
CTCAATATCTATTATTTCGAAATACGAACGGACATTTAAGATATAAACGAATCGTTGATTTCTACGAATC
TAGTTGTAGAGTTTCCCCTAATACGATATGCTCAGATACGTTTTCTGCTTGGCATGAAGGACCTGGAGGA
ATCGTTGCCATGTATGGCACCCCCGTAATGGGTAACCCAAGGACGATGACGACCACCACTGCGAAAAATT
TCCCGATGAGAATGATCCACACGTACAATATCAATACTCCGCACATGAGCGGCTTTCAGTGCGGACAGAC
GCCCGCCGAGGGTATGCTGACGCGAGGTGTGGAGGCGTGGTATCATCCCTTTACTAAACCCCCGCTTGGC
GATAATGTGACCACCACTCTCGAAGGCATAAGAGCTAGAACCGAGGAGCCCTTCGAGCGATTGGCTGTGA
GAGGCTTTAGAAAAGTGGACAAGTCTTTGCTGACAAAGTATTCTCTGCTATCGCACTACGGTATAGATGG
ACTCGTCAGCTTTGCGTATGCCGACCGAGAAGCTCGCCGGCCGACCTCCATGGCGAGCGGGTCAGCTCGA
TATCCTTTCGCCTGCCAGAGCGATAGGGTTCCCTTTCCGCTAACAATGCACATGACGATACAAACGAGAG
CGTTGCGAGACATGAATGTAAATAACCAAACGTCTTACAAGCTAGAGTTTGAAGAACGAAATTCCATCTT
ACACGATAACAACGAAGAAGAAGAAGAAAATATTAGTAGTAATATAACCAAAAAAGGTGTAGAAGGATGC
AGCGAACCAGAAGAGAGAAAAGAATAGGAGATCAGCAGCAACGGCGGCGGCGGCTAAAAGACGATGAACC
GATAAGACTGTGTATAGAATGCGACCCTCCGCTTTTTAATAGAAAAATGAGATTGAATAGAAATAATATA
ATAGAGCACATGCTGCGATCCTGTATTTCCTGGGTACCTTACTTTCAAAAGAGAAAGATATGTATACTGT
GTTTATGTTCTAGTGCCACAGACGCGAACGAAATGCGAAGAGTTGCCCACACCGTCGATTTGATATTACT
CTATTTAAAAAAGATATACGATATTGAGCTACAAAACAGTTATCTCGTATCTCCTACGGGTTATAAAGTC
CTGCTTTACAAGAGCAGCAGCGTTGTGACCGACGGTGGGAATAATAACAATAACAACAACAACACCCGAT
CTAATTATAATAATGTATCTTTAATGGATGTTTGGATCTCGACGGCTAGAAGTGAAACTTTGCGATTTTT
CAAAGAGTCGCCCAAAGATGATGATGATGACCCTGATAGTAGTCATTATCATAGTCCCACTATATCAGAT
TTCAATCGCGGTATAAATAAAACACTCAACATTTGTCTCAATCGAGTTAGGTACATACCTCAATTGTACT
AACTAAAACTCATATTAATAATAGTATTAGAAATAGAGTGAGTTTTATTGTTAAAAAAAATGAACTATTG
TGATGCTCTCGTCCGTTCGATTAGACAATTCAATAGTTTAATTTTGCAAGCACATTATATGCAAGGCTCT
ACAAGTGTGACAAAAATGACATCAGTGTATTTTTTTCGGGACGTTCACGATACTCTAAATAAAACACCCC
TTCTTATATCGAATATGCCGTATTCCATGTTAATTGTTATAAAGGTACCAAATGTAGACGTTCAAGAATT
TCTCAATTGGCATCATAATCATCATTTTGTAAAACGAATAAGATCCGGAAAAATCAATCATGTCGGAAAT
GCCGACGACAAACACTTTTTGAACATAATGAAACGTCTCGAGATGTGGTTCGATATGAGGCTAAAGAATG
ATTGTCCGAATTGCAGTATGGGGGTCAGAGAAAGAATATCTGACTTTGGTAAAGATCTCGATATTGGGTT
TACGTTATCGTTTCCGATAACGATCCAGATATCCAATGGTAATAATGATAATAACAATAGTACATCAAGA
AATAGTAATCATCATCATCAGGTGGTTGATCTTCGAATGGTGTACCTGGCTGGCTATTCAGAGGACAAGA
TAAAAGGTACTCGTGGTATAATACAATTTCCAATTATTTCCGGACCATTATTGGAATGGAGTTTTAGTAA
AAGCGGCGGTAGCAGCGATGGTGAATTCGATGGCGATAATAATAATAATAATAGTGGAAGCGTGTCAAAA
GTGTGTTGTCTACTTCATTATCTGTGGACAAGAGAAGTGATAACCAAAGGAATGTTAAAATCAAATATTT
GTTGCTTCGTAAGATTGTTATCAATAAACCCCTCAAAAATAAATACCGACAATATTAGAAACAGTCGATA
TATTGACATAAAACATATTTACAAAAACATAGGATGTGATTCTGGTAAATCAATATATGTGCAGGAATTT
ATAGAATCTGTTAAAACAATATTATTACTTTAAAAAAAAGGTAAATGGATATCATAACGATACTTGTTCT
AATAAGACTCGCTATCATCGATACTCTTGTAGTGTAATATATGTAGGATTTTATTAGGAATTGTTAAGAC
GATTTTGTTACACTAAAATTGTAAATAATTTTTATTATGAATATATACTCAAATAATTAATACAGAATAA
GATCATTGGGTAAAATGGACAAAATAACAATAGTTATTCTAGCAGGACTCGCTATTATCTATATTCTTGT
CATATTCTATATTTTAATAAGCTATCATGCCGTGAGCTCCAATAAGGAGAAACTAACTATGCTATCGAGT
AAACTGGACATTATTAAACATAATCTGCCAAGATATAATATTACTGATGATGACCCAGACGACCTACAAT
CAACGTCAGTTATTTTAAGAACGGATCATACTGGAATGTCTTTTGAGAGAAAACATCACGAGTACCCCAC
AATAAGAAAGAAAAAAGGTGGCAATTTTTTCATTAACAGCTGTTCCTCACCAGAGATGAGGGTATTCGAC
ATAGTGAACGACGAGGCAGATAATATCGTGAACACAATTAGAGGTAAAGGGTATCCTGGTCATCCTATGA
ATATGGACCAGATAAAAAGCGTCGATCCTATTGACGCTTCTGTAGCATTAAACATTGGTGAAGTATACAA
TATTGTTAATAATCGTAATTATGAAGAATATGTCGTCGTGATATTTATCTACTACATAGCGCCTGTTACA
AGTAATGCATATAATAGTAATGTTAGGTTGGCCGTGTCGCTTGTGTCTGCTCAGCCCTTCTCCAGAGACG
GAAGAACGAATTCGATGAAATTCGCTTTAGATAAGGAGGTGGTGTTTTTAGATAAGAATGAGACTTTTAA
AAGATTATTGTTGAGTATTCGACAGAACAGCCCACAGGGGCAAGGTATCAGAGGTGGTTGGATGACAAAT
ATACTAATTGAGCAATTGAAAAATGTAGCAGACTAGAAAATTTTTAATAAATAAATTATTTATCTATGGT
TTTAGGACAAGTTGATTATTGGATAACGAAACCGATGATAAAAATGAATCTCTATATAACAATTATTGGC
CTTGTCTTGATAGGGTGCAATATCGCTCTCCTCTTACTAGTTCACAGTTTGGGAAATCACTACTTTACAA
GTTCCTCCTGTCGCCAGATAACAAAGGGTTATAGAGAAGCAGCGAGTAAACTTGAAGATGAGATCATGAC
TTGTAAAGATGAAACGGGTGATTTAGAAAGAATGATCAAACCGGTTTGGAAAGCCTACGAATCGCCACGC
CAAATATTTATTCTAGTCCAAACGGATAAGAGTGGAATGGTGATGGAATCTCAAGAAGTGATGCACTGGA
TAAGAAATTACAAATTCAAATTCATTAGTAGTGGTAATTCTAATTCTAGGAGTGTAATACATAATATAGT
GAACCATCCAGAATGGTGGAATATGGAGGAAACAAATTACCCTCCCGTGTCTGTTTTAGAAACCAATAAA
AATTGTAATAAACAAGATATGATTGTGAATATAAATATTGATAGAATTTATAAAATAAATCCACCAACAC
GTGTAACTGACACCAGTTATGATAACGTGCCAATAGTTAGTAGTAGTAGTAGTGGTGGTGCTGATACCAT
CAATGTCAACCGCAAAACGGAATTTCTCGCTCGACTTGACATTAATCACCATGCATGTGTTCGCGATAAA
CTTTCCTCTGAAAGTGGGTGGAGAATGTCAATCGTTTCTGCTCAGAGTTTATTTGATAGGGGGGAGACAT
GCTCGATGAAATTTACTGTAGACAAGAGAAGCGTCTTGTTAGACCTCAATGCAAACACTCGTTACAAAAG
ATATATACATATACAACAAGATATACAACAAAAAAACGTAGGTATGTGGAGTTTACTTATACTTCTTGAG
GAAATTAGAGAAAAGTAAAAAAAATAAACATATATATGTATTTTATTAATAAATAAAGGTGAAAATAATA
GATGCTTGTTTTTTTTAATTCTTTATTTAAAATACCCCCTCTAGATATCTGATACTGTTTTAGACTTTAT
TTTGAGCAAGAGTTCAAAGAAAGTGATGAGACGACTAAAGACACGTTCTAAGCATTTCAGGCAATCTGTC
TTTTCTTTTTTCATATTATTCTTTTTGTCATCTTCATCTTCTTCTGTATTTTCATAATTAATTTTTATAT
CGTCAAATATGTTATATTTTTCCTCCTTTTCTTTTTGATCCATATTTATACGATTCTTGTCATCTTTTTT
CTTTTTAGTAACACTTGTCATATGTTTGGTGATAATATCGATCAAATGTTGTTTCCTTTTTTTCTCGTCT
TCATCATCATCATTATTATTATTATTATTATTCTTTAATTCAGTATTGTTTAATAAAATAGCATCAGCAG
CTTCTGCACTAAACCTTATGGCGTTTCTTCTTTTTATATTATCTTTATCGTTCGTGTTGATATCGATGAT
ATTAGTAGTAGTAGAAGCAGTATTATTATTATCTATAACAGGAATTATATCATCGATACACGACGCGTTT
TCACCTCTCTCTTTACATGTATCTTTGGTTTCTTTATTAGCATTGTTATTATCATTACTTCTACTATTAT
TATTACTACGATCATTGTCGCCATCTTTCTTCTTTGTTTCCTCTATATCGTTATCCTTCTTATTTGCTTC
TTCTGTATCGTCTCTTTTGCCATAATGTTCATTTGTCGATTTATCTTCAAGGTTCATTTCAAGACCATTA
TTCATTGTTTCTTTTATATCCTCTGTATCGTCCCTTTTGCCATAATGTTCATTTGTCGATTTATCTTCAA
GGTTCATTTCAAGATCACTATTCATTGTTTCTTTTATATTATCTGTATCGTCCCTTTTGCCATTATGTTC
ATTTGTCGATTTATTATCAAGGTTCATTTCAGAATCGCTAATTGAATATGACCTTTTCATGGTAAATTAT
CCTCTTGTAGATTTCTTGTCCAGTTACTATTTATATGACAATAATGTATAATCGTCGATATATGTAAAAA
AAATATATAAACATAACCCCTTATACATGTATATAAATATAAAAGATGAAAGATTTATACAGCATTCTTC
AGTTAAGTTTTTCTTTTAAAAATATGTTGTATTCTTTATAAACAAAAAAATGATGATGATGATCTGTACA
AACTATAAATATAATAATAATAAATCGATGATTTACCTTTTCACCCAAGTCTCTATAACCAACAAACACA
CATATAAAGGAAAAATATTTTTCGTTTATAATTTTTAATATCCATGGATACCGATAATAGTATTGATAGA
AAAATTTATAATTATGATGATAATGAGAAGGATCATCACAGCAATGGAACAATTCTTACAGACTTTAATG
ATAGAATTAGCTTTTTCATGGGTCCTATGTATAAAGATATAGCCTGTATGATAGAAGAAGATAAATCAAG
TATCACTACGGATAAACTATTTATGATTTTTATCATTTCCCTTGTTATATTTTGCACATGTGCTGTATTG
TATAAAATAATATTATATTATAGGCAAATGAAGCAAATGATTATTACGATCTCGACTGACTCACATGACA
CTTGAATATATATATATATATATATATATATATATATATATATATATATATATATATATATATATATATA
TATATATATATATATATATATATATATATATATTAATTTTGTATGATTGTTTATGTTTTTGTCTACAACT
TATATTAATAATGCCTATGATAGAAAAAGTTGACACATTCGAGGTAATCGATCCACTGTATAAGACTTCA
TATTACCATGATAATAAACACGCTTACAGTACAACTCTCAACTTGCTCGACACATGTTCCCTTGAATTTA
AGCTCAGTAATTGTGGTACCATAACAGATGAAACTATTTTAAAAAAAACTATCAAGCACATAAGCATATG
GCCAAAAATCACAATAGTCGAAACGAATAATTGTATCACTTTAGAGTCTATATCAACTTCTAGTTTATAT
AATCTGATAAACTTTAGAATAAATACACTTAACAAGCATAACAACAACGACGATGATACCAGAACCCACG
ATATTGATATTAGTAGTAGTCTATCCAAAGAAGTTATTCAAACTACAAAAAAACGATTGGAATATATTAA
ATCTGTTCTTCCAATTATAATAATCCTGGAGGCAAAGGAATGGAAAATAACAGAAACTGGAAGAATACAT
TTTTCATTGAGGGGACACGAAGGATTAAAGGATCTGGTGAGTGTGTTTGACGTCGATTTCCAAGACTGGG
TATCAAGAACATTATCGGTGATCAGTCTAGATACAGAGGCCGTCTTTTATCCGCACTTGGATATTCTAGA
TGTTGTCTTGGATCATAATGCTCTACTGTCGACTTACAAATTATTCAACACTCGTTTAGAAAGACACGTA
ATATTTCGACTCAAAGGGGTTAATCTCGTCATAACTTCACCCCTGTATTCTGGACAGACAAATGGGAACT
TTTTTGATAAAATCAAAAATCATAAGAATGGCCATTTCTCATCCGGTAACGATGGTATACTTTTCATGAT
AGAAAAGGGTTTGTATAAAAATCACCATTCTGTAGAAAAAATTAAAAATATTTTAGCTCATCATCATCGG
GAGGAAAATTACGGTTGCATTCAGATTGATAAGAATTATCGTTACTCCGTAAACGATGGCAAAAAGAAGG
AGATTCCTCTCATGTTAACAGAGAGTTTTATCCCCGGCTATACTACTCTGGTGGACAATGATGAAGAAAA
TAATAATGAAGATGATAATGATGATGAAAACAACAATAATTATAATGATGATATGATAAATAATAAAAAA
CTAAAGACTGTCCCCTTTCTAGTTTCATGCGCGTTTATTAAAAATGTAACAGAGGACGACCTTAGGCCGA
ATGAAAGGGAGGAGGAAAATGGTCAGAGTGGTAATGGTAATGGTGGTGGCGACAGCGGCAGCAGCAGCAG
CAGCAGCAGCAGTAGTAGTGATGATGTTGGCGAATCGATAAGACGTAGTAGAAATATTAGTGACCTCTTA
AGTGCAAATAATAATACAATAAAAAATATCGAAAAAATGTTATCCAAAAATAATCAGTGTTCTGGTTCAT
CATCTTTTTTTTCAGACACCGTTGCTATCTTTAATAGTTTTATCGACGCCGATCAACTCATCCTTTGTTC
TTCTTCTTCTCAAGGACATAAAAACATCAAGGTTGATATTAAAATAGATGGAAGACATCTCCTCTCGTCC
GCAGTCACGGGTCTCGACGCAAAGAACGGGTCGTTCATCTTTAGGGGAGGAAGATTAGTGGCTCGTTCCG
ATGGACGCGTGCACTTTCGACCCATCTTTAGCGAGTGCTTCCCCGAACATCACTATCGTCGTATTCCTAT
CGGAGAATTAGTGTCTTATTTACTCGAGACTCCTCTGACTCAATCTTCGATTGGACGAGAACGGAACGAG
ACTATATCTTCTGATAGGTATCAACCCGCCGTCGAACTGTTGTATCAAACACTATTGACGACCGGTGGTG
ATCACAGCGGTATCTTGAGTAGAATGAACGAGCTGACGTCGTTGCTAGCACAGAGGCTTTTTGGCGTGTG
CAATCCTTCTCTCTTTAGTGACCGTCTGTGGAACATGTCCCATTGGGATTTTCCAGTTGGTGTGGTTGTT
TGTCTGTATGGGAGATTACTAGAGACTCTTTCCAACAACAACAACAGCAGTAGCAGCGATGACGATGTCG
CTCTGTTGTGGAATACAATTCATCAGGCGGTACTCGAACGATTACTCGTACCTGTTTTTGATTCTGTCGT
AGAAAATGGTGTTTGGGTCGCCCCTCAGGTTAGGTCGTTTCTGACTTGGGTGGTAGAAGGTACGTTACTG
CCCCTCTTAACCAACGCCACCACTAGAGACACCAGATTCTTCTTGTTCAACAATAACGTCGCCGTGGACG
TTATGACCTCGCTTGCATTTCAGTGGATAGCTATAGAATCTGCGGCCGAGAACGGAGGCCTCTGTAAGTG
TTTCCCCAATAACCTGACTTGGTTTTACATGGAACCCAACAGAAAGATGATAGACTACATATACAGCCCC
ATTCCAAAATTCATAATGTCTGATCATAAAATGTTCTCGTCCGAACAGGTTCCCGTTACCTCAAAGACTG
TACATTTGCTTATTCAAAAATGGATTTCATCAAAGAGAATAGGAGATAGAATATTTGCCGTTCGAAATCT
CGTTACGCCCGTGAGACAATCATTTTTATACTCGATTGCGTTGAATTCTCTAGACGGGTTGATGATAAAT
ATTCGAGGCTCCCCTTCCTCCTCCTCTTTTTTATCATCAAGTAGCGGCGATGATGATAATCATAATAATT
TTAAAAGCGAAAACGCTGACAACGATACTGAAGACGACGATGACGACCCATCAGTCAAGTATTGTTATAG
TCCACCTCTCGCTCTCTCGGAACCGAGTGTTAGACTCTTATCGTTGGGATCCTTGCGAGAACTAAAGATG
CTCGAATCTTCACTGAGAGTTACTTGGGTCAATAACAATAATAATAATAATAAAAAATCACCATTATATT
CGGCCAGTGAAATTATAAAGAAAATAATAAAACAAAAAACTGCTACTACTAATATATCTGAAGAAACGGA
TAGTGGTGGCGAAGACGGTAGTGGTGGTGGTGGTGGTGGTGGCAGCAACAGTAGTAACACCGCCGACGGC
GGCAGCGATAATAGCAATAATAATGATAATAACAACAGTAATGATGATGATGATGATACATGTGCAATAA
GAGAAAAATATATAGCTCTAGAGAGTCCAAACTTTAATGTCGATTATTGGATGTCACAACTATCCTGCGA
AACCCTAAGACTCTTAACCGAGAAAAAAGAAAGTGCGCACTCGTTCATAGATTCCGTTGCAGAAGATTTA
CCTCTTAGCGTGATTGAGGAAATGGCTTCTCCCATCATCAATAATTGCATTACCTTTTACCAAACTGATA
ATGGTGGATTTTCTTGGTTGTTTGATTATGGTCTAAATCACAATCGTATTAAACCCTCCTCCTCATCTTC
CTCTTCTTTATTTCATTCGCAGGGATCAGATAAACTAGACAAGTTATTAAGTATTGTATATAGAGTATAT
ACTCAAGTTCCTGAAAGTACCAAATATCATCCTAAGGCTAATAATGATAATAACAAAAATACTATTAGCG
GTGGTAATATCGTCGATAATAATAACAACAGAATGCGCACTCTAATACCCTTTCAATTTTTGGAGCATAT
GCAGCAAATTCACTCTCAAAAAAAGAGGAGAAAAAATATTACAAGTTCGTCACCGTCGTTCAATGTCGAC
AGTACGTTAGTTTTTATATACAAAAAGCTCCCCGAAGTATTGGAGAGTATCATGTTGCGTCTCATGATCA
CCTCCGAATCGGAGGAAATAGAACTCGTAAGAAAATTAGCCATTAATGTATCAAGAATTTTAGCTGATAG
TCTTTTGATATGTCTGGATCCTAGAAATGCCTACAATATAAAGATGACGTTAGAAGAACCCATTACACTA
GTATATGACGAGATTGGTGCGTTTTCTCTGAACAGCAAGGGAAAGATCTCAGAAGAGACAAACAGTAGTA
GCGGTGGCGATGATAATATCCGCTCGATAGTAACTGAAATTTTATCCTCGTCTAGATACTTGTCGCTGAT
AGGTGAAAGGGATGTTGCTTATAAAGACATGTTGAGAGAATATTTCAAATCCCTCAACTTTTCATCGCAA
CAACAACAACAGCAGCAGCAGCAGTTCTCTGGTAGCGGTGTCGGTGGTAAGAGTGTCATGTATACTAAAA
AAGAACAGGACATCATTGATCGTGAAAACTGTCCCATTCAAAAGAATATAAAAAACAGGAGAGGTTTGGA
ACATATCGACCAGGCGTGGACAGACGAAAATATTAATCGACCGTACATCGTCCCTACCTTTCGAGGAAAC
AACGGTGACAGATTCGTATTTTTGACAAATATGCCAGATAATCTTTACATTTATGTCCCTATATTTCCCA
CATCCTTTCTGATGGCTGAGCAGATTAAATCCGTGCTCGAGATTGCCAAGGATAAAATAAAACATGTGGT
AAAACACAGAGAGTATCAGTCGACAGTCATCAGAGATTGCAACGACGAGATTCAAAAAAGATTTGTCGAT
ATTTGGGGTAGCTACAACTCACAAGACAAAATACAAGAGGCTATCAATCTCGACATTTTATCCGTCCAAA
CGCGCAAACAAGATATTGCCATAAAAAATAAAAAATTACTTTCTAGCCTTCCCGTCTGTTTGGATATAAG
TACGTATCGTCTCCATCTCGCTATAAAGAGCATGATGGATATAGACTATTATATTAAGGTTCCTAATTTT
TGGCGTCTGATGGACATTGAAGAAATGTTACAATTTGCGGTCAGCGTTATGCTCATCACACTGCAAAACT
TGTCGACGTAGGTCTAAATACGGCCAGGAGATACTCAGAAGTAGCCGAGACGGCTCAATGTTTACAGGAG
GCAGAGATTAATGTAATATACTAAAGATTTTATATATCTATTTTATTATTAAAAAATATTATACACGTTT
CGAGTTTTTATATTAATAACCTTTTTTTTATTCAACAACAGTCGTGACAAAGATATTTTGGATTTAATTC
TAAACCCATATTATTAACTACTCGATGTATTAGATGACGGTGGAAATCGCGATTTGACCCGGTTATCTCT
GTTAGGTTGGTCAACGTCAGCAGTGTAAATAGATTGTAGTTTGCTACAATGATTGGGAAGACTAGCGGTA
TCGTTGTCGCTATACTATTATCACTGTAGCATGTTGATATTGTTCCTTCTTCTTCTTCTTCTGATGTTGA
CACGGCTGTTGTCGTTATCGTTGATTCTGCGTCGTCGCTGTACTTTGTGAAAAAGCAATCCTTCACACCC
ATTGTTTCTAATATATTCTTGTAAACGCTACAAGCAATCATAAATTCGATCATCTCTTCGCGGTTGTTGT
CGATCAAATGATTTAGGCGAGCTGCCTGATTATCTGCCCTGTATACCAACTCGAAACACACGTGTAAATG
ATAACACGAATACTGAAGATGGTTCACGTTCGATGAATTCCACACCGTACACAGGTGCTTGTACATGACG
GTACCCACCGAAACGGACGGTGGTAGAGCAGCGTATAGAAATATGTGCCGGTCGACATTCGGCACGTACA
CGTTACACAACATGGAATCTACGCCGCCGTCTTCTCTGATGATAGTGATGTTGGGACCCTCTACCATTAT
CGACGATGACCCTTCCCTCTCGAAGGGAGCCAATATAAACAAGAGGGGCTTAAAGATCTCTTCTATTCTA
CGCGTCGAGCCACAACGCGCCGCCTCGATGGCTGTTGAGAAAGTTTTCAAGTCTTTGGGATTTAAAGAGC
AGAAATGGTGGTGGTGCCTCGCTTGCGTCGACGTTGACCCAAGAGTATCATCTGCACGACCGTCAGCCAC
CGTCACCGCCACCGATGATGAGAGAGAAGGCGGCGGCGGCATCAGTAACGATGACGGTGAAAACGAACCT
AATATCATCTTGTAATACAAAGTGAAAAAAGTATTACCGGCCATCGTAATTCCTGCATTTTTTTGTCTGT
CGGATATTTCGTAAACACCGTATTGGAGAATGTGTTGTGTGACTCTACAGGGAACTTCAACCGGATCGAA
GAGGGTTCTCTTTGCTTTACTGTGAATGTTGCCATCGTTGCTCGTGCGAAGCGCGTCACACAGTATGCGC
TTCCACTCTTGAGTATCATCATAGGTGGAACAGCGGCGGTTATTAGTATTGTTGTTGTTGTTTATTTGCC
ATTGCCGTCGTCGAATCAGTCCAGAGTGAATAGTCCTGAGACCTGTCTTGATTAGCTTTATTAAATTGGA
AACATCAACATTTTTATTGGACGACTCTAAAACCGTTTCACACGGAAAGAAGAGAATTCGCTTTAGCATG
GCCGTATCTAATCCGAATTGAAAGGTGTACGAATTAGACATGAAGAAGAGAGCAATGGTTGCAATCACCT
CTTTAGAAGATTCAAAGAGATCGCGCGTGTGAACCGTCGCCATGGTGGACACAACCCTCTTGATCATATT
GCAGCTAAACTGTCCACTCAGTAATTTATTTGATGCTATGCCATCTCCTCCTCCTCTGTCACTGTTGCTG
CTACCACTACTGTTGGCATCGTATTCGTTTCTCACGGTCGTAAGAGTGTTGGTGGTCGAACAAGCGTAAT
CTCTAATTTGACAAACTAAAGGATTGATCAAATAGGACGATATGCCCTTACCGACAGGCGGTCCCCTTTT
TTTTGTATTACTTTTCTCATTATATAATTTTTCGGTATCGCTATTCAGTGCTGGCAAGTTTTGCTCATTC
GTCATTTTCATTCGATTTTGTAAGAGTTGTAAGAGCAGTGAGTGTTGTTGTTTTCCAGAATCTACTGGTA
TTTTAGTCACATCAGCCAATACTAATTGTACAGTATTGCGATCGAGTTTAACAGCTTTTGTACTTGAAAG
CGAAAGTTTAGTTGACCCAATATACAATAGCGGGTCAAAAAACAAACTTGCAATAAACTCTTCTACACCT
TTGCGAGGATTCACGTCAAGACTGCTCATCAACATACCGCTCTTATCATCATCTTTACTATGAGACATGA
ACGCAGTTTTTATTATTATATTTTCGTTTAATTCTATTTCGTTATCTTTACCATTTTCAGTGTTAAAAAG
ATGCATAGCGTATAATACTCCACAAGAGTCGTCGTTGCTATTATTATTATTATTGCTATTCCATTCAAGC
AAACCCTTAAGCTTAAGCAGCAGTCGTCGGCATCGGCATCGATGATGGTGGTGGATGAAGAAATTGCTGC
TGCTTGCTACTGCTGGTGTTGTCTTCATTGTCTCTTCTAGATGGTTCGCCAAACACCGATGGACGGAACC
GGTCGATCTGAGTACCCGCATGAGTAGTGTTACACCCCTTCTCCACGATTCGGTAGTACCGATGATCAAT
TTTCCGTTAGAAGCGACAAAACTCCTAAATGAGCACAGCTCGTACGCCACATCATCCAAAGAGATTCCCC
GAAAATCTCGGATTTCATCGAATATCCGTTTTGTTTTGGTTTTAATTTCACTCTGTAACAGTTTGTTGAT
ATCTTTAAACAACGCCGCCGCGTCATCTGAACCGTCTTTCAACTTTTCCTCGATCAGGTGTCCCATGTAC
GTCTTTTCGATAAGACTTTCGGTAGTCTCTTTTAACGCGCTGTTATCATCGTCAACAATGTTTGCATAAA
ACAAGTCGTCATGCTGATAATTGCACAATTCCTCAATTGCAGTAATAGTGGCATTGTCCTCTTTATTTTT
CTCAGGATCGTTAACCATCTGTTGCATCTTTTCTCTATCAAACTCTTCCCAAATATCATCATACTGCGAC
AACATTTCTGCTAGAATATCACCATTACTACTAGTACTACTACCACCACCACCACCACCATTGGGTGTTG
TTAGTAAAATGGTCTTGATCGCTTGACAGATATTTGTATCGACCTTCAGTCCTAGAGAAAAGGATAAGAA
CCGCAGTATCTTTTGCTCTCGCGATAGTTTGTAATCTAAGATTGCATCTGCGTTATGGACGAGGAATCTA
ATGATGTGTCTTTTTGTCTCGTGATGGTAACGATGATTATTGACACTCTTGCCCTTTCTACAACGGACAG
GTTGGTTAGCTAAATCTTTTAGACCGACAAAGGGTACGATACCTCGACTCAGACAAAAGACAATCATGTT
TCGGGGGTTTAATTTTTCCAAGACGGTATCATCTTTTTTGTTCCACCAGGCAACGTCTGTCAAAAATATC
TTTCGGTTACATCGTAAACGTTGAGGAGATGATGTCGGCGGCGGTGGCGGCAAGCGAAGCAATGGCAATG
ACGACGACTTGTCGGTGTGTACCGACGCGTTATTTTCAGTGATGATGGTGGTGGTGGTGGTTGTTTTGGC
GGCGGCCGTCGTCGTCGTTTTGGCGAGATGAGCACATTGAAGAATCTTACTCTTTCTCGTACCTTCTTTT
AATTGGTTCCATATCCTGTGGTCTGTATCGGCACGGTACCTCTCGCCGCCTTGATAGCCCACCTCGTCGC
AGACGGCCACCATCTTCTTTCCCAGCACTCCCGCTAGGTTGGCTTGGGTGGAGGATACCGATCCGCACGA
TTCGTTGAACGATTTGATGGACACGTTTGCCACCATGCTCCACAGGCATTCTTCGAAAGTACGAGCCAGA
GTACTCTTGGCATTATTACCTCTCGTTCCTACCAGTATAGTTATGATCTTTTTAGCCATGTTGATACCTA
TAATGGCTGCATCGTAGAGAAGATGGTGTGTCTTAACACCGTCCATCGTCGTGATAACGTGAACAAAACC
ACAAAAATTCATTATCATTCTAAATACGTAGAGCAGGTGCGGCATGGGACATCCCGTATTCTGATCGACC
AACGCCTGATAGCATCGGACGACAGCTCTTTGGTTATTTATTTCCACATTTGTTTTATATCGATCCAAAG
GCATCTTGGCAATGCTATACAGCATGTCAAGGAAGATGTAATCGTCATCTGTACACCATATGCTGGGTGG
TTTTAGTTTAGTATGATAATCATCATCATCCCAATGTTGTTGTTGTTGTTGGTGATGGTGGCGGCGGCGG
CGGCGGTGGTGGCGGCGGTGGTGGTGGTGGCGGTGGTGGTGATGGTCATCGTCGTCTCCGCTCCCAACAT
TGTCGTAGCAGTAGTAGTTGTTGTCGGTGGTGGTGATGGCTGTTACCCCATTTGACCAAAATTCTTTTTC
GTGAACATCTCGTTTTCCGGCATCCCATAACCTCTGGGTGTATTCCAAGACAGCCAGTCCTCGAATGGCG
GCACTGCCTTCCATCGCTACCGAGACCATGTCCCCCGTTAACGAAGGACTCACACACAGAGAGTATACGA
GATGTTTTTCGACCGTAATTTTATTTTTGACCATAGTGTCCATCTCGATGGTAAGACCATCTACCTGTCC
TCCTAACAACATTCTTCCGTTGATTAAAAAGTAGAGAGATTTTTCCATAGCAATACAGCTGTTGTTTGAC
TTTTCCATCTTGACGGACAAGAGGTCTCCGTTCTTTAGCGCGAGATCTCTGTTAATTTTTCGACAAGGAA
CGGCGGTCCTCAAGATGGTCGCCACCCCAGCGTTATCGACGACGCCTTTCAGGTGTTTCTGTCTGGAGAC
CAAACGGGACGGGTATCTGATAGGATCCGCGAGAAACATGCACCATCCCACGGGATGCATTCCTCTTCCT
CCTGCAGGGATAATGTTTTTGTTGTCGTTGCATCTTAAAATTCGAGAATAAAATATATAGTCGCTAAACA
AATCTGAAGCGTGCGAAGTGATAACGTGAGGTGTGTCAAAGAGTGCCGAGCAGTCTTTCTTCTTTTCGAT
AGTCATCTTGAATCTATCATCACCTTCAACGGATAAAAACTTTTTATCTTTTCGCACCACAGTTTTGATA
GACTCCCACGAGAGGGCAGAAGCGCGTGTACAAACCCCTTGGGCTACGTAAAATACGCTTTCTGTTAGGA
CAGATGCTACCCCCGATATTCTCGGTGTACAATCGTAATCCACTAGCGCGTGACCGATATTAACCCCCAT
ATTAACATACATGGTTCCAAGAGCTCCAAAGTCCCGAGTCGAAGTGTCGGTAAGAACGGGTTTCGGCAAT
GATGGTTTTGACGCAAGATCCTCTAGCCACTTGGGTATCTTCTTCTTCTTCTTCTTTTTCTTCTTAAAAC
TATTTTCATTGTGTAATATAGCCGCCGCATTAGTCTCGAATTTCGATCTCATGGGAGGTGATATTTGTAT
AGCGTGGCTGATCGATAAGAGCATCGAGCATCCCAACTCTGTTCCGTCTTCCTCGCTGATCGTGTTAAAA
TTATCCTTAAACACCGGAAGAGTCGATATTATATCTTTGCTCCACGATTCGTCACCCATATAGCAGCGCA
TGGGTCGGTGCTGTCGTTGCCCGGTACGCCAGGGGGCTATTCTGATAGTATAAGGAGCATAGTTAAAAGG
AGTGCTCCACAACTTGAGACCGTCAATAAAATTCGTTTCCATATCATCAAAGAAAATGGTACGGTTTGTT
TCAACTTGACAATCTTCTTTTAGACTTACTTGAATTGCATTATTATCTACAGAAATGTTCATACAAGGTA
TATAAAACAGGCAAAGATTATTACTCAGAGAATTTGTTTCTGAAAATTGTTGCTGACACTGATGGTTATC
GTCGGTCAAAAGACTATGAATCGTTGAAAAGATTTCTCTTTTACAAATGTGATTCAATAACTTTTTTTTT
TTTCTTCTTCTTCTTGATGGAGAGAAAGGGAAAAGAGTGATGGTTCTGGTTGTTGTTTGTTGTAGCGAAT
CATCCTCATCATGCTCGTTCTCATTAGCCGAATACAAGTCATCCAATTCCTCGGGACTCAAAAATTTTGA
ATGTGATATTCCAGGTAACTGATGATGATAGGATGGTAAATAATGATGATCAATGCTACTTAAAGAAGGA
TACATGTTGTTCTTTACTTGATTATAGATATTATTATTATTATCATTATCATTGTTACTATCGTTATTAT
TATTATTATTATCATCATCGGTAACGTTGACATTATCCATCTGAGTCAAAATTAAAAAATTGGATTCTTC
TTCACTGCAAGGGTCGATATTGTCATTTTCATTTTCTTCTTGTTCAGCCAACACACAATAAGGTTTACTC
ATATTATCAATTCCAAGATACCCCCATGTGTTAATTCGTCGAATCAATTCTTTAGTCATGGTTGCCCAGA
GTTTATTGTATGGTCTCATGAGAAGTTTTTTGAAAAGATGAATCTGGTCCACTGGATGTACGCCTTCAAA
ACACCTGTATAAGCATTCCAGGGGAACGTATGTCTCATCATTAGAAGCGAAAACAGACCGACGGTTTATG
ACAAACGAATGTTTTTTCTCGTACTCGGATGGTAAACATAATGGCTCGCCGCCGCCGCCGCCGCCGCCGT
CGGTTGACTTTGCCGTCTTCGAGTCGTCATAATCGTGACAATATTTTATAAAGTCAATATTGTTTAACGG
TGTCATATTTGTATTATTTATCATTATCTTATAATTTCTCTTTTCAACATTTACATTTCTATTATTGACC
ATATGAAAGGTATCCAAGATTCTCTTACTGGCAAACTGCCGCGCTTCTATATCGCCAACGGACGGCAATA
TGATCTCGCGCTTATTCGTTCCCTCATTTAGTCTTGTTCTCTGTCGTTGCTGACTATCATTGTTGTATAT
CTCTTTCGACTGGTCCTCATTATCATCATCAACGGTTGAACGTTTTCTCTTTTTATTATTCTTGTCCATA
TCGGCGCCGATGACGACTTTTCTACTTTTCCTTGGACGGCCACCAACCTCCCCATTATTCTCATTCTCTC
CCTCCTGCTGTTCATCGTTGTCGAGTTGGGCATTCTCATCACGTTTCCTTTTCGTTATCCTTCTCTTAGT
TCTTTTAACGTCTTCTGTATTTTTTTTCGACGATATCAGTGGATCATACATACTAATTATTATATCCTTT
CCACTGTATTGAAAATCGTCTGGTTTTACTATAGACATATCACAAGAAGTAAATAAGGGATAGTGTACAT
TTTCCACCACGTATTCGTTTACTATAGAGTTGGCCGTGTCCTCGACAATCTTGTTCCAATTTGCAATGGC
TCTTTTAATTTCTTCCTTGTCTTCTTTAGAAAATATTTTATAATCATCATCAGTCTCATCGAGACTACCG
TCATCCTGAAAGGGATTTTCAACCTCAAAAAATAATCTAAGTTTACTGATCGCTTGTTTGATCGCATCTA
TTACTTGTGTCGTCTTCATGTGATCCTTAAAATCCTCCAGGATGTTGCACAGGCTCGTTAGTGACATCAC
GTCATTCCCACTACCATCACTGTTAATATTTTTGTTGCTCGATAGAGAAGAAGAAGAAGAATAACATTGC
TGTCTCTGGTGCTGATAACGACCCTTAGCAGCAGTGACGTCACACCTCTTTGCGTGTAGCCTTTTTCTAT
TCTGATTGTTACTGTTGGTATTGTTATTATAATTTCTTCTATTATTGTTATTATTATTAGCGTTAGTAGA
AACAGGAGTGTTATTACCATCTTTACTATTTTTCGCATTGCGTTGTTTTTTTCCTCCCTGTTTATTAGAG
TCGGAATGATTATCATTATCATAATCGTCGTTTATCAAACATATGTCTCTATTCTTCTCCATCATCGACA
TGCACGTGTCTACTAATTTTTTGGACCTCAAGACTCTGTCGTACCTCTCGTTACTACAGGCGTTGCCGTA
AAAAGAATATTGGTAATCGTTACACGAGGTGTTATTACTTAACCTTTTCATTGTTGCATAATATTCTCCG
ACAGAAGTCGGTTTCATCATCGTTCCACAACAGTCTACTACGTCGGAAGAGGATAATTCTTCTCCGTTGA
CTCTCTTCATAAAGAGCAGAAGGGCAATTCTTCTCATAAGAGCGTGCGTGCTACTCAGAGCAGTCGAGAG
GAGACGCTTAAAATATCTCAATGGCGCACATAATAACCTACCTCTTCGACCCAAGAGAAACATGTTAAAA
TATCGTTGAATAAACATATTCCAATTCTTTGTCGAAACGTCGTTAAAATCGTACTTTAAATGAAGATCGT
GCGACAGGGCAGACAAGCGCTCCTCTGACAGGAGGTAAAAACCCAATACAAAGGCCATAAATCTATAATA
AAATATCTCGTCGTTATTATCATCGAGGGGGAAATAATGCGTATTCATATACTTCTTACACACTCTTTCA
TAATTCACCCTCCGGTTTACCGTCCATACCTTTCCACATAAACCCATACTCTCGATTAATATATTGAGTC
GATATATGTCGAAACAACAACGACGACGATCATCATCCTGTTTGGAAAATATAGTACAAACAGAAGCGTT
CGTTTCAAAGAACAATCTATAAAACACCACAACAAAAATAGTGTACGTAAACGTCAAAGACGAATTATTA
CTCTTCTCCCGATCGACGATCCATCTAGCCCTTTCCAAGCAACTCCTCTTTTTCTTTTTCTTCACTTCAT
CGCTATTATTATTATTATTATTTTTATTCATCTCAGGTGTTGATATGTTTAAAGTTTCCATAACATTGTT
ATCCATCAAAAGAGAACTCCCACTAACAAATCTCTCCAAGATACATATGTCGTTTCCTTCAAGATAATCT
TCATACACCAACAAGAGCTGTGCCATCCACGATGGAAAGCGCCTCTCTTTTTTACCCTCGGTTTCCGTCA
ATAACAGTTCCAGGTCTTCCACTCTGGAACGCCTCAACAGACTGTTGCCAAAAAATGTTTCGAGTACACC
CTTGAGGAATTTACTTAAGGCCAATATCACGCCACCCTCATCAAGATTAAAAATTTTTCGTCTCATATCA
AATACTTCTGTTTCCCATTGTATCTGATCCGTATTAAGTGGTAGAGAATTTTTAAAAAGAAACTGAACAT
GCTCCAATATCGAAATTAGACAACCGCCGTTTCGAAGATTAGTAGTAGACTTGTGGTTATCCGAATCGCT
ATAATAAGAAACGACATCTTTGATCGCATCTATCAAATGACACTGTCGTATAGTTTCAAGCATCTCTCTT
CTCTTACGCTCGCCGTCAAAGGCGGCGGCGGCGGTGTCGTCGTCACCATCGTATTCGCTTCTTTTTTTTT
TCCTGTTTTTCTTTCCTACTTCTTCTTCTTCTTCTTCTCTTTGAGATCCGCTCATTACGGATAGTAGAGA
CGACAGTCCTCGCTCCTTGTTGAGCACAGTCGTCAGTGTCATATTCTCCACAGAAGATGGAGATGAATTG
GACACGAGCAAAAATAAAACACTAAATAAATTTCGCTCCCCTTCTCGATTCGGATCGATCACAAGATGAC
GCCACGTGTCATTATTAGTTTTGTGAAAGTGAATCCGATTCCCCTTGTCAAAATCTAATCTGTTGAGAAC
ACGCGGTTCTGATACTTGTCCGAGCTTTATATCCCTGGTAATGCATTTGTAGAGGCTCGTGTCGTGCAAG
AGATTCTTTATTAAGAACGATCCTTTATTTTGTACTAGTTGTTGCGAATCGTATAATTTGTCTCTTTTGC
TATTACTTGTTTTATTCGTAAAACCCAACATTACTGCAACGTCGTGAAAGACGGCTCTTTCGCGATAGAG
TGTGTTGTAACGCATTCCGGTCACTATCGATTTAGTAAAGAGAGAATTGGGAATAACTAAAAGAAACTTT
TGCATAGACTTATCACATGTACAGTTACTGTTTATTAAATTTAGAGGAAAGGAAAAGGGCACCACGTATT
TTCTAAACACGTTAAAAGAATTATTAATATATCGAATCAAATATCTATCTTTAAGATTTAATTTTTTTCT
GTCTCTCAAAATACTCGTCTTGAATAGACGACTCACAGATTTAACAATCTCCAGTGATATAAAACGCTGC
CTATGGCATATTGCACTTTTTATGTCCTGAGAAAAAACAGCTTGTCTTAGACTATAATATTCTTCCATCT
CGCACGAGTCGTGAGACCCCAACGTACCTTCACTTTTACACTTTGTCGCCGTCTCGTCATCTTCGACGTC
ATCATCATCATTATCATCACCACTATCAAGACTAGTATCATCATTGATTTCCTCCTCCTCATCATCATCA
TCATCGGTAGTATTAGAAATATCATCATTATCAATATTATTAATCATATTATTATCACTGCAAAATAGTT
TTTTTACTTTACGGTATGTGTCGGAACCGAGCACTATCTTTTTTATCATAGTATCGTTAGATATATCAAC
ATTCTCTTGAACACAATCGTTAAAATTAAAATCCCGAATCTTAAGATCTAACACACGCTGGTTATATTCT
CTGATCATGTCAGACGCAAACTTTTTTGTTTTTTCTACACAACCTCCACAGGCCATTTTCCCCCCGTGTC
CAACGTCTATCACGCTAGCAGTAGTAGCGCCGCCATCATCGTTCATGTTGTTATTATTTATATTCATATA
CCCGTTGCGGTTTATCAAACCTAGGTAACCTTTAATCGTATCCTTAATCACAGAACAGTCGTATAAAAAA
CTGTCTTTGGATAAACCTCTATAGGCAAGACCTAATCCTCCTTCTTCTCTGTCGCGTATTGCATCTTCGT
AAAATTCAGACGGGTAACTGACCGTATTATAAATAGCACAGAATCTTTCTGCCAATAATGTAATTATCCA
AGCTAAGGTACAATCTCCTTTATCGACATTGTTTGAAAAAGTGTTATCAAATCTCTTTTTAAGTATATTG
TTTATAGTTTTGTGCTTTGGAAACGGTAAACTTTGATCATCGTCCTTTTTATTATTATTATTATTATTAT
TATTATTATTGATAGCCTTGATAATTTTTGATTCATTATTCCATTCTTCTATTTCCTCGTTGTGTTGTTC
TGGCAGGTTATATTTCAAGTAATCATTGATATCATTAAAATTTGGAATTTCATTGTTACTGAAAAGATGT
TTTCTTCTATAAAGCCACTCGTATAATACGCTCATTATACAAAATTCCCTATAACCGGTAGTGTTGTTAA
AATTGTGATTTATAGATTTCCACACACCTTTAAATCTTTTATCTAAATTTTTTATTATTTCCCCTATTTT
TCTCTTGTCTGTTGTCGAATACAAGTTTCTCCCAACATCGTAGAGTTCGCCCTCCTCCCACAATAATCCA
TCTGCTCCAACATTTTCCGATTGATTGGAAGCGGTAAGGAATGAAACATAAGTCTTTATGACATGTTCGT
TTTCTTTTATTAGACTGAAAATATCTATAGATCTTTTTGATCTCACGACCGGGCGAGAAGGTACATTTGC
AGCAGCCATCTTAAACGATGTCGCATTGGTTCGCCGTTTTTGTTGTTGTTGGATCGAGAGAGTCATATCT
GCCGACAAATCTTTTTCTCTCTTCTTAATAATTATTGTAGGGTTATCCATCAAATAGATATAAGCTAAAG
CCGAAATAAAAATATCCTGATCAACAATTCTATCAGCATTTCGAAACGGTATATCATCTCCCAGTGTCAG
TATCAATTTTCTCTTCCAATCTCGGTCTAGTGCAAGCATTATTCTTCTTCTTTGAATTACTTCCAATTCC
CAACTATTCCTTGCTTTTGCAAATAAAGACGTTATCCACTTACTCCAAGCGATACAGTGTTTAACAGAAA
CGACGCCCAGACTAGTTACAATCTTTGTATTCGTAATGGAGAGTGTAGAAGCGGACATTTTCTGTATAGG
GAAATATGGCAACGAATCTGGTTTACTGTGACCCGGTAGCATTAAATTTCTAGTGCCCTTTGTGTCGATT
TTAAAATATTTAATATTTTTAGAAATAAAAGTCGATACTTTTTCTCTGATGTTCGGGAAAGAACGCTTTA
ACGCATCTAGAGCTAACGCATATCCGCTCAGTATACCCACTGCTGTCCTGAATATATTTTCTTCTTCTTC
TTCATTATTACTACTATTACTACTACTACTAGTAGTGTTTTGATGCTGGAAGCCAAGTCCTCTGGGAAAC
ATTACAATCTTTAAGCCCTTTAGAGTTACATTAGTCAAAAAAGCAACATCGAAAATTTTTTCATCGCTAC
TAATATATATTTCAGCGTCTTTTAGCGACGACCTCAGTAGAGGGTCTATACATATAGCTTCCTCTTTTGC
TACTTCTTGCTTGGTAAACTTTACAATTCTTATAATCTCCTTGAGGAGAACGACACTCGATATCGGCTTT
AGAGCATTACCAATAGAACTACTATCTTTAAAGAAACGACCATAATCCTGTTGGTATTGTTGCATAAAGT
CCTGATCGTCCTCTAAACCTTTCGATATACCAAAAATATGTTGTTCGGTGTCGTAATAATCTTTGTCCAC
AAAAACGGTATTCTCTCCTATTTCCAAATCCAATTCAATAACAAAACATCCGTCGTACAAGATGTTTTCC
TCCCGAAAAGATTTCGTATTGGTACAATAACCTTGCACCGTTAACGCGCCCAAAGATGTAGCGAGCCGAC
TCCTTTTCAAGAGTTCCGTTTCGCTAAACGTTACATTTTTTCTACTACTACTACTGCTGCTGCTGCTGCT
GCTGCTGGAGTCGCCCGTCCGTTTTCCAATAATTTTTCTCTTTGATTTCAAAACGTTCCTGTCGTCATCA
TACTTATATATGGAATAAGATATAGTCTCTCTTTGACGGTATAGGTTATTACAAATGTCACACAGTCGCT
TTAGTAAATTAATATTTTCTTCTTTCCCACCGGTCAAGTTTAAAAGGGTGCCAAAAAATACTTGAGATAT
TGACGGGGCGTCGGCAACAGCAGTGCCAGTATCCTCATCATTATCCACATCTTCATCACCGCTATTATTA
TCATCATCATTATCCATATCTTCATCATCACTACTATTATTATCATCAATATTTCTCGAATGATCATATC
TATTATACATTATTAGAAAAGGTGGTGTTTATCTCTTGCATGACCATATACAATATCTTTATATAACGTA
TTATAGATTTACCCCCCCGCTCGTATACAAAAGACGACAAACACGACAGGAGGAGAATAATATTTGGGAG
AAGAAGAAGAAGAAGAAGAAAGAGGGGGGAAAAAAGAAATGCAATATCAACGATTTTAGAAGTGGTGTAA
TACCACTGAAGGATGTATATATATATATATAAAAAAAGACCAGTCGTATAACGTTTGAGGCTCAGTCGCG
TCCGGTAGCTCTACGTTTACGTTCGTTGCTGCTCTTACTTTGGAAGTCAGTCGCGCTTTATAGCGTCCCT
GTGTCACTGCGTTTACGTTCGTTTGCTACTCTTACTTTGGAAAGAGTAATCTATCTCTTTTTCTTACACA
CACAAATACAAGTGTTAAGAAAAGTGGTGTGCATTAACATTGGATTGTTTTCATTGTGATATTGTCTGTG
TAGTAGTGCAACAGCTCTTATCCCAGCAAAACTTTCCATCATGACTGGTCCCGTTGATACTGGTGATCTT
GTTCGATCTTTAGTACGAATACCAGGGAGTGGTCACGTTAGATCAGCTGGAACGATTTGTCTTGACCTTT
CCAGGGTTTCTACTCTGGCAGCATTAGTTCCTGTCCCCCAGACACTACCTCCAGCACTCGTGTCCTACAA
GCAACCATCGCCCCGAAATGCTGCGGATCAAACAAAGTTAGGGAGTAAAACTGCTGCAGCAATAGGGGCT
CTTCCTCGAACATTGTCTGTATATACGAACAGAGGTCGTAAGCGGTCGTGTGCAGAAGAGGCTTCGACTG
GCTCCGCACGTGGTAGTGCAGCATTGTTCCAGAATCCACCTCTAAAGAGATCCCGCATAGTTTATATGAC
AGCGGAACAGTTGGCAAGATTCTCTAATGTTTCAACCATCAATACTCCATCAGGACCCATATTCTGCATA
GCATTACGGTCAGCCAGTTTTACCGCCTCTCGCCCACTGGCCGCCCCTTCCATTATCTCGCAAGACAGCC
AGTCACATCTTTTCAATGAAAAGAAATAAGCAACAGAATATGCAACTACAACAGCGACTTGTGCTCTACC
TTACATAATATCTTTAATAATAGGAATAGGTTGACCGAAGGACTATAGGTATAAAGATGTCTCAGATTAT
TGTTACTTAAGTTTTTATTATCAATAACCGATACATATCTTGCTTGACAATTTTGTATATAACATTATAT
TTTTTGTTATTTAAAAGTTTATACATATCACTAACCATAATGTATATTTTAAAGAGATAATAAATTCTAT
AAATGTTAGAAATAATCATTATTTAAGACTTTATATGATTATAATGCTAAAAAATATTATTTGAATACAA
ACTACTACTCGATTTCATATTCTGTTAGGGGGAAAGGTTTCCAAATTATTGTTACTTAAGCTTTTATTAT
CAGTAACCGATACATGTGTGTTGCTTGACAATTTTGTATATAACATATTATATTTGTTGTTGTGTAAAAG
TTTATATACATATATCAATAACCATAATGTGTATTTTAAAGAGATAATAAACTCTATACATGTTGGAAAT
AATCTTTATTTAAGACCTTATATGATTATAATGCTAAAAAAAAATTATTATTTATTTATTTATTTATTTG
AATACAAACTACTACTCGATTTCATATTCTGTTAGGGGAAAGGTTTCCAAGTTTAATAATTGGTCTACAT
TTAGTTCTTCTACATGTTTTTTAGAAATAATATATATACCACTCAGATTTTTATGATTTGGATAAGGATG
ACGTGATTGCTTGTCGTCTGATAAGACAGTATAGTGATGAGGAGGAGAAGAAGGAAAGCGGTGCTTGTCA
ATATAGTATGCAAACGCATACTCGAGATTCTGTAAAGAAACATCTTTTATATAAGGGTGGTTTAGAATTA
TGCTTAATAAATTTTCTCCCTCATCTGTATCACTAACACCAGACAGAAAATTGATCAGTGGATACGTTTC
ACTATTGTTACTGACTCGAATGGCGTTGCGGAGAGCCCATATTCCGACCAGAGCCAACAGCCAAGAGTAA
CGGCAGGAAGAATAGGAATGAAGAGTGGTAGTCGTCTCGCATGAAGAGCGATATGACCACGTCTTAATAC
CCAATGCGGTAACCGTTACCTGTCCCAAGAACAGCGGTTCAATATCGGTAGAATAGAAGGAGTCGACACC
ATCTTCTATTTTTGAACTGACGAACAATAAATAAAAACTTAGGAAAGCGTACATGTCGCACTGAATCTTG
CGCGGATTATCATTGTTGTTGACAGCCGTTGCCGCTGCTGCAAGCTGAGCGGCTGCTGTCTTTTTCTGTA
GCATTAATCTAGCCCCGCGAACTCCCGTGGGTGCGTCGTCGCCCTGCCACCTTCTTTCCAACAGTTGACG
AAAGATCTTTTCGAGCGTAGTAGTCTTGTTATCCTCGTCACCTAATAACATAAAATCTTTTACCATCGTA
CTCTTCTTGTCGACGAAATTCTCGTACATGTGTCGAACATTCCTTAATTTCTGCTCGAGTCCACTAGAAC
ATATAGAACACATGAGCAGAGGAACCATATCCAGAGTTAACAGTGTGGTCAAGAGATGCCGACTCACTCT
GCCTGTTACCTCCACCACCACTGCATCTGTTGACGTTTCTTTCTTCTCCTCCTCCACCACCACCATCTCC
GCATCTGTATCAGTTTTCAAAAGACAAGATCTCGGACTTGCCATCAGAGTGAGAAAATTCCAAATAACGT
AAAATGGATGACTATGGTATACTTTAAAATTGTCGATGGTAAGTTGTCGCGATTGAATGATGTTTTCGAG
TCTCGAGGTCGACTCGTCGATCGATGATTTTGTGTTCGCATCTGATCGTCTAATTAAGGCGATATTTGGA
CCTCTGGCAAATTTTAATAAAAGCCAATATTCCTCCTTTATTATATCATTAAGTAAAGTCATAACTTTAT
CTCCCAGCACGACATCGTAAGCTGATCCTACAAACGATAGACTATCCTTTGGGCACCACGCATCAGATTT
GAAATAAGAAAGAATGGATTTGATATTAGCGACGTCTTCGTCTGCTTTGATGTCCAAAAACCATTCGAGT
CTCTCTAGAATCATTGACATCAAGTAGTGTCTGTTGTTGCTATCGGTGTGTTTGTGTTCTTTAATCGTCA
AGACAAGTGCGATGCAAAATGCAGTCACCGTTCGTTCTAATCTTTTTACAGCGATTATACTTTTAGATAT
ATTGTCATTATCCCAAGCGTGATCATAACCTTTCCAAAAGATGGAAATCACCATATACTCAAATGAATTT
AAAAGGTTCAGTATCGGGAATCGATGAATGTTGAGAGGGTCGACCAGTATGTTGGCCGTTGCAGGAGTAA
GGGTCCAAGTCGAGGGAAGAATCGTCGACTCAACGTGGTTCGCCAAATTGGCGCATGTGTATCCTCTGGT
CTTGAAAAGCGTTGTATTTTCCAATCTTTGTTCGATAGAATACCTAATCGACCCTAACGCGTCGGTAGCT
ACCATGAAGGCCTCATTCGATGATAATAATGCTCTTCCTTCTCTTATTCGTTTAGCCAAACCCACTAGTG
CTGCCGATACATAATTGTATTCACTCTTACTATTACCATCTTCTGCCAGTAACAATAATTTCCACGACGT
TCCTTTTTCAAGGGTAGACGACATTATTGGATTGTGACGCTAGCTAGTTATGGACTATTTTCGCATTTAT
CATGATAGATAAGATTATATTATTATTATTTACACCGTATAGATATTTAAATCGACCATTCGCCGATAGA
AAATAAATATAATAAGACAACAAAGTTTGAATCTCTTCAAAAAAAAAACATCACCACCATGGATCAAAAC
GATATATGCGATGGTTTATTCATAGAGGGAGGTATGTGTATCGTCAATACAGAGAGCATTTCGCAGAGAA
TAAAACAAACGACTTCCGACGAAGAAAGAGAGTTTATAAATACAGAGAGTGTTAAGTTTTTGTCGACTAT
CGTTTCCTTGTGTCACGGCAGAGAAGCTCTAAAATTACTACCTTCGTTTGACGCGTTAGGTAAGACGCTG
ATACAAATATTTAAGCATAGCGAGTTCATGACCGTCAGCAGCGGCGGCGGCGGCGGCGGCGGCGGTGACG
AAGACAATGATGCCGCCACCGCGTCGACAACGCGTGGGAGCAATGGCGGCAGCGATAACTGTTTGGTACG
GGAAATGTCACTAGACGTTATAAAGTCCATGTTCTCGTCCTCGTCGGCAGAAACTATTAACAATTTGATA
AGAAGCGTTATAAAGGTGTTGGCTGGATACAATCCCTTCAAGCTCAAGGAGAACATGTACATTGTCATGT
GCGATGCTGGGAAGAAGAAAAAATGCATCTGCACAAAAGGACACATCGAGAATATAGTGGCTCTTCACGT
AAGGACCAACCCCGTCCTAGTCCTGTCGCAAGTTCTTCAGTTGTTCTGTCATAAAACGATCGATGTCGAG
AAACACTCAAAGGACGAAACTCTAATTCAGATACCCCTGAAATTAATATTGTTAAATATGATTGATGTAT
ATTCACCAAATACGGGATCTCAACCACGACAATACATTGATTCGTTCGATGCGCACGGCATCCACTCTCA
CAATACGGGGTGGACGGATCTTATCCAAAATAGGATTGCCGGTATGCCGCTAGAATATAGATTTTTTACC
ATGTTGATCTATTGTGCACTTCTCTATCTTCCTTGTTGTAGAGCAGATCAAACATTTAAGCTTGCCAATC
TTTACATCGAAACCATTCTCTTGAAAATGTGTTATAATGCAGCCGAGACTCTCTCCTGCGCCTCGTTGAA
CAACACCAGCGAAAAGGACAACGGTAATTTTATAAGTTATATGAATTCATACGCGGTGTCAAACGTGTTG
TCGTCGACAATCCGCATCGAAAAAGCAATCTCGAACATACATAATAAACAATACCTGAGGGATGTTTTCC
GAATTTTGACGAACAATAACCATATTATTTCCGAAATGGACAATGTGGCCATCAAAGAAAAACTTTTAAA
AGAGATGGAGCGAATCTTTACCAATTCAACTTTTTTGAAATCTCAGTATCCTCGAGTGTCGACGAGTGAT
GTTAGGAGCGTGAGAAATATCGAACTCTTTAAAATACTTGGAGAAATCAACACCAAAAATTCAAACATCC
AGGTGGTATTCAACAATAGTATAATTAATCACCACAGTAATGGTAACAATATACGAGTTAATAACTTTCA
TATTTTATCCATGCTCCCACGAGCTGAAAAATTATCATCTGAAAAGAATTCGCAGTGTTATATAGAAAAC
TATTTTGATCAAGAAGATAAGGAAAAATTCAGTCTGGGTAATTTTGCCGGCTGGTGGATGGGTATTATTG
ACGGAGCGATCGGAGAAAATGGAAAGACTATCAAGGCTCGTCAACTTGACAAAAACTCTAGTAGTAATAT
CATGAGACTCGTCTTGTCAAATACTATTAAAGAAGTTTATAAAAATAGATACTTGTCTTTTAAATTATTA
TCGTATAGCCATCTCCCTGACAATAAAGTCATTGCAAATAACGGACAGGGATTGATCGTATCGAGCAGCC
GAGTCGAAGCTCAAGAATCCCAGAGACTCTGCGTATTTTCTTCATTGCAGACACCCGACATTATTGGAGC
TAACTGTTCCATCTTGGCACCGATGCAAATCGAAATTGCATTAACGCGTCCAAAGTCGTGGATACAATTC
GTCACTAAGATCATGTACTTTATCGAACGGTTCAACGTGGACTGTTATAGAGAATTTTTAAAGATGATGT
CTGAACCTTTGGACGAAAAAGACGAGAACAGATCTCGGCTCATAGAAAAATTACCGCAGATGTTTGGTCA
AGGCACAATGTCGGACGAGAACGTAAAGCACATATCGACCTTGCTCCATAAGGCCTTTGATGTAGTCAAG
TGTCAATACGTGGAAGGGTCGTACGCGTCCTCTCAATTCCCCGATTATAAGATGGGAGAAAAAAGACTAT
CATTATTTGAAGAAGTCTATAATATTCTTCGAGATATCATTCTTACGCACAATCAAAACCCACGAGCTTA
TCTTACGCATTCTCGCCTGCTATTGAGCATATATTCCGAGATTGACGACTTTTTAATCGATGCTTTAAAA
ATTAAAGGATGTACTAAGACTTTCACTAATGTTGTCCCTGTCACTAGCGGTGATGATTATGATGATTATG
GTGACGCTGATCATATTCGAAAACGTTTAAGAGTGAAAAGAGAAGAAGATAGAGGATACGATGAGGATAT
GGATATATCATAGATTAATAATATAAATATTATTATTATTGCACCACCCATAGTTATTCATATACGCGTA
TTGTATACAGCTATATAAATATAAAATAATTATACTTAATATTGTATTTAAAGATAATTTTAGTTTTTTT
CATGATTGATATTATTGACAATATAAAAATGTTACTCCTGTTATGTATTTTACAAATAATCAGCATTGTA
ATTTTGATAACCATATATTTCAATATGTTTAAAATGAAGGAATTTATCGCATCAGAAGGTCCCGAAGGAC
CACCTGGACCTGTTGGACCAGAAGGACCTGTTGGACCAGAAGGACCACCTGGACCTACTGGACCAGAAGG
ACCTGTTGGACCTGAAGGACCACCTGGCCGGACCTAAAGGGCCTGCTGGATCTATATGACCAGAAGGTCC
TAAAGGACCCGCTGGATCTGTTGGACCAGAAGAACCTGCTCCTAGATATTCCCGGCTGCGCCGTAAGCGC
AAAAAAAAAGAGAAAGAGAAAGAATGAGGATAGCACCATCACCAGGAAATAAATATTATTATAAAATCGA
CTAGATGATGTGAAAAAGTAAATATAAAAGGAACCATTAATATGAACATGATTCACCCCCGGTCTCACGT
TAAACCAAACTGTACCGCCGTTGATGTGTTTTGCACGGACGACAGGGACTGCCACATTCAATGTGCATCT
GGTGCCTTGTCTATTTTATCTCACGATGCGTCTCTCGAGAAAGAAGACCATTCAGTCATTACAATCCATC
TCTGTAACAAGAGTACAAAGCGATGCGAACCAAACGTGATTCTGAGGGGGTTTTACAAAATGGCAATGAG
GGATTTTGGTAGGCTGATCGAAAAGAAAACGTCGTTGACGAAAAGTTTACAATCGTACCTTTACGCGCAC
AATGGAAAATATTTCATTCTCGCACGGGCTCGGTTTTACGAAAAGCTCTCTTTATATTTAAGAGATGACG
AAAATTTAGAAATGGCTATATATAAAATAAGAACCGAACATTTGAGAAAAAGAAAAACATATTTAAATGA
AAAGATAAGATATATGGAGAGAGAAGGTATAATAACCGATAAGAGAGAAATAAAAAAAATGATTGACTGG
CTTCCATCTTTACCATCACCAAATAATAATAACAACAACAACATCATCACTACCACCACAAATTCCTCTC
TACACCAAATGATAAACGATGACAATGTAGCAATCAGTATGGGTAAATTTAAGCTTCAGGTGTTTGGTCC
TCGATCCACAATAACATCATTGACAAAGGTAGAAGAAGAAGAAGAAGAAAAAGTAGTGCTCACAAGAGCA
AAGGAATACGACGAACAGAGAGGCGAGTATATCCAAAGAATAATAAAACAAAACTGCAAGTATAACATCT
TGAAACAAGATGAGGAACAAGTTGATCAAAGAGGCGAGTATAATCTCTTGAAGCACGACGAGGAATATGA
CGAAAGAAGAGATCTGCAGTTTCACTGTAACGAGGAGATGGGTGCCGGTATAATGATGGCTGCTTTCCGA
GATGGTGACGGGACCATTTTGCCTGTTTGTGTCTGCACTCATCCGATGTACTTGACGGGACCCACATGTA
AACATAGGACTTATAACAGTGTCGTAGATTACGAATTATGGGAGGAGAGTGGCATCCCCGAATTTCTGAC
CGACCCGTTAAACGATTATACAAAGGCTAACAATATATGCCAGAGGACTACACTCAATACCACTGCTGTC
TTTGAAGAGAGGGACGGGACCTTCAAGTGCCAACCACTAGCCGCGCATTTTGCTCAGTCGCTTCAGCTAC
GAGGACCTTACGAGCCAGCCCTGATATTGGACAGGGACTACGTTGACGCTGTCAACAATAATAGTAACCA
CCAAGAAGGTATCAAAATAAATATTGATTATTTAGATTTATTAAAAAAGTTTTGGTAATAAAATGTTTTC
CTTGAAGCGGAAAAGATCGCGAGATCATAATCTGACAACGGTCGACCCGACAAGAGACGATTATCTGAAA
AACAACAATAACCTGTTGTTTGAAAGTCGTCTGGAGTCATTCATAAAAAAGACCATCGAACGTCAGGCGG
CTTTAGCTATCCAAAATGCCATGGATATATCCGACGTTGTTTCGCCGATCACGGGAATCGATACGGACGT
GTTGAAGATGCAGATCGCTTATGGTGCCAGTGATCCTCACACCTATGTGGATAATCTGCTCGACCTTTTG
AAAGGCAGATTCGCCGGTAATGTTATAAAAAACAATATTATAATAAGAAATATGAAAGCGAATCAAACAA
AGTCACTGGAGATTATTCGAAAAAGTCTTTTGGAAGATACGGTAAATGGAGATTTTATATACGATATATT
TAAACTATGCGTAAATAATACCAATCGCATGAATAAAGATGTTCACTATTATTATTATCAACAACAATAC
ACATCGACCATAAACACAGATGAGGCCATCGTCTCTGCACCATCAGCGGATAGTGCACGAAACGAGAGCA
AGACTACCGGCGATGACGAAGACGAGAACACCGGAGAAGGCGAGGACGAGGGCGAGGGCGAGGGCGAGGG
CGAGGGCGAGGGCGATGCGCCATCGGATAAGGGAGATATCGTACAACAAGTTGTGGATAAATTAAAAACG
GTATTACGTGGCAGTAATGATATACCAAACGATAGTACTGACGAGAATTACCTTTATAATCATGTGAAAA
ATGTGTTAAATAAGGCGGGCGACCTTCTGTTATTGGGCGATGATCTATCTCAACATCAACGACAATCATC
GATGACGGGAGAGGAGTTATTTCTCCTTTCGACAACTCCCGACCCCGATACGAGCATGAGGGCAATAAAG
GAAATATTAATACAAGTAGAGGACATGATAAATTTAAATTTTTCTAAAGGCGAGAGCCAGCTGAATACCT
TAGAGGAGATAGCTGTTCTTAGATCTTTTTTCGATAAAATTTTGCACTTAAAAACTAATGTTCTTGTAAG
CCAGTATAGACTATTCTTATCTTTTATTGTGATGTATTCTTTATTATATGATCTAGAACATAATACCAGA
ATATACCTAAAAAAAAAGAGAGGGTGCGAATATCGTCTCCTATTTGATACGATCGATACTAATGAAGATA
AATTCCTATTATCTAAACTAAATACCAAAGATAGTATTTTTATTCTATCATTAATGGTTCTTTTTTTAGG
CCCTTGTGTTGAATCGTTTCTGTGTCCGGGAAACCCGTACATTACGGCGATTCGATTTATAAATGATATA
GACTCTGTATGGAGGGGGAGGTCGTCGCATGTAAATATTTCAATGAAAATTAAACGTATAGTAGATCAAT
TAACAGCCAGAGAAACTTTTTTAAAAGAAAGGAAGGACTGTAAATCGATTAATACCATTAACGCATACAT
CTCACAAAACAGTGAGTCCGATGCTCTGCTAAACCCTCTTCATTGTATATTAAGCGACATTGGAAACGTT
GTCGATACAATAGCAGATGGGTTTAGAGATTTATTTATGCGTACCACTAGTGCGTTGTTGACTATAAATT
GTATGTTGAGAGATTCCAAAAATAAATAAATTAAAATATTATGGTTGTATTTTTTTAGCACCACAATGTA
TATAAATATATTAAATATGTTTAGATCTTAATAGATTATAAATAATATTCATCGATAATTATGGCAGAAT
TTAAGAAAGATGAACGTGTAACGGAGGACACTGACTCTAAAACTACCGTACTGTCAAACACTGTAGTAAA
AGATGACGAAGGTGTTTCTAATGACCTTGCTGTTATAACAAAATGTAAAAAGGGTAAGGATAGTGATAAT
AGTGGCGATGATGATGATAATGACGTTGACAATGATAAAAAGGAAGAAAAAGAAGAAAGCAGCGACAATG
ATAATGATGACGATTATATGACTGATAATAAAAATATTAATAATGATGATGACAAGAATAACGCAAATTC
AAGTGACGATGATGATGATGATGATGATGATGAGGAAGATAATGATGATGATGACGACAACGATAACACA
AATATAAGTAACAATGAGAGCGACGATAATGATGATGACGATGAAAACGATAGCGTAAATACAAGTAACG
AGTGTAACGATGATGATAAACATGATGATAATTATAATGATGACAAAGGAGATGATATTATTATCAATAA
CAATGACAGTAGTAATGGTGTTAATAATATTAAAGATACTACGAAAAATATTAAAAAGATGATGAATGAT
AATGATTATAAAATAATAATAATGATGATAATAATAATAATATTGGTAAAAAAAGAAAATATGAAGAAAT
AAGAGAGACGATTGATGATGACAATGAGTATAAACCTGATCAGAAAAAACATAAGCCTATTGCAGATAAA
GCAAGCAATCAGAAAATAGATACCTGTATTAAACACCCATTAAATGGTGAAAATATCACTCAGAAAGATA
TGATGGATTATTTTAAGAAAAACAATAAAAACAAACTCATCCCTAAAAAAATCCCATCAAGAATATTAAA
CAAAATACACGGACAAATCAAGACTTTATTCGAAAAACATTTTAAAGAGATTCTTACCCCTTTATGTTTG
AACAAATATAGAAAGGAATACATGCGAATATGTTGCAAACCTGAAAATATCAGAAATGAAACAATATTCA
GAAAAGAAATTTACAAATTTGTATTGAGTTATGAAAAAGACTTAAAGGGTCGCATAGGTAAACAGTACGA
TATCATATTATATGAAAATACTAATTATTTTACGAAAAGACTTGTATGTTTTGCATTTCCTCGGAACAAG
GTTATAGAAATTTTGTCAAATCTAATAAATGGATATATCATCAATACTAAATGTGAAAAACATATGAAAA
TCATACTTCGTAATATTACTGCTAAAGTGAAAGTCTGACTGACTTGAGTGTGACAATAAACATATTTCTA
TCATGTTTCATATAGACTGTATTGTGTATTACTTTCTAGATCGATCAAAATAAAAACAAAAACAAAGATG
AATTTCTGGGCTATTCTTGTTATTATAGTCGGTGCATTTCTGTTGAATTTAGTACCTGGCTTACACGGAA
TTGTTACAGCATGGATACTGTCGAGTATATATTATGGAAGTATTTTTGACGATGATGAACCAAAAAAAGG
AATAAAGGAATAATGGAATAGAGAGGAGATGGAAAATAATTGTTATTTAAACACAACTTAAACTAACAAT
GTATGAAAAAAAAATTATAAGAATGGAAGGGGGTTATCTAAATATTAGTATATATATGTATGGACACATA
TGTGTATTATGAAGATAATTGATAATATTTAACAAGATAGCAACAAAATGGAGACAGATATAGTCAACAA
AACAACCAACTATCTATTCACCTTAGCTAATAATAGAAAGAGTGTTAATATGAAGGATGAAAGATTTGAT
AGAGAAATTATATTGGATTTGGTTAAAACCAAACAAACTGACGATAATGTGTTGAATGATATTATTTGTC
TGTATCAAGATCAAGAGGATTATCTTCAGCGTTCGCGATTATCTATAGCCGAACTCGGTAAATGTACAGA
TCCCAAAAAAAAAATTAATTATAATGGAGAAGATCCTCAGGAGTTATCCGAGGAGGCCCTGGAAGCTTTG
TATAGAGAAGGTATTTGTTGGAGTGGAACTGTCATGAATAAAAAATTGGTTATTACGGTTAATATACTGT
TGGATATTGTTCAACATATGGGAGGTAACGAATTGTGGCTTTTTGATCGTCTTCATAGAGATATTAGTCA
ACTGAAATTGAAGGTGTATGCCACAACTGAAACCTTGCCTGAGAATTTTACCCCAAACCCTATTTGGTTC
AGTACGAATTTTAACTATTCGACCGACAGTGACGGTACATCGTTTGTAAGGAAGAATAAGGTCTTGGAAG
ATATTGGTTGCAGTATTAAAAATCTTTCTAATTATGACTTTACACAAATATATTACAGTTTTAATTTTAC
CGACACGGCGCTGGGCTGTCCACTCGAGTTATCAGTGGGTAGTGGGTGCTTTAACAAATTAGGACAAAAT
GTTCCTTTGGAGTGGAAGGACAGTAACGATACTACTAACAATAACAATAATGACGGTGGTGCCAAGTTTA
TTAATCGCTTGATGAACCCTGAACATTTATATTGTAAAAATGATGAAAAAAAAGATTCAGAGGTATCTTA
TATTTTTAGGAATAAGTTTTCTACTGTAGGTCCTAGAAAAGTTTTTGATGAGCACAAATATATTGCCAAG
AAATATATTGCGTTTATTGAATTGGTGTTGGCAGATCTTGCTTCTGTAGATCAGACATATGATGGTGATA
TTTTCACTATAAAAAATTACAGATATGAGAAGATATTGGCGATATATTTAACGTTGATTCATCCAAAAAT
TAAATATAGATTTTTGTTATCGCTTTTTTTGACAGTGGTTCTTATGAGAACTCGTGGATCGGTGCGTGAT
GCTTATGTTGATAAGAAGAGACTCACACATGGTCGAAATACTAGAGTGACACCCATGGACTATACAGGTT
CTCGGTACCGAATGATAGGCGATAATTGCGTTTGTAAAAGCGTGTGCGAAAACGCTAACAAATATTACCC
CCATGTATCGCACACCCACCAGCCACTACGGTTAATATCGCATGATGATAACGACGACCATGATCCTATG
ATGATTCATAGAGATTCTAATTTTAATCATTCCGATAAATGTTTCCCAAATAGAATGTTACACCAACATT
ATTGCCCAATGATCTTTCCTTGTAAACGAGTAAATCAATCTGAGATTGTATTAAAGAACAATCAGCTTTC
TATGCGGATAAAGGATAATGAAAGAAATGATAATAAATCGACACTATATACATATACTGAAGAAATGCTT
AAGGCCATGAAAGAGTGTCATAGACAAAGTTGCGATGTGGGTGCTGTTGAAAAATTCTTGCAAAACATGA
CTTTAAAATCTTGGGACTCTATCTTTGAAGCTGCAAAGAAAAACGGATTATCCTATAGGGAATTAGTCTT
ACGTTTTTACAAGATCCCCCTACAATTTGGAAATTTAGAAAGAGAGTTGAATAATGCGTATGATGATCCA
GTTATAGTACAACAAGAGAGAATGTTTAAACAATACTATACTTTGTATAAAATGCATGATCCGTTTGTGA
CAGCGTTTAAGTCACTTGCGTTATTTTTCGACTGTGACTTGATAGGTGATCTTATAAACGACAGTCCTGA
TAAGAAAGATGCGTCTACTAAACAGAAGACGGAAGACAGTAAGAAGGCTATGATGTTTTTAACCAAAAAG
AAAGCTGCATCTTTTATTGCTACGATTAATAATCATTTTTATATTATGTCACATGCGAGGTTGAGCGGGT
TTAGACACAAGTGCAAACTCACTCAACAAGGTTTGACGGATCAAGATGGATTAATGTTTCATCAGATAAA
CTTACAAAATTACTCTCTGATATGTTCTCCGGACTATGTGTTGAAAAATAACTCTCGACAGAGTATGATG
GACGATGCCATTATTGAAGGAATTTCAACTAGTAGAAAGGAAAATCTCGACATGTATGACTTGGCAATTA
AAGAAGAAATTGATAACATGCTTAACAATAATAATAATAAAAAGATAGATAAAGATAACAAATCTGTAAA
TATGGAATATGTAAAAAGTGCAACTTTTATGAAGAAAAAAAAAGGGGGTGACGATGATGAAGAAGAAGAA
GAGAATATATCTTTTAAAAGAAAAATGTATGAAGTTAATGACAATCATTGCAACACTAAGCATATGAAAA
TTGTTAAAGAGGACCAAGAAGACGAAGAAGAAGAAGAAGAGAATAATATTTCTTTTAAAAGAAAAATGTA
TGAAGTTAATGACAATCATTGCAACACTAAGCATATGAAAATTGTTAACGAAGAAGAAGAAGAAGAGGAG
GAGGAGAAAAAGAATCTTGACTTTAATGACAAGCATAATAAAACTGTTATGGGAAGAAGAAGAGGATGAT
GACGATGAAGAAGAGGAGGACGACGAAGAAGAAGAATGAGAATAGCAAATGATTATGGTAGTGTTAATAA
TAATAATAATAATAACAACAACAATAAGGTATAAGAAGAAAGAAAGGCAGAGATAAGTAAAAAAAAAAGT
CATCATAGAGGTTATAGAAGATACTATTTTTTTTTGGTTATTTATTTCTATATACTACTATAAGTGTTAT
GTATGTATCCTTTAATTAATAATAGCAAGGTATATAGATTATAATTATATTGTGTATTTTTCCCCCCGAT
TGAAAATGGACTCTAATAAAAGAAATTCTAATAAGGAAAGTGACAGTGACAGTGATAGTGATAGTGATAT
TGATATTGACTATATAATGAAACATAAACAGATTACATCTAGTAATAATAATAATATTAATAATAATAAT
GATAATATTAATAGAAAATATATTAAAAATAAAGATGAAACAGTAGATTTAGATTCTATGGTTGATGAAA
CGATCACTATTTATAATAACACTGAATTGATTAAAAATGAAAGAGTTGTAGTAGAAAATGGTGATAATGG
TGGTAAAATGACAATGAAAGAAGAGAAAAAAACAAAGAAAAGGAAGAAGGAGGAGAAGAAAAATAAAGGA
GTTTTGGAGGAACATGATAAGAAAAAGAAGAAGAAAAAGATGGAACAAGAACAAAAGCAAGGACAATATA
GACATCAAGATGTGTTGAAGGATCAGAAGAAAGAAAAAGAGGAGAAGGGTAATAATGATAATAATAATAA
AATGGAGGAGCAAAAGAAGGAGAGAGGAAATGATATCGATATTAATAACGTTATTAATAGTAAAAAAATG
GAGGAGCAGAAGAAGGAGAGAGAAAATGAAAACGATATTAATAATGTTATTAATAATAAAAAAATGGAGA
AGGAGAGAGAAAATGATATTGTTGTTACTACTACTAATAATATTAATAATATGAAGGAACAAAAGGAGGA
GGACGACAATACAAAGAAAAAAGATGATGATGATGAGGTGATGATGAAAAAGAAGAAGGATGATGATGAT
AGTAGTAGTAGTATATCAACGACTTACCATAATACTGAAAAGGTAACAATGTTACCCAGTAGTTATATTA
TTGCCAATAGAGGTGAAAATCTACAAAACGATGAGATAAAAAATACAAAAAAAAGAAAATTGAACGATTA
TAGTATGGTCAGGGTCAGCGATAAAGGACCTAAAAGGAAAAGAACATTAAATTTCCACGACCTTTATGAC
GAATTTATCAATTATTTTAATTTAAATTTATCAAAGAATAAAGATGGATTCAAATTTTTTTCCTTATCGA
GTGGTGTTAAAAATTCTTTTATCTGTACCGATAAGTTGTTTTTGAAAAGATTAACAACGAAATATGGTAC
TATCAATCATGTTACCAAGGAAGAGATTGAAAATTATATCAGAAAGAGTCTCTCGGTACTGCAGGATTAT
GTAACAAAGAATCATTTTTATGATGAGAGTACAGTCACACCTCCTGTCACTTCGTACAGTCTATCAAGAG
GTTTGGACAATACACGAATTTATAAAAGGATTTCAAGACTCGTCTTGAGAGGAGTCAAAAAGAATTCAAA
GAAAATGGATGAAATTATGAAGATTTTTCTATCTATACTAGAGAATAAGAAATATTATAAAAACTATGAT
AAGAAAAGAAAAGGGAAAATTATTGTACCTCCAGGAGGCTCTATCCAAAGTCTAGAGTTGGATATTGCCA
ATTTACTATATCTCTATTTTGAAAAAATATTACCACGAGGATTCATGCTCATCTATATGATGTATATCAA
AAAATTTGTTACAGATCATAATTTATTAGAGGTTCTCTTTAAGAAAAAAGAAGATATTTTACAAAATGAT
TATAATATCGATTTTGATATCGAGTATATTGTAAAATTGATACTATTTAACATTATATACCCCAAGGAAA
CCTGTATTTATAATTTCTCGAAAGAGGATATAATTTATAATTTTATTCTGGAAGAAAGAAAAAAGTTGAT
CAATGGATCTGTAAAACATCGCCCCTTGTCCAGAGATTTATTCTGCAACGAGGCTAGTAATTATATGTTC
TATCTTAATGAAATGCGCAAAAAATTGAATATGTCATCTTATAATTTTTGTGATATTTTCTTTGTACCAA
TATCAGTAAATATGTGTGAAGATATTTTAGCTGATTATTCGGGATTATCTAGTGGATACCCTCTGAATAG
ATTTGTCGGTTTGTCAACTGAATGTTTTTTGTTAGAGTCAGTCAGATTGACAAGTGTATAATATAAATAA
TAATAAAAGAACGAATTCTAAATAATTAAGCTCAATTTATTTTTTATCCTTAAACTCGGGGAGCTTTTAT
GTTTTATGAAACGTGTATAGATTCATCTTTCAAATAGATAAGGATATGTTATTAAACTTGGGGAACTTTT
ATGTTTTATTTTAGCTGTAGTCATATCATAGAGCATCGAGGAAATGTTTTTAGTTTTTACAAGTATAGTG
TTATAATCATATATTGGTGCGTGGTTATATCATTTAGGCTCAGTATTTTGACTCGGATTTAATCACACTT
CTCTTGTATCTCAGGTATATCTGTTGTAATTAAATAACAATATAATTCTTATTCTCTCTCTCTCTCTCTC
TCCTCTGTACTTATTTCTCTTTCTCTTTCTCTCTCTCTCTCTCTCTCTCTTTCTTCTCGTTTCTCTGAAC
TTATCATTGGTATCCCAATATACCACTAATATTGGGAGAGTGTGTTATAAAAAAAAAAGTGGGGTCCATA
TTTTTATTACTAATCATATTAATCATATATATGATTGGTAAAAAAAGTAGGTTCTTGACAAAATGGATTT
GTGTATACACAAATGTGTGTGTGTTTGTGTGTGTGTGTGCGTGTGCACCACCACCACCACCATCACCATT
ATACTATACCATACCAATATGCCAATACCACTAAACCACCACCACCACCCACCATCATCACCACCACTAA
CCATCCCCCCCCCCCTCCCTCCCTCCCCCATCCCCCCCCCCATTTTCCATTTCTTACATTTTTTTTAGGT
GATGCTTTTAATCATTATATAGTCTAAATCCGGAACCCAGTTTTTATACTCTGCATTATATATTCAAATA
ATCTTGCAACTGCTATCAGATAATCTTGCAACTGCTAGAAGTATATAAAAGCCAGAAAGCATAAAATAGT
CTCAAACATATTCTATTCCAATTCAAGTTCATTCTGTGCATGTGTGTATAGAACACAAGTGTTCCATTCT
GTGCATGTGTGTATATAGAACACAAGTGTTCCATGTATATAGAATCATAAGTGTCTGGAACACAAGTGTT
TGCGTGCGCGTATGTGTGTGTGTGTATCTGTATATAGTGGTGAGAACAGATAATGAAGGACACCCTACTA
AACATAATACAAGTACCTCTCGATTAAGCTAAGGTAGATAGTTATCTTAATTTATTCACCTCTGACGTTG
TTGCTCTATTGTTTACCACATAACGTTGTTGCTCTCTTGTTACCACATATATCGATATCCCATGTTTATT
AATTACTTTATTATTATTTTTTTCTTTGGGTTGATGAACTATTATTTTTTTCTTTGGGTTGATGAACTAA
CATATGACACATTCAGAAACAATTAATTCTTGTTAGCCTGAGTATATTTTTTTAAGACCGTAATGTTATA
TCTCTCTCTCTGAATTATATATTCAGATATTCTTGCAACTGCAACTGCTAGAGGTCATATAAAAGCCTGA
GAGTATATAATGGTCTCAGATACTCTCTATCTCAATTCAGGTGCATTCTGCGCGCGTGTGTGTGTTCATT
TTAGTGGTGATATACAACCATAAGAAGATTTTTGTTACAACCATAAGAAGATTTCTACACATCAACAATA
ACATGGATAACAATATAACAGCAGGTAAGAGAAATGGTAGTTATAATAATAATGACTCAAATATACAGCA
ATAGTAATAATAGTAGTAGTATCTTTAGTTTCTAATAACATAATAATCTTTTTTTATTCAACACTGGGAA
AAGTAGTTTCTAATAACATAATAATCTTTTTTATTCAACACTGGGAAAAGGGTTGTTCTTAACATAATAT
AATAGTAATAAATATTATTATTATTTATTATTATTATTATTATTATTATTAATGCTGTCGAGTCTTAAAC
TAACTTAGTTATAACTAACTTACAGATATGTTGTTAGTATTATTGTTACTACTATAACTAACCTACAAGT
ATACTACTACTAGTATTATTGTTACTACTGTCACTATATATGTAGTTTACGGTCTTAAACGGTCTTAAAC
GATCATTTAAGACATACATACACACACACTATATATATATATATATATATATATATATATATATATATAT
ATATATATATATATATAATATATATATATATATATATATATATATATATATATATATATATATATATATA
TATATATATATAATATAATAGTAACAAATATTATTATTATATTATTGTTATTATTATTAATGCTGTCGAG
TCTTAAACTAACTTAGTTATAACTAACTTACAGATATATTGCTAGTATTATTGTTACTACTATAATTAAC
CTACAAGTATACTACTAATAATATTGTTACTACTGTCACTATATATATGTAGTTTACGTATATATATATA
TATATATATATATATATTATATATAKATATAGATATAGATATAGATATAGATATATATATAGATATATAG
ATATATAGATATATAGATATATAGATATATACATATATATATATATATATATATATATATATATATATAT
ATATATATATATATATATATATATATATATATATATATATATATATATATATATATATGTATATATATGT
ATATATATATATATATATATATATATATATATATATATATATATATATATATATATATATATATATATAT
ATATATATTGATTTATAAATCAAGATTTTTTTTTTTCAGATGTAACAAAACTGCTAGGTCTATTAGAAAA
ATGGATTCCTCCTACACCACCATCAACGCCAACACCAACACCACCACCATATATATATTATCCTAATTTA
TCACATCCAACATCAGCAACATCATTGTTACCCACCTTATCGTCACAAACACATTTCCAACAAGAACAGC
AACAACTCCCGACCGTGTCTCAACCACTAGTATATCAACATCAATCACGGTTAGCACAACTACTATCATT
ATTACAATTAGCACAACAATCATCATCTAGATCACAATCACAACTTTCATCGGAAATAACAGAAGTGTTA
AATCGACTTCAATACACAGTTCCACAACAACAAAAACAAGTACTACCATCCCTACAACAACTACCACTAC
TACAACAAATACTACAACAACAATCACTACCACAACTACAACAACTACAATCATCACTACCACAACAACT
ACCATCTCAACAACAAATACCACAACAACAACTGCCAACATCACTACCACAACAACTACCACCATCACTA
TCACAACAACAACTACAACAACCACCACAACTACTACCACCACAACAACTACCACAACAACCTCCACAAC
AACAACCTCCACAACAACAACTATTATCACAACAGCTATCACCATCATTACCACAACAGCAACTACAACC
ACCACAACTACTATCACAACACAACTACCACAACCACTACAACAACAACAACAACCACAAACACTACCAC
AACAACCACTACAACAACAACCACAAACACTACCACAACAACAACCACTACAACAACCACAACTACTACC
ACAACTACTACCACAACTACAACAACCACAACAACCACTGCAACAACAATCACAAACACTACCACAACAA
CCACTACAACAACAACAACAGCCACTACAACAACAACAACAGCCACTACAACAACCACTACAACTACAAC
AACCACCACATCAACCGCAACAACAGCCACTACAACAACCACAACTACTACCACAACTACAACAACCACA
ACATCAACCGCAACAACCACTACAACAACAATCACAAACACTACCACAACAACCACAACAACTACTACCA
CCACAACTACAACAACCACAACATCAATCACAACAACAATCACAAACACTACCACAGCAACAACCACAAC
TATTGCTACCACAACAACAACCACAACTATTGCTACCACAACAACCACAACCACTACAACAACCACAACA
ACCACTACAACCACTACAATCACAACAACCACAACCACTATCACAACAACCACAAACACTACCACAACAA
CAATATAAACTAGTACAACAACCACAACAACCACAACCACAACTACTACCACAACAACAATATAAACTAG
TACAACAATTACAGCAACAAGATATTCATCAGAACCAACTACCACCAACAGTTCCACAACAACAATACAA
AATAGTACAACAACTACTTCCACCACAACAACAAATACAACAAGATACTCAACAGCAACTAAAAAAAAAT
ATGTTGCATCAACAAATAAGACAGCATATCACAAAATATTTAAAAGAAGCTCAACAAAAACTTACAGAAC
AAGTTAAAGAAGCCAAGGAACAGATAATACAACAACGACAAGAATATCAGACACAACAATATACACAACA
AATTTACCAGTTACCACAAACACAGCAACCACAAACACAGCAACAACATCAGTTACCACAAACACAGCAA
CAACATCAGTTACCACAAACACAGCAACAACATCAGTTACCACAAACACAGCAACAACATCAGTTACCAC
AAACACAGCAACAACATCAGTTACCACTTAAAACACAGCAACAACATCAGTTACCACAAACACAGCAACA
ACATCAGTTCAACACGCAACAACAGCAACCACTACAATCGCAACAACAATATACACAATCCCAAGATTGT
CAGACACAATACCAACATCAACAAGAACAACAAACACACCATCAATCACAACCACAATATACACAACAAC
AACATCAACAAGAACAACATACACACCATCAAACACAACCACAATATACACAATCCCAAGATTGTCAGAC
ACACTATCAACAACAACACAACAAGAACAACATACACACCATCAACACAACCACAATATACACAATCCCA
AGATTGTCAGACACACTATCAACAACAACAACATCAACAAGAACAACAAACACACCATCAAACACAACCA
CAATATACACAATCCCAAGATTGTCAGACACACTATCAACAACAACAACATCAACAAGAACAACAAACAC
ACCATCAAGCACAACCACAATATACACAATCCCAAGATTGTCAGACACACTATCAACAACAACATCAACA
AGAACAACAAACACACCTTCAAACACAACCACAATATACACAATCCCAAGATTGTCAGACACACTATCAA
CAACAACATCAACAACATCAACAAGAACAACAAACACACCTTCAAACACAACCACAATATACACAATCCC
AAGATTGTCAGACACAATATCATCCACAACAACATCAACAAGAACAACAAACATACCATCAATTACAAAC
ACAACAACAATACAGTCTCTTTGAGAGGATATTAAACGAACCACATCACACAGATGATTTCCTTGGTGAT
ATCATCGAAAACACTATACTAATCGATCCTAGAGAACAACACACTGAGCCATTTGCAGAAGGTCAAGCTG
TTAGTAGTGCTGGTTCACCTTGGAACGATATGACGTCCTTCAATCATCAACCCTTACCTGCAAAGCGACA
AAGAACAAGTAATGGTGAAGATACATGTCAAAATAGAGTCAATGCTTCTATCGGAGAAGAAGGTGATAAT
GTAGGAGGAGGAGGAAGGAGAGTGAATAGAAAAAGAAACTGTAACAACAATAACGACAACAACAGCAGTA
GCAGCAGTAACAGTAGCGGTATCAGCGGAAGCTACAATAACAATGTGGGTAACAATGTGGGTAACAAAAA
CAACATTACTCGTGTTAGTAGTGGCAAGCCTAGTAGCGATATACTTAGAAAATTAACTCCAGATTTCCAT
GATGATGCAAATACAATCAAAATTAATATTTTAAACACCATCAGAAATAATAAGGACAATATAAGATATT
ATATAGACAACCCCATCATGGTGGAATGGAATAATACTAAAGATAGAAACTTAGACAATGCTATAAAAAA
TGCTATCAGGTTACATGAAGAGCGTAAAAAATATGCTACAAACATCCTCAATACGGACATTTTCTCTGCA
TGTCCTATCCATCTTGATAATTACCATTTTGAGGATTGTAAATGCAAAGAGAGAACAAGTAGTCCATTTG
TCATGGACCAGGATACAGAATTTTGGAATAGAAATACGATGCTAAGGCTAAATATCTTTAAATATTTTAA
CAATCTAGTTCTAGCAGAATTTGCTTGTGGTAAATTGGAATTGTTTGAAACCGTAGATCGGTTAAGGTCA
ATGTTAAGAGAAATTCTGACCCCTTTATTGTATAAAATTGCTTCAAAAGACTGGAGGAGGGCTGATCGTG
TTGACAATAGGATGATTATAAAAAAATTAAACAACAATTATAATAGAAATATATGGGATACATCTTATCC
GCCTTTGGATCAGAGATTAATAGATGAGAATAATAATGATGTAATGTTTTCTAAAGATGAAATCTTTTAT
CTTAAAGATATAACTAAGCTCTTAGCTGCTCCATATGTAGAACATGCCAGCTTTCTCAAATGTGTCATTG
CTCTCCTAATCACACCATCAAACATAAGTGAAGTATATGATCTCTCCCCTAGAGAAAGAAATTCATTAGA
GATTAAAAATACAGGTAATGCCAAAATTGCATATGACGACGTGATTACAGGATCGATTTACTGTATCCTG
TATATTATGTTTCGTCATATGTCATTGGGGATTATAAATGAAGAATTACAAAATAAGATGCGAAATAAAA
ATTTTATTCCAGCCAATCCCATATTTAGAGTTATGATTGACTATGAGCTGGTAGACATGTCCTATTCAGC
TAACTTTCAGTATATAAGTGGTTCTCCACGTCGTGTGTTGCTGGCTAGACTTCAAGGAAATAGTGAGGAA
AATGCACTCACAACCTATGAGCAGAAGCTCGCCATTATATTATGTGGAATCTATGGTAATCTTAAGATTA
TTGCAGGAAATAGCTCAAAATTAGAGAGCTATTTCTTGAATAAAGATTTGCCTCATTTTCAACACTCTAG
AGTAGACAAAAATGTACGCCATGTGGCCACAAATGAGGCTCTTATAATAACAAAGAATGCCTTCTTTACC
AAGGGTCTATCTTCCAAATCTTATATCCATAACAGCCGAGAAGCTATTATCGGTATAGTTTTCATGCATA
ATTTTGCATGTCTTTTTAATGACACCCTTCATCATTTTAAGTTTAATGATGACTCAATTGTTAATAATGA
AGAAAAGCTTAGGGACAACGCCTCATATCTCTTAAGATTAATTTTAAAAAATACAGGAAGAGTGTTATAC
AGTACTGGTTATGTATGGGGTTTGAATCCAGATTTTCTTAGCTATAATGAAAAAAATGAGAAAAGTATCA
ATTATATGAATATTAGATATAGACTCTTAGAGATACATAAGGGTACTACAATTTCTCATAGAATAAGACA
AATAAACAAAGACAGATATCAAGATAACAAAGAGAAGAGAGAAAAAAAAAGGAAAATGGCAGAAGAAGAA
GAAGAAGAAGAAGAAGAAGATACAGAGGAGGAGGAGGAGGAAGAGGAGGAGATGGAACAGAGAATGTAGC
AGGAGATGGAGCCATAAATCACTAAAGGTGAGTAACTATACACATAGATAGATAGATAGATAGATAGATA
GATAGATAGATAGATAGATAGATAGATAGATAGATAGATAGATTATAATTGATGTATATGTGATTATTAT
ATAATTGTTTTATATTTTAATTACATTTTTATTTTTTATTACAGACAAATGATAAATCATGGTCAATTCA
TCACATAAATAACCAGAAATATGGTGATCATCATTATCATCATTTCTACTCTTAAAAAGGCAATATCTTC
AATTGATAGACAGAGTACTTCTAAATATATATATATATATATATATATATATATATATATATATATATAT
ATATATATATATATATATATATATATATATATATATATATATATATATATATATATATATATATATTATC
GAAAGTAATTGTCATGATCTATAAAAACAATATAAACCTAAAAATATTGTTATTGCTGCCGCTAACATTG
TTTTTCTTGGTATTATGATTAAATACTCATATATTATGAAATTATATAATACGATAATATAAATCGAATA
TTAACAACGAAAAAAAGATAACATTATATGGCTTAATCCACAGGTTTTGGCATCGGCGAGTACAATAAAA
TGATGATTATATGAAGACGGTAAGTTGATTAAATTCATTTAGTATTATTTAACACATACATTATTATTCT
ATAAAATGTAATGAATAATATCATTAGAACTCACCTCTACCTATCCTTTTCAGTGACTATAATAGGATCA
AGACCCTAATCCTCTGACATCACAAGAGCAGCGATATGTTTATACATATTTGTGTATAATATGGTAAGTT
TTTATAGATTATGACAATTTCGCTAACATTGTTCTTCTTGTTATTATGATAAAAAGAAATGATATAATAC
AATAATATATATGAAATATTGGCAGCGAAAAACATAACATTATATGGATTCATTCACAGATTTTTGGCAT
CGGCGAGTACAATACGATGATGATTATATCAAGATGGTAAGTTGATTTAATTCATTTAGTATTATTTAGC
ACTGATATATTATTTTATATAATGTAATGAATAATATCATTGGAACTCACCTCTACCTATCCTTTTCAGG
TGAATGACTAACTATAATAGGATCAAGATCCTAATCCTCTGACATCACAAGAGCAGCGATATGTTTATAT
ATATATATATATATATATATATATATATATATATATATATATATATATATATATATATATATGTGTATAA
TATGGTAAGTTTTTACAAATTATGACAATTTCGCTAACATTGTTCTTCTTGTTATTATGATAAAAGAAAT
GATATAATACAATAACATATATATATATATATATATATATATATATATATATATATATATATATATATAT
ATATATATATATATATATATATATATATATATATATATATATATATATATAGTATATATAAAATATTGGC
AGTGATTTATTCTTGTTCTTTCTATTCTTGTTCTTTCTTCATAAAATATTGGCAGCGATTTATTCTTGTT
CTTTCTATTCTTGTTCTTTCTTCTTCTTGTTATAATAGTGATATCATAATACTGATGATGGTGATAGATT
TTTTATTATAATTGTGATGATATGATAATACTATTGATGATGATAGATTCTTTATTATAATTGTGATGAT
AGAACATATTGATGATACTGTTGATGATGATAGATTCTTTATTATAATTGTGATGATAGAACATATTGAT
GATACTGTTGATGATGATAGATTCTTTATTATAATTGTGATGATACGATATATATATATATATATATATA
TATATATATATATATATATATATATATATATATATATATATATATATATATGAGATGGAACAGAGAATGG
AGCAGGAGATGGAGCCATAAAGGAGATGGAACCATAAATCACTAAAGGTGAGTAACTATACACACACACA
CATATATATAGATAGATAGATAGATAGATAGATAGATAGATAGATAGATAGATAGATAGATAGATAGATA
GATAGATAGATAGATATAGATAGATATAGATAGATTATATTTGAGGTATATGTGATTATTATATAATTGT
TTTATATTTTAATTATATTTTTATTTTTATTTTACTACAGACAAATGATAACATTATATGGCTTAATCCA
CAGGTTTTGGCATCGGCGAGTACAAATAAAATGATGATTATATCAAGACTGTAAGTTGATTAAATTCATT
TAGTATTAATTTAGTATTATTTAACACATACATTATTGACATAACAATGTTTATATATATATATATGTAT
ATATATATATATATTTGTGTATAATATGGTAAGTTTTTATAGATTAACATTGTTAATGATATAATACAAT
AATATATATATATATATATATATATATATATATATATATATATATATATATATATATATATATATATATA
TATATATATATATATATATATATATATATATATATATATATATATATATATATATATATATATATATATA
TATATATATATATATATATATATATATATATATATATATATATATATATATATAATGGCAGCGAAAAAAA
TAACATTATATGATTCATTCACAGATTTTTGGCATCGGCGAGTACAATACGATGATGATGATTATATCAA
GATGTCGGCGAGTACAATACGATGATGATTATATCAAGATGTCGGCGAGTACAATACGATGATGATTATA
TCAAGATGGTAAGTTGATTTAATCCATTTAGTATTATTTAGCACTGATATATTATTTTATATAATGTAAT
AAATAATATCATTAGAACTTACCTCTACCTATCCCTTTCAGGTGAATGACTAACTATAATAGGATCAAGA
TCCTAATCCTCTGACATCACAAGAGCAGCGATATGTTTATATATATTTGTATATAATATGGTAAGTTTTT
ACAGATATGACAATTTCGCAAACATTGTTCTTCTTGTTATTATAATAAAAAGAAATGATATAATACAATA
ATATGTATAAAATATTGGCAGCGAAAAAATAACATTATATGGATTCATTCACAGATTTTTGGCATCGGCG
AGTACAATACGATGATAATTATATCAAGACGGTAAGTTGATTTAATTCATTTAGTATTATTTAGCACTGA
TATTATCATTAGAACTCACCTCTACCTATCCTCTTCAGGTGAATGACTATAATAGGATCAAGATCCTAAT
CCTCTGACATCACAAGAGTAGCGATATGTTTATATTAATATGGTAAGCTTTTACAGATTATGACAATTTC
GCTAACATTGTTCTTCTTGTTATTATGATAAAAAGAAATGATATAATACATGTTATTATAATAAAAAGAA
ATGATATATACAATAATATATATAAAATATTGGCAGCGAAAAAAATAACATTATATGGATTCATTCACAG
ATTTTTTGGCATCGGCGAGTACAATACGATGATGATGATTATATCAAGATGTCGGCGAGTACAATACGAT
GATGATTATATCAAGATGTCGGCGAGTACAATACGATGATGATTATATCAAGATGGTAAGTTGATTTAAT
CCATTTAGTATTATTTAGCACTGATATATTATTTTATATAATGTAATAAATAATATCATTGGAACTTACC
TCTACCTATCCCTTTCAGGTGAATGACTAACTATAATAGGATCAAGATCCTAATCCTCTGACATCACAAG
AGCAGCGATATGTTTATATATATATATATATATATATATTTGTATATAATATGGTAAGTTTTTACAGATA
TGACAATTTCGCAAACATTGTTCTTCTTGTTATTATAATAAAAAGAAATGATATAATACAATAATATGTA
TAAAATATTGGCAGCGAAAAAATAACATTATATGGATTCATTCACAGATTTTTGGCATCGGCGAGTACAA
TACGATGATAATTATATCAAGATGGTAAGTTGATTTAAGGATAAGGATAAGTCCGATATGCGAAGCTGAG
CCTCGCCCGGGCTATGGGGGAGCCCGGCCTGTGCCGACTAATGTCGACTCGATCAACGTGTGTCAGCAAG
TGCTGACGCGACAGAGCTTAGTCCTTACCCACCGTGGTGCCCAGCCACAGCAGTAACCTCCGGGCGACAA
TTGCAACTTCTCGCGCCTGGGCGGGGCGCGAACCGCCGACCCCTCGGATGAGATAAGTTGATTTAATTCA
TTTAGTATTATTTAGCACTGATATTATCATTAGAACTCACCTCTACCTATCCTTTTCAGGTGAATGACTA
TAATAGGATCAAGATCCTAATCCTCTGACATCACAAGAGTAGCGATATGTTTATATTAATATGGTAAGCT
TTTACAGATTATGACAATTTCGCTAACATTGTTCTTCTTGTTATTATGATAAAAAGAAATGATATAATAC
ATGTTATTATAATAAAAAGAAATGATATATATAATAATATATATAAAATATTGGCAGCGAAAAAAAATAA
CATTATATGGATTCATTCACAGATTTTTTGGCATCGGCGAGTACAATACGATGATGATTATATCAAGATG
TCGGCGAGTACAATACGATGATTATATCAAGATGGTAAGTTGATTTAATTCATTTAGTATTATTTAGCAC
TGATATATTATTTTATATAATGTAATGAATAATATTATTTTATATAATGTAATGAATAATATCATTGGAA
CTCACTTCTACCTATCCTTTTCAGATAGATGGCAATATGATAGCATATACAGTCTCCTCCAAGTTCCTCT
CCTCTCTTTACAACCTCCTCAAGAAAATTGAATTCTTTTGTTATAAAAGTGATATGATAATACTGATGAT
GGTGATAGATTTTTTATTATAATTATGATGATATGATAATACTATTGATGATGATAGATTCTTTATTATA
ATTGTGATGATACGATAATACTAATATTATAATTGTGATGATACGATAATAATAATACTGTTGATGATAA
TACTGATATATATATATATATTTTTTATGATGAATGATATGTATATTGTGTATATGTAAATATGTAATTT
ATTTTTAGATAACCATAAACACTTATCTTTAGATTACCATTATCTTTAGATTACCATAAATATTTTTATA
AATGTGTAAATATTATATATATATATATATGTATATTGTATGTATGTAAACAATTATATGTAAACAATGT
AATTTATTTTTATATATAAACAATGTAATTTATTTTTATATAATCAATGATGAATGATATGTATATTGTA
TATATGTAAACAGTGTAATTTATATTTAGATAATCATAAACATTTTTACAAAAATAGCTTATAAATATAC
ATATAACATCGGGCATATATACATATATATATATACATACATATATGTATGATATATTGTTAATATATAT
ATATATATATATTCCAATATGCTACGGTTATACAGTGGTAGTAGTATAGTGTTACTACTTGCAGTAACAT
GCTGTTTATCCAATGATGATTTATATATCAACGTTTGTTCGAACAATGTCATTTCACTGAAGGATTCGGA
AATGCAAACATTTTCAGGAAACGATAATAGGACAGATTATTTCAAAGTTTTAGAGACTTATGGTGATTTT
TTATTAATTGGAGGAAGAAACTTTATATACAATCTTTCGATCCAAAATATAGAGGAGGATACAAGTCATA
GAATACTGTGGCGTCCCATTGAGAAAGATGTCGAATATTGTTATAGTAAAGGAAAGAGAAGAGATGAATG
TCAGAATTATATTCGACTCATAACATGGATAAGTAATAATCAATTCATGGCATGTGGTACGAATGCCCAA
AAGCCCCTATGTCGATATTATAGTAAACGAATTGATGATGGCAATTTCCATACTACTAATGAAATATCTG
GTTATACCATATGTCCATTTGATCGCGCACAAAGCGCTACTTATGTCTATATAGACAATAATATATATTC
TGGGACTAGTGTCACACCATTTATAACACGAAACGAAATCTCTAAAAATAATTTAATCTCTAAAAATAAT
TTAATCTCTAAGAGTAAGACAATTATTACTGATAGTTTAATCAAAAATCAACTTAATCAATATACTAACT
TTGTGCACTCGTTCGCTTACGGAGATTATGTTTTCTTTTTTTTTCGTGAGACTGAGAAGCACCCATATAT
GAAAGTCGTTAATATGAGCTTTTCGAGAATTGCTCGCGTATTCAAGAATGATGTAGGTGTTAGAGAGAAA
TCAAGTGGTTATTCTACATGGACATCTTTCTTGAAAAGCACACTCAACTGTTCCATTACCGGAAAATTTC
CAGTTTATTTCGATAATATACAATCAGTTACAAATATTATCACTGGAATATATGGAGGCCACACTTACGA
CATTGTCTATGCCGTGTTCACTATATCAACAAACCCCACACTTGCCGCATCCGCCGTATGTGCCTTCTCT
ATCGACTCCATATTAAAATCCTTTGACGGTATACCGGTCCACAATTCACAGAAATATTATCGTTATCTGA
TACCCACGACTGTCCCTGGATTCTTTGGCCATCCATTTGTCAATGTCAAAAAATATTATTTTACTAAGAT
TGTAGTTGATCCTCAGGTTAGACTTAATGATGGACGAACTATTGATGTCCTTTTTCTAGGAACGTCTCTT
TATATAATAAAACTTATTAATATATTTGCATATGAAAATGTGAGTCTTGTAAAACCTATTGTGATTGAGG
AAATTCAAGTTTTTACACAGCCAACCACTATAACAAAATTATATCTTACTAAGGTAAAAGACGGAAATAA
AAAATTAATCATATTAACACATGATGAAATAAAAGCTATTGATCTTTATCGCTGTTCAAGAGCCACATCT
TGTAAGTCTTGTGTTGATTTAAAAGACCCATACTGCGGATGGTATGTTAGTCGGGGGGTATGTGCCCCCC
TAAGTACTCTGACTACTACCACCACTATTGATACTAATGCTACTACTAGAGAAATTATATTTCAAAACAT
ATCAGGATATCACCTTGAGTGTTTTGATAATAACGACAACAACGTTACACTCAAGAGTGATGACGATGAC
AATATATCGACAGATGATAAAATTGATTTTTTACCAAAAAAAGAAAACAACAATAACTCAGTATCTAAAA
TATCAGAAGATAAAATAATAGAAACAACGACATTTCTAGACTATAGTTCGACTAATCCCGAAACAACAGC
AGCAGAAGCAACAAAAATAATAGTAACAGCAGAAACAACAATAACACTACTACCAATAGAGTCAGATAAT
GTTACAATGATAGATTATGATACAAAAGTATTATTGAGAAATATTGATGATAATTTATCATCATCACCAT
CAATATATTCAGTACCATCAGAATATGCAATTATTAAAATAATTGTAATATTATTATCAATAGAATATTT
GTAATATTATTATTAATACATATATATATATATATATATATATATATATATATATATATATATATATATA
TATATATATATATATATATATATATATATGTATAAATAATGGGGGGTAAAATAAAAAAAGAATAAATATA
ATAACATCATTATTGTTACTAGTTACCGCCATTTGGTGATATCAACTTGGTATGTTTAATCCACCATGTT
GCCTATATATGAAGATATCAGAGTATCATGCTTTAAAACATGTTTTTTAGAATATCTAATGACGATACTA
TCATTATTCAAAGAAGCTCTTAATATCAACACTATTAATATAGACCAGTGTGTAAAAAATGATAAATTTT
TAGAATATGTCAATATATACTTTGATTATATTACAGAGAATAAGATGCGCCTGAATATCTCTATTGAGAG
AGATGATAAATTCTGCATGGAGCATATTGTTTATATATTGTTGGCTGTTGATATGTTCGTTTCGATGTTA
GTCGATGATAGTAGTGATAAAAGCGATGATAAATATGATACTATCATCACTGATGAAGATCAAAGAAAAA
GACGGTGTTTTATAGACATTTCTTGTATAAATAAAGATACCTTACTCTCTGAAAAGTGTAAAAATTGTGA
AAATAGTCTATACGGGTTTGCAACTGCTTTAATGAAGAACAAGGGAAAGTCTATTTCTTGTCTTTTTTTC
TCAAGAGATAGATACTATACGAGTGATCCAATGAGCGTCTTTTTTACAGTTGACGAGATAAAGAATATTT
CAAAAAGAATAAAAACATCAAGGAAGAACGAAAGAATTAAAATTATACTTTCAAAATATAGAAAGAAGAT
AAAGGACGATTCTGAGAATACGAGAACCGGATCGATTCTTTGCGCCCGAGATGCAAATATCCTTATAAGA
TACGATAAGGAACACGTCTTATCTCTAGATGTTTGTATTACTATAATCGATAAAGAATCATACGTCTCTA
TTAAGACGATAGAGAAACAGACAAAACAATTGAATAAATCTCTCTTAGATTATCTAGAAACTTTTATAAA
CATAGATGGTAATATATGTCCTAACCGTCTACAGATAATTAAAGATATAAATTTGTTCAAAATCAAATTA
ACACATATTACACATGAACATTTCCCTACATTTAAATTTAACGGGTCCAGAAAGCACATTGCAATTTCTA
AAGCTATAGAAAACCTTATGGTCAACGAGAATGACAGCAGTATCAACATCAACAACAATAACGAAGATGA
TGATGCTGCTGCTGCTGATGCTGATGATACTGGCAGTAATAATAAAAAAAACAGGAACAGTATAGCACCT
AAGGAGAATAACGGTAACCATAAAACCTTCGAACCTTTCACGAGTATTATATTACCTCTATTGGTTAACG
ATACAATAACAAACATATGGTTCAACAGACTATTTTTGATAAATACTCATAGAGATAAAATTACCGATAA
TAATATTAAACCAACGGGTTTTCTTGTAGAACTTTTAAAAAGCGCAGATTGCTATGAAGACAGAACAAAA
ACTATGGAAATGTTCAGAATATTTTCAAACGTTTGTGTTTCTCTTAGAAGCAACAGTCTACCCTTACCCT
TTCATACATATAGTAACAAACAAAAAAAGAAAAAAAAAACTGATTTTAATTACTGCAACATACAGCCATT
AACAGATGTTCAGTATATTCAAAATTTACCAAAAGGAACAATAAATATTAAGAAGCTTTTATCTAATTAT
ACTCCCTCGACATCTGGAAATATTATAATCGATAAACGCAACGATATCAGTGGTAGTAATGTACAATTAT
CAAGTGGAGAAGTTAGTAAATTTCATCAATATTTTACATCGATTGGAAAAGATCTTTTGTCTTCTATTTA
ACGAGGATGGTAATAAAAGAACACAATATTAATAAATGGTTTTAATTAATCTATTAATAAATTGTTTTAT
TGTTCTTTGTTGTTTTATTGATCTTTACTTTAAAAAATGTTGTTTTATTGATCTTTACTTAAAAAAAACA
AATAAACAAAGGTACGGTACTTTTTACTTAAAAAAAAATAAAGTTGCAAACTTAAAGTATATAAAATGAA
TGATTGTTACCCGCTAATATTTACGGATTATACCGAATACACAATGTATATATATTTACCTTTATAATTA
ATAGTTGAATGATCTTATAATATGCACATTAAAAGAAGTGGTCATGTTTAATAACATCAGCAGCTACTAT
ATACCCATCATTGTATTATGTCTTATAGTTGTAGCATATGTGATCGTAACGACATATTTATTGAATGTGT
ATATACAGGATCACCTAAACAATGTTATTGGTTTAAAAGGTTTATATGGAGAATTTTCCAGCCGGTTGGC
TGACGGCGTCACACCTCAAAACATGTTTGATTCTTATATAAAGAACGACAACCCGTTACTAGCACACAGT
ATTGATGTTTATGCTCTTCCACCACAACCGAACACGATATTAGAGTCAGATCACGGAAACCCTCTTCAGC
TGCAATCGCAGGGTCACAAGAGAAAACCTCAACCTCTCGAATATATCCAAAATGAAAGAATAAGATACGA
TCAAAATGGGGAGGAGTTTAGATCCGCAGCCAATAACGCTAGCGGTAACCGTGCAGCTTCGGTCGCTGTC
GTAAAAAAATATGTGGCTGCTCTCTTAAACTCGACGAGGATGATGAGAAAAGGTGAAGAAAATAATGATG
ATGATCTATCGATAACGAATTATATAATAAAAAATGAGCGCGATCGAGAACTGTACCACCTGTTATTCTC
TGACAATGTCCAATATACACCCCTCTATAAAAATCCGACCGCCGTTCATCACGGCGGTCACTGTAGTGAC
CCAATACCCTTCGACAGTATCAATAGTAGTAACATGTCGAACTGTTCTGAACTATGTATGAATCCCGAAT
CTCGATTGATAGAAGGACCCTTCATTTCGGGAGACCGATTGTATCCGGGTGGTATGTCTTACTGCTGGAG
TGGACCATCTCTCACGACGGACCACCGGGTGAGACGACCTCCTCCTCTCAGCGGTAAACACCGTCACAAG
GATCGACTGCTTTGCAGTAGCATTACCTCCGTCTTAGTTCTAAAAGACGATGGCCAATGGACGTGTCGAC
CGCAGTACCCCTTTTTGTTTGGAGGTCCTTCTGGTATGGAGAGAGCAGCGTGCTTGTACGACCCTTATGT
TCACGAACCCCCTTCGGCACAGATAGGGGGTAACCCTTCGGAGATTTTCAATCTGTCCACTCATCTCGTC
GATTCTGTGACGGGCCAGATCGTAAAATCGCATTTCGATCTCGCGTCCACAGCATATTTTTCAAAGATGG
CCAATGCTTCATCTTCAAAAGATTTCTTGACCATGGCGAACGATAAAGAATTTTACAGGAAAAATTTTGT
TGGGTGTAGTTGTTCGTTAACTGCACTGGATGTGTTTGGTAATAAACCGTTAACGGTAAAACAATCTTCC
AATTTTTTATTCTTTGGACTCCACTCGTGTAACACAAATCCCTGCGTCATGACAAGAACGGTAGACAACT
TTGTCCGCTTTGATGAAACGGACAACACGTGTCATGCTGTAGCACAGGGAGAGGATCAAGTCTATAACGC
CATTCACGGAGATAAAAGAACGCCACTCGTGGGAACCTTAGCGCCGGCAGCCGGAATAGTACCTGCTTCA
TCATTAAAGTTAAGCAATGAAGAAGTTACCCATCCCGTTAAACTCAGCATTGGACCCGAAGAAGCGAGTC
CTCCAAATCCTAGCGAGGCTTTGGCTATTCAAATAACTAGACTGGCCTCTCCCGTAATACCTGCCACTAA
CAACGACTCGTCTAACAAAACGAGAAATGTTATGTTTGTACCCATTCAGTCTATAACTGTGACTGGAAGT
CAACCCAAAAATACAATTAGAATTCCCGAGGTGTACATCACCGACGCTAGTTGCACGCCACCCATCTCCA
TCGGAGCTCTGAAAAACTCTTCACCTATACCCTTTAACGTGGCACCTTACTTTGTGGAACCCATTCCAAA
TATACTGGTAAATACCATACCTGAGAAACCCTACGAGCACGAACTGTTAGTTCTGGAAGGATTAAGAAAC
AGCAGACTCGTATCGGGAAATGTTTTGGGTGGTTCAGAAATGCTCTACTCACTACTCTTGGCGGATAACG
GTAGAGGTAAACCGAGTCACACTCGAAATCCTTCTGACGCTGGCTTTCAGAGACTAAGCAAGATGAGATA
CTTTTACGATAATGTTTTTCCAAATAGAAGACTGTCGACATTCGAACTATATAAAAAAAAAATCGCGTCT
GAAGTCAGTAATTTTTCCTCTTGGGATATAAAGTTTCGTAAGAATGAAGTGCAAAACTTTAGTGGTATAG
AAAATCTAGAAGATACTTTTGTTCTTCGCGAAGGTCTCTTGCTTAGATCCTACCGAGCTTATGCCGGTTG
GGTTTTAAACACATCGTCCAATGCAGCTGTAGATTTTTCAAAACTCTACCATAGCAGCAGTAGCAACAGC
ATCACCAGTCGTACAGCAATGGACTTGAATCATGCTCAATTTATATTTCCTACATCACATTCTGTACTAC
CAGATATAAATTCGGAACATGATATTTTTTCTGTAGATCGCGATTTTCTTTTCGATCACGAAACATTTTC
TAGCTTCTTTACAATGACTGACAATATCAAGCTAAAACTATTTGACGACTCGTCACCAGAGTATAGTGTT
TCGCCTTATCCGGTAAATTCTAAATACGGGTGGGGGTTAAATACCTTTCGATACCTCTACAATTTCAAAA
ACAATATATATTCAAAAAGCGATCAAAGATTAAAATTTGACGAATCCGATTGGACATTCGAAGGTAATTT
ATTACCCGCCTCTATATTCAAGAAAAGCTTAATCGAGTGGGGACACGAACACGGTCGTATCGACTCGGAC
AATTGGCTTAGAGATGGTACGGATACAGTAGTAGAATACAAGGAATTATTAAAAAAGACAAGTATCGTCT
ACAGACCAATGTGGTGGACTGCTGTATGGCCACGAACCTTTTGGAGATACTCTTCTGATTATTTTGATTT
ATCGGTATCTAAATAAAAAATACCCATTTAAACTAATATATTTTTATTCCTAATTCCTAAAATATTACAT
TGATTATACATTTAATCTATATATTTTTATTCCTATTCCTAAAATATTACATTGATTATATAATGGTTAA
TTGGCTGTTGATTATATAATGGTTAATTGATTATTGATTATATAATGATTAATATTACATACAAGAACAA
TATATTTAGAGACTAATATTACATACAAGAACAATATATTTAGAGACTAATATTACATACAAGAACAACA
TATTTAGAGACTATATAATGATTACAATATGGTGGATAATATTACTAATCATAGTAACAATACATTTAGA
CATTACTTATTATAAATATGATTATGATTATTTATTATAAATATGATTATGATATCTTCTTCTTTCTTTA
ATTTTACCACCACCACCACTTCTATATCCACCACCACATTCACCACCAATGGGTTGGCGACGTCGTTGGT
ATTGATGATACTGCTGATATTGTTTTTGTTGTTCCTGTTGATACTGTTGCTCTTGACGATGCTGCTGCTG
CTGCTGCTGCTGCTGCTGTTCCTCCTGCTCCTGCTGTTCCTGTTGATACTGATGCTCTTGCCGATGCTGC
TGATAATGTTGTTGTTGTTCATATGTATGATAAAGATGGTGGGGATTGTATGAATCGGGGTTATGATGGT
GGTAGTAGTAATCATGTTCTTGGTATCGTTTTTCTTGCTGTTCTTTTTCTTGATCCTTGCTGTGATACTG
ATCATTTCGTCGCGGGTAATAATAATGGTAATTATATTGATGTTGATGAGGGAAATACTGACGTCTTTGC
TTATTCAGATATGGTGGCACTGCATCATAATTAAATAGAGACGGAAGTGGTGGAGAATAATGGTAATAGT
TAGGTGGAGGGTGGTAGTAAGGTGGTGGAGGAGGAGGCGGCAGCAGCGGTTGTTGCTGTTGTTGCTGTTG
TTGTTGTTGTTGTTTCTTCTTATATTGCATACATTGTACATATGGTAAACAATACATACAATTTGGAGGC
ACCGAAAACATGCAAGGCATCATTGGTATTTGTTGAAATGCAGCATCTGGCTGTACTTGTGTATCAGCAG
TTGTAGCTGTTGCTGCAGCTGCAATAGCTGCTGCAGTAGCAGCAGCTGCAGCTGCAACAGCAGCTGCAGC
AGCTGTGGTAGGAGATCCTGTAGTAGTATCAGCATCAGCAGCAGCAGCAGCTGCTGCTGTTGTTGTTTCA
GTAGTAGCAACACCATCACCTTTATCACCGTCATTAATAGTTGTAATGGTAGTAGCAGCACCACCACCAT
CACTATCACCAGCTAAATTAGTAGCGTTCACCTTATTTTGTTCTTGTAGTATATTTTCACTGATATGTTT
TTCATGCATATCTTTTGATGCGGTGCACTCTATCTCACCCTCCTCTACTTCACTATCCCAAGGTTTGCTA
CAACTCCAGGAATTCGATTCATTGTCATGACATTGGTCATCGACAATTTTCTTTGCATCATTATTACCAT
CTTTGGTAATATTGACAATCATTTCAGAGGAGAGGGTCGTTGTTGTTGTTGGCATCGATGTTGATAATTT
GACGCCTGTTGATTCTGAGGTCATCGTCGATTCTTCATCACCGTTATTTGTCGGGGGTGTGATATTTTCT
TCTTCTTCTTTGGTAATTTCGGATTTCTTATAGTTTTCCATCTTGAGTTTCTTGATACGTTGTAGTGTTT
TGAGAGAAACATATTACACACACTTATATGAAAAAATATGTATTATACCCTCATTTTATATATCATATTT
GGTGTGACGGTTCTCCAAGTATAAAAATGTCTGAAAATAAATTATACAAAATGTGGGATATTAATATACA
ATCTATAAATTATAAAATAAGCAAGTTCATGTGTATCAACATTAACCCATATGGTTTACTAGACTGAATA
GAAAATGGAACACGATATAATTAAAAAATGTATTAGTTATCTTGAGTCTGTCAAGAAATGTTTAAACGAC
GTTGAGACGAATTCCAGGAATAACAATGAGACAGATACGAATACGGTCAAGATTATTGATGAAGAACTAC
AAAAAAAACAAAAATATGAAAACAAAATGAGAAATGGTATGGATCGGATTAATAAAATTTTATGTAAGAA
CCTCTGTATCCATTTGAGTAAAACTAGATCTACTTTCTGCACATGTTATTCAGATGACGGTATTATTTTA
TGCCAAAAAATATGCGGTAAGTATATATCATTCGATAATACTTTATCGATGGGTTATCCCATACTCCAAA
AAACGAGTAATACGAGTGTTCGACTCTTGCTGAGTCTCGGAATTGCATGGGATAAAAACAATGAGACGTT
TGTATTGGATCACGTGGAAATTGGAGAAGTGGAAAAAAAAGAAAACGGTATCTATATTCGATCCACTATT
ACATTTACAAATGGTGATTTTGAGAATAGGGAAGGCACAATACCGTATAACTCTATAACAAGCTTTAGAG
ATATAATTCCTCTGTACTCTGATAATGATATAGATGTTAAACTTTATTCGTCTATTATTCATATTATTGT
TGATGCGCAAAGAAAAAAATTTTGCGTCCAGATTGACAACTGTCCACTGTTGATACATAGAGGCTGTAAT
AATTCTCAAGTATCAATGTTTACTGTATGTATGGCTCACTTTTCAAAATACAACAATACAAAAGAGGATG
ATGTTGATAATGTTGATGATACAACAACAACTGCAGCTGCTACACAAAACTTAAACGTAAAAAGAATACT
ACGACTATATGAAATGAAGAATAGAACTGATGATGTGTTTTTAGATGCTTTAATATCTTTTCTTAAAGAA
AAGATAGATACACCATTACCCATCTTAGAGGATGGTGAAACAATGGTGCATGATGAAATAATGGTGCAAA
AATTAAAATTAGAAAAAATAATAACATTATATAAAGAAAAAGACAATACTGAAAAAGGAAATATTTCCTA
CGAAGCAAACACCCATCATGATGAAGAAAAGGATGATATATTAACTCTGTCTAACGAAGCGACTGATAAG
AATGACCATCTGGGGGCACTAGACTGGATACCATCACTTTCAAGCGAAATAAAAAAACATGATGAAGAAA
AGGACGCTATATTAGCCCTGTCTAATGAACTGGCTGATAAGATTGACCATCTTGAGGTACTAGACTGGAT
ACCATCTCTTTCAAGTGAAGTAGAGAAATGTGAAAGTATAAGGGATATATCTCTACTGGGTTATTATAAT
AATCCATATATATTAGAAAAGAGCAAGGAGAAGAGAAAACGACCATTCCTGTTATTAAGAGAAATAAAGG
AGATAGGAGGATATACAACCAAGTTAAAGGCACTGTTCAAGGAAATACGGTCGATGGCAAGTGACGAAGA
ATTAACCGAGTTTAACTTTTATTACGAGGAGTATGTAAATCAAATGGAGAGCATGTATAAACTATCATTG
ATGAATGACCAAATTTGGGAGGAAGGGTATAAAATCAGAAGAATTATGAGATTATTCATAACAGCGAGTG
TATTTTCACCACGCTACCCTATTGTTAATAAAATTCTCAATAAAGAAAAAAAGAAATATTTAAGATATGT
TTTGAGAAATATATTCTCTGGTCTCATAATTAGTATGAAACCCGATCACAATTTCGAGGCAAATAAAGAA
TGGGTTATCAGAGTTATTATCGACCACTTGTCTGATAACAATAATAAGGAAAAGTTTGTTGATGTATTGA
GATTTTGGATGTCTGAATTTCAGATTTATTCGACAGGACGATATTGGCTAGACGGTATATCTACAACTAA
TGGGTCTTTAGAAAAGAATCCTTTAGGAGGAGGACCCTGTGCTTTGTTTACACCTATTGCTAAACATATG
AGAATGATAAAATTTAATAGTACCGGTACAGATCTTCCAAATATAGAATCGAAAAACGGGACAGTTTATC
ATGAATTATCACCTATAGATAGTTTGCATCTGTTGATTGATTTAACTAAACGAAGAGGAGGTTTATTATC
TATTGGTTTTAGTAACAAAGATGATAATACAGATTGTATTGCTGATTTTAATTTAAAAAGGACTAACCTT
ATAAACTCGAAACATATTTTTAGACCTTTCAAATATGTGAACAAAATGATAAGAAGAGATCATACGTTAA
ATACTGCTGATAATTTTAATTTGGATTTTATAGATATATTTCTCAACCAAAAACATTGGATTGAGATTTT
AAGAAATGGAGGCGTGTTAAGATTAGTAACTGTAGGTAAAAACAAGACATCTAATACTGGTGCTGTTCCT
ATTGTTCATGATACTCGTGATTGTAATGATATTGATTGTGATGATAATGATAACATAGAAAAAGACGAGA
ACAACGTTGATACCAATAACAAAGATAAGTATAGATATAATGAAGTTAATGTAATGTCTAGTCTTTATGA
TGAATATGGGAAAACTATAAATTATATTCCGCTGACAATGGCGTACGATATAAAGAGGCTGTTAGGTGAT
GAAGGTTATAAACGAGCTATGCAAACACAAGCTCCTTCAAAGATTAAGATGTTAATTTATGATTATAACA
ATAACCATGCCACTCAAATTGATGTTGATTCTTTTTATAAAAGATGCGATTTAAACATTACACCTTTTCC
CATTCAATATGTTTCTTCAATGTTTGTACCGAGATATAATGCAATGACAATAAAAAGAAAAACGACAACA
AATCAAAGGAGAGACGAAAATAAAATATTTGATATAGTGTTTAAGGATTACCAGACAAAATGTAACCACC
TATTGAGAGAAATGGATAATATTAATAAACAGCTGGTAAAGTTGAAAGGTATGAAACGGTCTCTAGTCTC
AAAGTTGAAAAAACGAAAAGGAGGACCCTACAATGAGATGCATAAGGGTAATAATGGAAAGATGTCTAAG
ATTAACTAATATTATTGTACATATGAATATTTGTTTGTTTCATTAATAAAATATTTTAATCTATTATTAT
TTGATTCCTTTTATTATAAAATACCTATATTAAAAGAAATATATAACGATATTAAAAAATGAATTTGACA
AAGATGATGAATGAAGATAAATCATCACCATGCAGTTACTAATAGCCATCAATCTAACTCAAAGGTTGGA
TATAGTGTGGTTTGAGGGTAAACGCAAGTTTTATTCATCTGACATTTCTATCTTGTTAGACAGTAACGGC
TCACATGCCATCAGGTTAATTATTAGAATTTTTAATATTTAAACGAGAACACACACACACAAAAAAAGTT
AAGTTGTCAAGACTAGAAAAAATATAAGAAAGGAAGGTAATATTAAAAAAAAAATATAATATATAAATAT
AGAGATACATTTTCGTATTAAACATCACTTAAAAATTAACGACGAAGAGAAAGAAAAAAACGCTTGATAA
TGATAAGCTTCTTTATACATTACAAAAGACTCTTAAACAGATTAATAATATCATACAAAAACTCGACGAT
CTAGAGGCTAGCATATCTACATCTTCTAGTGACTCTGATAATGATGATGATGAAATCTCGAACATCAACA
TTGTGAATACCGGCTCATGAGAATATTCACTGAGTCTATGGGGGTTGATTATTATAAATTGTAGTATGAA
CAATAAAAAATGATATAACTTTATCTAATGTTTTTTTTAAATTATACTTTTATATATTAGAGTGAGGACA
TAATATCATTTTTTAAAACTTAAACACGCGTAAACATAGACAGATAAGAAGAAAGAAAATGGAGACAAAT
AATTATTATAATAACAACAACCATCATAAAGAAAAAGTGATTGTTGCTAGTGATAATGACAATAATATCC
ACCATATCACTACCGACGAAAAACTGATTGATGTTAACAGCATGGAAAATACAATGATGATGAGTGACCA
CCACAACCACCTTCATCATCATCAAACTGCTAGTAGTAATGGTGATGACGATGATGTCCACCACAGCCGG
ACTAATGTTGACAGCATTGAAAAAACAATGATGATCGATATTGACGTTGACCACCGTCAGACTACAGACA
CTACTGCTGTGATTGATACTAGCAATAATGATGATGGTGGCAATAATAAACATCTCAACCAGACGACTAC
GACTACTACTACTACTACTACCACCGACATTTCCATGCCAATGGTGATGAGCGATCATCATCATCAAACT
GCTAGTAATGATGATGATGTCCACCACAACCGGACTTTCACTACCGACGAAAAACTGAATGATGTTGACA
GCGTTGAAAAAACAATGATGATCGATATTGACGTTGACCACCGTCAGACTACAGACACTACTGCTGTGAT
TGATACTAGCAATAATGATGATGATGATGATGGTGGCAATAATAAACATCTCAACCAGACGACTACGACT
ACTACTACTACTACCACCGACATTTCCATGCCAATGGTAATGAGCGATCATCATCATCAAACTGCTAGTA
ATGATGATGATGTCCACCACAACCGGACTTTCACTACCGACGAAAAACTGAATGATGTTGACAGCATTGA
AAAAACAATGATGATCGATATTGACGTTGACCACCGTCAGACTACAGACACTACTGCTGTGATTGATACT
AGCAATAATGATGATGATGATGGTGGCAATAATAAACATCTCAACCAGACGATTACGACTACTACTACTA
CTACCACCGACATTTCCATGCCAATGGTAATGAGCGATCATCATCAAATCACTACCGACGAAAAACTGAT
TGATGTTGACAGCATTGAAAAAACAATGATGATCGATATTGACGTTGACCACCGTCAGACTACAGACACT
ACTGATGTGATTGATACTAGTAATAATGATAAACTTCTTAACCAGACGACGACTACTACTATTACCACCG
ACATTTCCATGCCAATGGTGATGAGCGATCATCATCATCATCAAACTGCTAGTAATGATGATGATGTCCA
CCACAACCGGACTATCATTACCGACGAAAAACTGATTAATGTTGACAGCATTGAAAAAACAAAGATGATC
GATATTGATGTTGACCATCGTCAGACTACAGACACTACTGCTGTGATTGATACTAGCAATAATGATGATA
ATGATGATATTGGTAATGATAAACATCTCAACCAGACGACGACTATTACTAACACCACCGACGAAAAACT
GATTGATGTTAACAATATGGAGAAAACAATAATGATGGACATGAGTGACGTTGACAAAGACCACCATCAG
ACTACAGATACTACTACTATTAGTGTTATTTCCGTTACCGACGAAAAAGAAAAAGTGAATGATAGCAGCA
ACAAAGAAAAGTTGACAACAACAAATGTCGATATTGCTGATAGTGGTAATGATGATGATGTTGAACACCA
CCAGACTGCCACAACTAATAGTACTACTATTACTACCACTATAGATGAAAGAAAAAACGTGCTTGATATC
AACAATGAGGAGAAGACGGTGTTGTCTAAGTTGAGGTGCAATAGTGGTAGCGATGATGACTACCACCAGA
TTATTAGCACTGACGAAAAAGAAAAAGTAAATGATACTACTGAGGAAGAGTTGACGACGACAACAAGAAT
TAATGTCAACGAAGGTCTTCTTACTCAGAAGAATCTCAATGTTAAGAATCGTGAGACCATGATAGCCTGT
ACTGGTTTTACCGATGAAATGGAAGAAAAGAATCTTGATGATATCTCGCAAAAAGTTATGAAAAAGGTTA
ATGATACTCGAGAAGTTAACACGATATTATCTTTTTGCGAGGAGAATGATGCTGATATCAATTTTCCTAT
AATTTGTAACGATATAATGAAATGCAGTGAATCATCTAATGAAGTTACTAGCACCGTCAATGACTTAAAA
GGTAAATTATCATCTCTTCTATAATTTGTAACGATACAATGATAGATCTAATGAAATTACTAATACTAAA
CTATTTTCCAAATTTGATATAGGGAATAATGGTATAACAATTATTTTTGCAGAATCGACATCGATAACAG
CAACAGTAGTACAAGAAGAGACGGTAAAAATAACAGCAACAACAGTAGCAGACACACCAACAGCAGTAAC
ATCGGAAGTATCAACAATAACATCGACAGCAGTATCAACTTGTCCCAATATGTTATTGGAAACATCATCA
TCATCATCAACATGTAGCACTACAGAACTTTCTGTAGCTACACTAACTCGAGATAATGAAAATGTTAGTA
CTCTTACGATGCATGACACTAATCGTAACACTCTAAACCCAGCAAATATAGCAGAAAGAAATATGCGAGG
AAATAAAGAAGATAAATCAAGACCACCTTTACCAAAACCGGATGAGGAAAATGTTGATTCATCAAAAACT
GAAGAAAGAAAAAGGAAATGTATGGTATTAGTATCTTCAAATAATTATAATAATGATAAGAAAAGAGGAG
AAGAAAGAGTGACAAGATTGTCTATTAAAAGACCAAAGATGAAAAATGTGCATAAAAGACAAAGAAAAAT
CTAACTAGAATACAAGACATATATACATATACGTATATAAGTGTTATTTATAATATATGATAATATGAAT
AAATTGATGTGAGCGACTGGGCAAGAAGTATATATATATATTTAGTATACGTATATATATATACACATAT
AGTATATACAAAAGTTGGTGAGAGGGAGAGAGAGAAAGAATACATACTCCTTACATGTAATGTGGCTAAA
ACAAAATGGATAAATATGTGCGATCATGGAATCCGTCTGAGAACTGGAGAATAAAACCTCAAGGATATTC
ATATAATAATGATAATAATAATAAGTGGAGATTAATACCACAATGGTACCCTTACTATGGTAAGAATAAT
ACTTTTACTAATAATAATAAAAACAAAGACGATACTGTTGGATATCGACAATATGCTAGTGGGTGGCAGC
AATTGATTGATAATCATCGTACTTATAGAAATTTTAGAAAATATTATAATGTGAAATATTGGAAAAATAC
TTTTGATGAACAAAAAGGTATTGAAAGAATGATTGGTTTTTTAAATTATAAACCATCATTACAACAACAA
CAAAGAAAAAAATCTTTTTTTGAAGAAAAGACAATTGCCAAGATTAATAAATGTGGTGGTGGTCATCATC
GATATACAGAAGCTCTTCCAGAACTGACGCCATTGTCATTGTTATTGTTACCGCCACCTTTATCGTCTTC
TATTTTACCTATACCCGATGAGGGTAGTGTTAAAGTGTTCTCTCTATCATCCTATGACAACGATTTATTT
GCTACAGTTATAAGGAATATAAGAACATTTTCAAGTCAACGTAACCACATTTTATATCTGGCTGTACTCA
TGCTCATATTTCTTCGGGAGTCGTCCCTGCAACTGACGACCGATATATGCTCCATGTTCACTTCACCCGC
CATAGAATCTCTCTTAAATAGACTAGTTATAATCTTAAGGTATAAAAAAAAGATGGTAGATAGTTGTATT
ATAGTATATAATGTGGAACGCATAGCATACAATATGATCTGTAACTATTATTATACTTGATTACTCTTAT
GAATTGTAATAAGAGTATCATATTAACCTTCATGTTCAATAAAACAAAATTAAAAGTAATAAAAAATTAT
TATTATTATTATTATCCTGTATGGTCGGCATTTAGTTTATTGATGGAATTTTTTCTCCTCCTTTTTTACT
ATTGATGAAATTTTTTCTCCTCCTTTTTACAACAATATTTTTGCTGTATGGTTGACATCTAGTTTGCCTC
TTTAGTTTATTGGTGGTAAACTTACATTCACAACATTTGCTTTCACCTTTTTTATTAAAAGAATAATTCT
CTGTCAACATTTCATGTTCTAATGATGAAAATGAAGATTGATTTTGTCGCTTTAAATTTTCTAAAATTAG
TCGTGTTTGTAAGCTCTGGTGGTGTTGAGTTCTATAGTTTGAAAGAGGGGCGAATATGATTCCGTGTTGT
CCTTGGTCTTCGAGAAATTTTTCAATAGCTTGTATATCGAGATAAGTTTTTGTACTATTGTTATTTTCGT
TGTCGTCATCATTATTGTCATCGATAGTAACAGCAGTAGCAATACTACTATTACCTCTAACCAAATTTTC
ACTACATTGATCATGTTCTACGTCTTCTTCTTCTTCTCCGATTATAAAGTCTAGTATACCCCGTCGATTC
TCGTTGAGTATCTCACTAGTTTTATTCCCGTATTTTTTATTGTTATTATATAAATGCTTATTAAAAAAAA
TTTGTGCGGGTGTCATATGTGTGTAATCTTTGCTAAAAACACTTGATCTTTTTATTGGTATCGGTGAATC
TTTATTGAGCAACCCTGATATGATGTACGAATCTATCCCAAGAAAATCTGCAATTTCATCACTTCTCCCT
TCGCTTGTCGTTCTGTTGACCAGGTCGTATATCTCTTCGAGCTGGTTTAGTTGACGAATCTTCATCTTAT
GATTCGATCGAAGCTTTCTTATTTTATTGAATGCATCATTCGTTAGATGCGACCGCGACGATGGCATCGG
CGTCGTCAGTAGCAATGACGAAGATGGCGGCGGCGGCGGCATTGGCGACGGCGGAATATATTCTTCGAAA
CCTTCAAAAAGACACCTGGTCCAATACGATGTCGCGAGTGTATTGTTTCTTTTTGCCAGCCTCTCTTCGA
GTTTACATAAGACTCGTGTGAGATTTTGTAATCGCTTAAGCTTTCCATAGGATTGCTGCATAGTCAACGA
CAAATTTTTATATCCTATTCTTTCTCTTCTTTCTTCTTCCTCCTCTTCTTCTTCTTCTCGACAAAGTTTA
TCGAGGTCCTTTTCAAATACACTTTGATGGTGCTTTCTTAGAAATATTTTAGTTGATAGTGGTGGTGATG
GTTGTTGTTTTAGTAATAGTAGTGGTGGTGGTGGTAGTAGTGGTGATGATGATCGCCGTGGTACCACCAG
GAGTTTTAGAAACCACTCTCTATAATCTTCTCTCCAAGTTTGTCTTAACATACGTTGCCTGATCACTGTG
AGGAAATCAGTGGCCACGTCTAGTGAAGAAGGAGAAGAATAAAGACTTGTACATTTATCTACTAATGTTT
TTTTAGAAGCTAGAGAGGGGAAGAGGTCAGCAAAGATCACATTCGATTTAAGTTGGTAATCGGGTACCGT
TCTTAAAAAGAAATCTGTCATTAAATACCACGACAGAGGTGGTATATGGTATTTTTTTTTCCCATTTTCA
AATTCCTCATCAGACAAATGTACCAGATTGTCTATAAAGTACCAAAAAAACCCAAAGAGCATCTTGAATA
TGACATGAATATCGTCTCCACCACACGCGCCGAGAATGGTACACTTTCCCACTTGAAATACCAAAACAGT
TTTACCCCTAAAATTTTTTTTCATCGCTTCCGTGTCTCCAGATTCTCTTTCCCTGGCGGCTCTCGTATAA
TACCCTCCGATGGTTTCGCCTCTCTTTAAATGACGTATCGGTACTAGGACTTTAAAAAAAAGTCCAGGAA
AGGAATCAGGTACATGTGTGAAGGCAATCTTGTGTTCTCTAAAAAATTCCTTTAGACTTGGAAAATTAAG
CTTAAATAGATTAAACGTAGATACTACATTGACAATCTCTACATTAGATATGGTGATTGGGTGCTCTTGC
GTATCTGCAATAGCAGACACCGCCTGGAGAACACTTAGAGGAGTTAATCCCAATTTCCTCAGTCCAACGA
TAATTACCGATCCCATAGAAAAGATGAGTATGCTGCAAGGAGGATACTCTTCTCGCAAACGAAGAGCTGT
AAATTGTTTCTGTGAAGTTTCGTTTAACGATTTTACCATGATGTCTTTATCAATTAGAAAAGGTTTTTGC
TTCTTCTTTTTCTTTTTCTGTTCAAAATAAACATTCTGCTGATTTTGACCAAAATCTAAACTAACACCAA
TGCATAGATTATCTCTTGTATAACGATTATGCGCTATTTTTTCTATTCTCCTATTCATCACTGTCGATCG
ATATTAACGAGGTTATAAGTCGAGGACGATAACTGAAATATCTATCAATTAGGTGATTGATTATTAACCC
TCATTTAAAAGATTAATTTATTTAGTTCTTAGATATAGATAGTAGCTTTGGTTCGATGCGAGATAATATT
TCACTTTCTCTCCCGAATAAAGATGAGTTTATATCATCGTTAGATTTTTCAGAGGAAATCTTTTTAAGCT
GTGATGCAATTTTACAAAACGCATTATATTTTTGGATGCGTTCTCGATCTTTTTGAGATTTTGCAAGTTT
GAGTTTGTCGAATTTATATATATTCTTACTCGTTGTAATAACGGCAGAGGAAGATAATTTATCACGAAAA
TTTTCGATCGGTATATCGGTCTTTGAATTACAGGTACCAATTTTGCCCAGCGAATCTTCTTGATGGAATT
TCTTCCTTTCGTCATCTTTGTTGTCGGTGATCTTAAACATTAAGTGAAAGCTTGATGTCGGGTCGTTGTA
GTTGTATGACACTAAAGAATCCGACAAGCAATAATTTAAGAATTGAGTCTGTTTACACACGAGCGATACC
CTCTTTCCCGCTAGACATTTTTGGAGCGTATGAGGCCAACGCCAAAGTGCTTCTATAGAGTGTGACTGAA
ATGAAGATGAATGGTAGTGATCGAAATCGTCATCGTTGTTATTACGGTGATCTTTAATAGTCACCCAATG
TTTGATAGCCATTTTAATCATAGCGGTATTAATTTTTTCTTTTGTTTTTTTAATATTTTGATTATTGGTC
GAACGAAAGGCGGTCCTCGCTAATTCTTTCTTGGCCCCATCGTGGAGAACGAGTTGTTGTTGACCGTCGG
TATTTTTCATTCTATTCGTATACCCATCTAAGCCCATCTGATCTTCATTGGATAGGCAGTTATTACTAAA
ATAAGCATATGTGTTGGAGGGGTTAATATGAGACAAATGATAAATACCTACATTCTCTAATAGCTTTAGA
AATATATTCGGATCACCTCCCGATATTTTTTTGAGTGCGCACACTACCCACGATGTAGCCGTAACTCTTC
CAAGATGAGTTTTAGTCTTGATGTTTTTTTTGCAGTGGAGTTCTGCTAGATCTTTTCTCTGGTTCAGAGT
CGCTTGTGTGTATCTCAACTTGTCTCGTTCCTTGGGTAAGGACATGTTATTTTTATGTAGCGAATTGTCT
CGCTTATCTAACTTGAGATTGATTTTAACATCTCCCCATATTCCAAAATTGACCAGATCTGTTCTAATCA
GTTGTCTACAGAGGCCACTTAACCAACTCTCGGAAACGGTAACGGCTCTATCGTTGGTGGCTATTAACGA
TAAGGGTGGAGAAGCGGTGGTTTCATTCTCCCACGCTTCTTGTAATACAGAAACTTTTATCCACAGGGCC
AAGAGCGCTAAATCACCCAGGCTCAAGATGCGCTGCTCCGACGAAGAAACAATGAACACGTTCTTCAACG
GAGAAGCCATCAAATAATCAAGAGTATCCTTAGTCAACCTATACTGTTCTTGATCTGAAGATGACGATGC
CAAGGACGAAAATGGCGGTGGTGTTATTAACGGTTCTGTGTATACTCGATCTTTCTTCATCATCATTTTT
ACTTGGTTCTTGTCGATCAAAGACATATCGGTCCATAAATTGTAATTCATCTTACAAGCAACTGTCATTA
CCAAATCCGGTATTAATGTCTTATCGTTATAGTATTCGCTTAACTGTTCGGAAAATACATTATCAAACAT
TACAAGCTTACTGCAATAACCATCAGGAGGCGGTGGCGGAAGAGGTAAATCTATGCCACATATTATAGCA
TTATTATTATTATCATTCTTTGAATAGATAATACAATCGCCGTTTTTGGATTTAGAAACGATACCCAAAG
ATCGTGATGACTGACAAAGTGGGTTTAATTTTTCTAGAGGGACGCCCAATCTCTTTTGTATTCCGTAGGG
AAGACCAAGGACATGAGCATGAGAGAAGAATAGACCACTCGAATTTGTAGCCTTTTCGGTGAATACAAAC
TGGTTATTTTTATCATTATCATTATTATGGATGCTAGTAACGCTTTTTGCTTTACTCTTGGAATCGTGAA
TGTGCGGCTGTCCGAGTATTAATCTTAAGGCTGACCAGTTTGTCAATTGTCGAATAGCACTTATTCTGTG
AAAAAATACAAACGAAAAAAAAATAAATAACACACCTTCACATAATCTCGACAAATTCTGTCTCGCCTTG
TCTCGGATACTCTTGTATTTTTCAATCTGTCCCGATCGCTCGATTGTTTCCAATAGCCGGTACAGTACCC
TCATCATATATTCCGAATACATCATGAACGACACAAGAGTTCGGGTATGAATGCTAGTCTTGGAAGGAGA
CCCAAAAATATGTGTCACACTCTTACCACCCTTGAGAAGAGAATAGTCCGAATCAACCAAGCGCTGCACG
CTTTCGGTGGCCGGCCCCCGGTAGAGCTTAAAGAGATTGTTGTTCAGAAAACACATGGTGTTTAAAAAAC
TCGTCGTTTTAAGTTTAGGACCATGAGCAAATAGATAAGAGTAGAGATTGAAATAGTTGTAGGGCAACGG
CGATACGCATCGAGCGTGAAGGGGTTCGTTGATCAAGTACATGCAAAAAGAATAGATACAATAGCGTCTA
AATTTCTGTCGATATATTTCGGTCGACGAGTCGGATAACGCCTCGGTATGGATCGAGAGCAAGACCATCA
AGCACTTGTCCAGTGTTGCTGTCAATTTCGCATATTCGCCCGGCATGTCTTCTCGTGGTATCAGGAGACG
AGTACTATTCGAGAATTTCTTGTTTTTTCGTGTCGACACGTATTGCTGAGCTAAGTAACCTTTAAAAAAC
TTCATTAGAAGAAAAGCCATATTCTGAAACGAATGCGGCATGTAGAACATGTCGGTCGTCTCGTCTACAA
CTGTATTGAACCCTGGGATGGATTTTGGCTCGTACCAACCAATTACCTCCACCAGACGCCCGGAATCATC
ATCATACTGCCATAAAGTTTTATTTTTCAGGTACAAAGGCCTGTTGTGGTCCATTCTACGTAACTGAGAA
AATACTAACGAGTGTTCGGCAACGGACGGGTCTAGACGTTGTCTCTTTTCAGGAGGCAAGGTTTCATCTT
GTAATATTTCCTTTTGAATTCTTTTATTATGAATCGTTTTATTATTTCCTTTATCGAAATTGGTTACCAG
GTCTCCAATTTTTATATCGTCTATTCTAAACTTGGAACTAAGTTTATTATTGTGTTGGTGGTGGTGGGGT
TGTTGTTGTTGTTCGAGAATAATTTCCAATCTTTCTTTTTTTTTTCTGGAAACATTAACACCGGAGGAGG
ATCGTCGTTGACCATCGTCATTTTCTTCTTTCTCGTTTAGCTTTTTTATCTTAACATTATATCCTCTGAG
TTTGGTAGGTGTCTTTTTGTTAAACATGTGATAGGCTGTTACTAAAATTATTTTTTTATTTTTTTTCACA
AACGTCTTACATTTTTCTTCGTCAAATATTATTGCACATTTTTTTCTAAGATCTATACTTTGTATAATAG
TGTCGAGTCTCTGTCTTTCTGTCGCTTCATGTATGGTGTTTCCAATAACCGACTGAGTCTTTTGGAAATC
ACAGAGCGATGAAAAGGCATCATATTTGTCGGATTGGGTAGATTGGTAATTTTGAAATTCCTGTAAATCG
GCTATTTTCATTTCAGCTCCTTTCAATAACCAAGACAGTCCTTTTTCCATGAGAGTATTGGGGTCCAGAT
GCTGTTGCTGCTGCTGCTGCTGCGATAGTCCAGACTCTTTACCGTCACCACCACTACTATCGGAAAAGAC
CGTGTGTATTTCGTTGTCGTTAGAGCATATGGGAGAAAATGTAATATCAGTATCATTGTTATTATATTTG
GAACAATTTATCTTATTTGTTGTTTTTTTCTTATTATTTGTTGATTGTTGTTGTTGTTGTTGCTGAAAGG
AGGGTCCATTTCTTTTTTTTACAGCTACATAATTTACCAATTGGTCTATATTAGCTATAGGTAAACTAGT
CATAGTTTAATATCTTTCTTAATGTTTTTGTATTGGGTAAAGATCTATCTTCCAAATAATGCCTATCGAT
AAGATTATAAAGGTTAGGCTCGTAAACGCCCGAAATAGGATCAAATACAACTGCCCCTCTTGATTTATCT
AGAGCGTCCAGAGCTCTTGGTAATAAAAGTTTTGCGACATAATACGGTAAGGAGGGGGCAGACGCAACAG
ATTGTATACTTATAGCCCGTCTAGAATGACGAGCCGCTCGAATGTCACTAATGATACTTGGAGGATTAGA
CAACTGCTCTGATATTTGTACAAATCTACGAGTTGTATTCTTGTTTAGGTTGTTATAATTACCATCTCCA
CTGTTAGTAGTAGTTATACCAGCTGTAGAACTATTATTAAAAGACATAATGTCGTCGAGAAGCAGCAGAG
ATGATATCTACAATGACCGCGTACGAGATGTATTAGATGAAATTTCTAAATTAGAATACGCTTTAATGAA
TAATATTTCTATATTACCCAATAAAAAATACATACACACAGCAAAAGATGAAGAAGAAGAAAAAACAACC
TTTGCTAATGATCAACAACAAACATTTGTCTATAAATCAGAGAGCGATCTGTCGCTGGCAAACGGGCCGC
TGTCCGATATGGTGGATCACTTGACACCCTTCAGAGAAACTATCGGAGCCAGAAGGCGCGAATATATCGA
TCACAACAACAGTAATGGTGGTGATCACCTGAAAAAGGGTATAAAAATTGATGTTGCATTAAAGAGAATT
TGGCGAGATGTTATAGATTTTTCCTTTGTCGCATCAAACGATAACGTACTCAAAGACACTATAACCAATA
GACTCGTCAATCTGTGGAAGGTTATTCTAAAAGACATGCTAGATCTCGGTCAATATTTCTTCTTTTCGAA
TGTCACCGAAAAGAGACGCTCCTCTGTCTTGATATTATTAAGGGTCATTGAAAATATTGTAGATGCAAAC
ATGCAACACCCCTCGCATTTTATAAGAGATGCTGTATTATGTCGACTTATCAGAGGAGCTGTGAAGAGCA
CCGTGCCAATATCAACAGTTATGCAATACATACCGTTGTGTACCGAGACGATGACGATCTTGGAAACGAT
ACCACAACAACCCGCTCTCGTCTCGGAAGCTCATGCGCTAGAACTTCGAATAAAAGGCGTATATGGGTAT
GGAAATTTTTATCCTAAAAATGACGACGATTATAAAATTGCTGTTCGAGATATATGTAGCGACTACATAC
TAAAACTATTATTTGAATTTTTATTATCTCCTCACATTCATCCAACCTGGAAAGAAGCGTACCTCATCAC
ATTTATATCTTTTGTGCAAAAGCTCATTTGTAATCACGAACCTTTTATATTGGCTCTGAGTAAAAACCAA
TATAAAAAAGAAAATGATGGTGGCGATACCGGCATCGGTAGTAGTAATATTGTTATCAACGCCGAAGAAC
AAAATAATTATATTTCTGATATATATTTTACAGTAAATAAAGAATTAATGTTAAAACATAAAGGGTGTCA
CCCGTTCATCTTTTTACCGACAGCAACCGATTTTTGGTCCTTCTGTAAGAACGGACAACCCATCTACAAT
GTCAAAAACATTCTCATCAATGCCCGACCTTCATCTTTTCCACCCGTATGTGGTGGACCCGCGGGTATCT
CTCAGGGAAAACAACTCGCTTGGGAAAGGTTTTGTCAACGTCAGGGTATATGTAGTAATGATGGTTGCGA
TTGTAGTTGGTGCCAAAAGAGAAAAATGTTGGTCGAAAGGGTGAGACAACGAATGCGACACATTTCGGGA
GAAGCGCGACTAACAGATGTCACAAAATGGCACCAAGGACCAATTCTTATGGTTAACTTTTATGCTTTTA
CTGGCTTTCTGGCTCATCATAACTATGCTGGTAATATGGATGATAAGGCTGATTTCTTTAAAAATTTAAT
ATTGGTTATTGAAAAATCGTATCATGCGAGGAATAGTGAAAATTTCATCTTATCGGGTGGCAGCGATTAC
GACACATCGAATATTCTACATGTTATTATGTTTGGTATCGAAGAAGAATTTCGTCAAAAATTAAAAAGTC
CACAAAAAAAAACGATTTTTGTAACAGCTAGCATTAACGATGATATTCTTGAAGGTGACAATATATCTGA
AATACAACTCGTAACCCTTCGTGAGAGGAAAGCCAGCGAGTTTGGGTGTTGGTTTTAATACTACAGAGAA
AAATACAATATAATAAAATAATATAGATATCATAAACTGATTTATACGATCAAAAATAGTAGTGATCTGG
TTCAAACCAAGTTTTTTTTTTGGAAATAAAAATGTATCCTTATAGTGAGCAATGAAAACGAAAGAAATAA
TATATATATATACTCATCCTATCACATTCAAGAGAATATATAAAAGTGAGTCGACGATATTTTAAAAGTT
ATATACTCGTCCTATCACATTCGAGAGAATATATAAAAATATTCTTTGTGAGTCGAATAGTTGTCATTAT
ATTGACGATTTTTACGTTACGGTATGTAATCACATTACGGTAATATTGTATATACATACATATATATATA
TACACATATACATACATATATATATATATTTGTTATTTATAATTACACGCATATATATATTTATATGTAT
ATATATATTTTTTTTCTAGGAGACAACTAGTATAAGGATGAGTGGAAGTAATCGTCGTCGAATTTTTAGC
AGCAGCAGCAGCAGAAACGCAGGTGGTGGTGGCAGCAGCAGTAGAAATGATGACGGTGGTAGTATATTGG
ATGACCGACGACGACGAGATCCTTACAGTAATCACGAACAACATATCTCAACCATAGAGTCAAATAGGAC
ATATCCTATTCCTACAACATGTAACGTTCAGCAGCAACAGCAGCAGCAACAGCAGCAGCAGCAGCTACTA
CCACCACCATCACCACCACCACCACCATCACAATCATCGTCGTCGTCGCGTTCATCAGCACAGCAGTATA
GACACGGTAATACATTTAGAAAATATAAAGGATATCAGACAAGATCCTATCCTAACTATAATTATCACAA
CCACCATCCTCCACCTTATCATACGAATAAGCAACGACAACCGTATCATCAGTATAATAATCGTCATCAA
CAACATGACAGACAACAGAACTACCAATATCATCAACAACCTTATCAATATGAGAAAGAGTCGTATGAAA
CATCTCTTGATAAATATATGGAATACCAGAAGAAACAACAACAAGAAGACAAGCAGCAACAGCAGAAGGA
AAATCAGCAACGAGACGATCAAGAAGAAAAAGATAATTGCTGTTATCCTAATGTAGTGAAGAAGATGATT
ACTAATAATGGATTATACAATTCTCTGAATTTGTTTGTTAAACAATATAAGAAGATAAATGAAAAAGAAT
CAGGATTGATAAAAATTTTGGAAGTAGTGCTTGACCAATATAAAACGAATGAAAAAGAATCCTGTTCTTG
TGTGGAAAAATATGATATGCAGCTAGACCTTGAGAATAAGGCGAGAAAAGTTAAGAGAAAGATAGACTTT
GATAAGGAACATATTGATAAGGATGATGATACAGATGCTATAATTAAGGAAATTGAAAGTAAACCACAAC
CACTAGATTTACTAATTGACCACGATCTAATAATTAGTGACGAGGAAATAGAAACATCTCAAACTGACAC
TCCGTCTTTGTTTTCGGCAAATAAAGATAATGGTGATAATATTACTAAAAGTAATAATGATAACAATATT
ACTAAAAGTAATAATGATAACAATAAAGCCATTGACGACGAAATGAAAAAAGTAGCTATTAACACTCCAT
TGTTGCTGTCAACAAATAAGGATAATGATGATGATGACATTACCGAAAGTGATGACAATGAATGTCAAAA
GAAAAATGGAGCTACTGCTAATGATGACAATGAATGTCAAAAGAAAAATGGAACTACTGCTAATTCTGTT
ATTACAGTCGCTGCTGCTATTACTACTAATAACATTGATGATGTTTCTGACTCGTTGACCACCGGTAATA
ATGACGGTAGTGGTAATCTCAAGACAGATGCTGATGATGATAATATCAAGCCATCAGAGAGTGATAAAAA
GAACAGTGAAAATGCAGAAGAAGACTTTAAACATATGGGGGTGTTGTATGATGTGACAGATACCAATATG
ATTATGAAAGAGGGTATATATAAGCGAGAACATCACCAAAACAATAAAAGTGATAAGAAGAATGAAAAAT
GCAATTTGATTAAATTGAAACAAGGCAAAAGGAATGTGATATCAAAAGATGATCAAAAGAAAATGAGACA
AGATGATCGTGAACAAAAGAAAGACAAAAAGAAAAAGAAGCTTGAAAAAGATCATCTTAAGAGATATGAT
GAAATGAAAGAAACGGGAAATGTTGATAATTGGAGTGGTGATTTTTTGAATAAGTTATGGCAAAAGGATA
AGAAAAAAGATGGGCAAATAAAATCTTTGGAGACAACAGCAGTAAATGATGATAATAATGGAACCAAAAA
TAAAAATGAGAAAAAATGTAGTGATAGTAGCAGTGATAGTGATTGCAGTAGCAAAACCAAAAATAAAAAT
GAGAAAAAATGTAGTGATAGTAGCAGTGATAGTGATTGCAGTAGCAAAACCAAAAATAAAAATGAGAAAA
AATGTAGTGATAGTAGCAGTGATAGTGATTCCAGTAGCAAAACCAAAAATAAAAATGAGAAAAAATGTAG
TGATAGTAGCAGTGATAGTGATTCCAGTAGCAATAGCAGTAGCAGCAGTAGCAGTGGTAGTGGTAGCAGT
AGTAGCGATAACGACAATGATGATAATTTAAAGAGGAAGCGTAAAGTAAAATATAAAAATTATGATGATG
GTGGTAGTGGTAATGGTAGTAGCATTGATGATATTATTGATACTAGTAATAAGAGTAATATAAAAGAAAA
GATGAGAATCATTAAAAGTGATAATGACAATAAGATAAAAAAAATAAAGAGTGATAAAAAATGAAGTTGA
GTAGATATAATATTAAGACTAAGCTCTCTCACACACGCATATATATATATATATATATATATATATATAT
ATATATATATATATATATATATATATATATATATATATATATATATATATATATATATATATATATATAT
ATATATATATATATATATTACATCTATGAATATTTCTTTTTTTCTTGCAGATACAAGAGGAAATTATGAT
TATATCGATAATAATATAACAAGAATTGGTTATTGTAGTAAAAGAAAAGATATTGTAAAGCCTCCGGTTT
ATTACGACAGCTGCGAGAGTAATCTTTGGAGAGAGTTCTTTCATAATGTGTTGGGAAGATTACCGACTCT
TATGAGCTCAAGAGTGGAAAGAAATATCTGCAAACTGAAACATATCAGAACACGTTATCACCCAGCAGTA
ATACGATGTCGCAAACGACGAATAATAAATACCAAAAAATACTGGCCCGTTGGTACGATACCACCACCAC
CACCACTGCAGTCCAAATCATTATATTTACCACCATTACATAGTTGTAAACCGATTTATGACATGGTTAA
GGAACTCGGAGCTGACAATTCTCTAACAAGTATTAAAGAACTGTACCAAAAGCTAGACTTAGATTCTAAT
TTAGAAGATAGGGTAGAAAAAAAGATTGTATCGCTTGTATGGGTAGTAAATGAACTATCCAAATTAGACA
ATAAGTCTGTGTATAAGATTGGCTCACGGGTGTTTTATATGGTCAAGAGTAATACGGTAATTAAGTTTTT
ATCTACTGTTAATCGTGCCGAAGAATTTTTAAGGGAAATTTATTTTGGATTAATACTAAGAGATATTAAA
GGGGTGGTACCTATAGAGCATATATATCCAGAAGTATTTTGTTATGAGATGCCATTTTTAGGTTTATCTA
TGAATCACGTTCTTTTCGAACAAAAAATTCCTATTCTTCAACACGTTGTCAATAGATACAGACACACCAA
TATACAAACACTTGTATATGATTACACTCTCAGATTTGTAAAACAACTACCCTACGTTATTGCCGAGATG
GCCAATATTTTCATAAGACTGAGTAACCAGGGTATTGTTTACCTGGATATAAAACCTGATAATTTTGTGA
TAGATATTTATACTGGACAACCATATCTAATCGATATGGAACTTGTGACATTTGCCGGTACGACATATTC
AGACGATCCCTTTGGTATAGATGAAATATATAGGGGTCGATATCCTCAATCACCTCCTGAATTACTAGAT
GCTAAATTGTGTGATGCAAGAAGTATGACATATGGGTTTGCGCATCATATTGATTCTATTTTGAGAAGTC
TAGAAGCTAAGAGATATGATACACGATTTTTGTTGAAAAACTCTGCTTATAGGAAATGGATCGCAGAAGC
CAGATGTAGAGATATAAACGTGAGACCCCATATTGGTGATTTCACATATGTACTCAAACAGTGTTTTCCT
CATATATATTTTGAAACTTCATTGACTCTATATTGATGTGATATAACATTGTCAGCCGGATCATTATTAT
TGTTATTATTATTATTGTTGTTGTTGTTGTTAATATAAAATATTTTTACGTTTATATATTTGTGACCATG
CCAGTGTAAAGTATTGTCCTGTGTAAATACAATTGATATAAAATGGATGCCATGTATAAAATGATATATA
TGTATTAATATATAAAACCTTATTATTATTATTATTATTTCTTCCTTAAATGGTGGTTCAGGAAGAAGAC
TAAAGATGGATACAATTATTCAGAATATAATAACATGGGTAGAATCATTAAATTGTGATTGTAAAAACTC
GGAAAGATTACAACGATTATTGAATAGTCTGTTGTCGGGAGATATAGATGTAGATATAGAGAATAAGATG
TTTACTAATACGACAAACATTGCCGAAATATCTAACCTCGTTGGTGCCGTTGAGGTTTACAAGTTTATGT
CGACGCCTATGAATTTCCTAAATCGATTTGGAATTGCAGACATTAAGACGTGTCTGTGTAACGAATACAA
GAGCAATTACAAACTATCTTCTTGTTTTATTCGCCAGACCCAAAAAACGCTATTGTGTTCAAACTGCATT
CTTTCTTATATTCAAAGCAACGATTATGGCGACGACGATAACGATTTGGTAACAATTATAGACTATGTAT
CAAATAGGATAAACAACGAGGGAATCCGTGAAATCTTTAATCTCTATAAATATTTGTTGAATTCAAATAG
ACCTCCATTGAATGGTTCTTGGGCGACTTTGATAATAAAGGATAGAATGAGAACAGCTCAAAAATATGCT
ACGCTGATAAGAAATGCGCCATCCAATGAAAAGACAACTCGTGTAGAAAATGATTGTACCTTATCACTCT
TGTCAGGATATGTTTTAGTAAGTAACAGAATACTTCCATCTCGAAGAGGAAGAGACACGTGTTACTGTTC
TGACCTCTTGTACGTATTTACATATATCAAAAGTATTGATAGAGAAAACTTTGGAGTAAAACCTACAAAA
ATTTGCCTTTTAAATGAAGAATTTATGTTAATTGAATATGAACTTTGTTCACTCAATAATGTATTATCCC
GTATTGAGAATGACAAATTGAAACATATTATTCTTAAAGATGGAAAACAAGGAATTCATAAATTTTATGA
TGGCGGCGGTGATATAGAAAGTATAATAGATAGCGATGTTAATGATAATAAATATAATAACGACGATGAT
AATGAATCTGATTATATGAATTTGGGTTCTATTTTACTTTCCATTTACAAAAATGCTACAATGGGTAGTA
ATTATAACAATGGTGATAGCGGCGATAATATTCAAAGTTATAATACCAATAACGAAATAGCAGCAAATGC
TGCAGCTTTGCTTGGCGATTATAGAAATGCCAATAATTCTGCAGCAACAACTAATTTCATCGATAATACA
AATATGAATATTATGAACAGTGATACCGTTGGCGATATAATCTTACCCCCACCTATCACACAGCAAACAA
CCTTGGAAGAACTACGAAAGACAACAAAAGCGGTATCCTCTATATCTACAAAAGATATGGATCAGAACAT
ATTATCTCTACGAGTGTTAAAGTTTGATAATATTATTTATCCTTACAGTTGTTCGTTACTTCCTCCACCA
ATAATCATTAGAAAGTCATTTAATAGATATATATTTTTATCAAACATAAACGAATATTTTGATTCTATTA
AATTTTGCACCAGTATTATATCTGTTCCAGTTAAAGAATCGACACTATATGAACAAATCATAATGACTAT
TAATACTATACGAGAACTTAGTTTGATTATGTGTTGTGATAAATATGACGATGACGGTTGTAAAGAAGAA
GAAGAAAAGTCGATCGGCAACGATAACAATGATGATGATAATGATATTGACGATGATGATACCGACATTT
ATACTGATGTTGTTAATGATAATAATAATCATGATGATGATAACGACGACGACGAGGACGACGATAGTAG
TAAAGATGAAAACGATTACGAAAAAGACGATGAAAACGATGGTATAAATAATAAAAAAATAATAAATAAG
AAAAAAATTAAAAAAATTTCACCCATTTTTAGTACCCATAATATAAATACACAATTGGGGGTTCCTGTAA
CGCATGATGAGGAAATTCAACGTTACATCAATATAACTAGTTTGAATCATCTTTTACAGAAACAAGAAAA
TAATTTATTTTTACAAAAATGAACATGTAGTTGTTACCAGTTTCGATTAGAAAGTATTTTTTTTTCCGAT
GGATTATATATATATATATATATATGTAAATAAAAGTAAAAATTATTATATAGTATTTTATTTAACACAT
TGTTAAGTAGTTATTCAATTCATATTTATCGTTTTCGTCCTCCTCATCTCCCTCGTTTTCGTTGTTGTTA
TTGTCTTCCTCCTCTTTTTTATTATTTGTTGATTGATTTTTTTTATATAGACCATTGATATCTCTTTATT
GATGTATTATAAAACTATCATTATGATACAATTAATTAACTATTTAAATTTCATGATAACGATTTCTATT
TTTCACCATATTCGTATCCTCGAGGAACCTCTTCCATTCTCCTACACTTCCATCTATATTGTTTTCGTAA
TAATCATTTAGGTTTGGTATGACCCACCAAGCTGTTTTTGCATAAAGATAATCGATAACAAATTTTAACA
GATAGTGATATTTGGTATTTATTTTTTTGTCATGCATATAATAAAGAATTCCCTTTCCATAATCCGGTAT
ACAAATATAATCCACTTCATTCCCATTCTCGTTCAGCGACGCAACAATACCCATCATTAGCTTTTCGTTA
TTTAATCTAATCATATTTGTTATGCCAAATATCTGAAACGGACTGGACGATCCAGGTTCAGGTTTATCAA
CATGAGGCAAGATTTCATCAGTCTTCGGTAAACCAAACTGATCGTACAGTATGGTCTCACCATCCTTTGG
AATCGGTAAAATTAGGCTGCTTCCCATCTTATGTTGTTTCGTTATCATAAACATCAATGGGCGTATGTAT
CCTGATGCTGATTCTTTCGGTAGTAAAGTTTTGATCACTTGATACTCATGCGGTTGAATTTTCTTGAGTG
CGAAATCAAAGAGAGGATAAGTGTACATTTCTTCCCTAAAACATCGTTTGATTATATTTTCATCTCTTGC
TTTGCAATGATCAGATAGTGATTTTTCATGTTTTCTTGCCTTGTAACGATCAATATGTGATTTTGTTTCC
CAACAGTTGTAGTTAAATGCATCAATGCCTCTGACATTTCCACTACAACAACTAACATCTCTAGAAAAAA
TCCATCTAATCTCATTGTTGATCGGGTCTATAGTATACTTGGCAAAGTGTTGGATGTTGAGATTGTCATC
ATCTGGTTTCGTAGCCGGAAAATATCGAATATGCATTTCTTTCTTTTTGTAATCGGGTATACAAAGGATA
GGATATATTCCGTTATAATCGATCATACTCAGTGGTTTATAGCAAGCACGTCCCGTTATCGCACCGACAT
GTATCTTGGACTGCATTATGTCTATGTGTTTTGGCTTGAACATCATCATCTCTAATCGTAATCGAGATCG
AGCGTCACTCAGGTCACCGGAATACGAGTATGGAATACCCACAGCCTCTTTGTGCGACATGTCGAGCTGT
TCCAAAGTCTGCGACACTTGTCCTACCAACCAGGGTGTAAATACGAGATCGATAGAGTTAGAATTATAAT
TCGATAACATAAATGATAGCGGAATGCCATCCATATCACCCATCAATAGTTGGGGGATAGTCGTATTGAT
TACACAATGTTGCCTATACCATAAAGGTTGATAATTTTTAAATCTTTCTAATTCAGGAAAATGAGATAAA
CATTTGTGATAGAGGTTTATCTCATTGTAGTATTGATCTGAGGATGAGGCCATCTTTTTTTTTTAATCTA
GATTATATTCTGTATAAAGTGAAGTATTTCTATTGTATAATTTATTATTCTATGTAAAGTGAAACATCCC
TATTATATATTTTATTATATTTATATGTTGATATCCAAAATGAAATATATTTCATGTGGTACTGTCAACA
TCACCACTACTCTTTCTCTCCTTCCCCTTACTACTATTAATACTACTAATATATTATCGGCAATCTGTCT
TATTCTTGGTCATTATCAAGGCTCCTAAACAAGCAAACATTTCTTCTATAATACTTATATGATAAAAACC
AGGTCGATATACTATACATTTTTCTTCATCGTCGTCATCATTATCATCATCATCATTCTCGTCGTCATTA
TCGCTATTTTTTTTTTTAGTACTATAAAAACCAAAGTCACAATCTGTTTTATTAAAAACATTACCATCGT
GGCGACTAGAAGAGTTGATATTCATATTTTTCTTGAGGGAAAATGGATGAATATTACTAGCATCGAGAAT
TGGACCTACAAGATTATTGCGAATCAGGGATGATCCGGTTCCTATGCCAATAGAAATATTTTCGAGACTT
ACTCCTGTCATTTCATTTGGTATTGTATATCTCTTTATGCTACCGTCGCCGAGCCACAGCTTCGGCTCGG
CCAGAAAGACCAACGAGTTCGTCGTGGGATGGTAGCGATCGGAAAAGCAGGATCTTATTACATTTTCTTT
TTTCATCATCTGATAAAACTTAATAGCCCAAGGTCTTTCTTCGTCATTGCACACGTCTTCGAAAGACTCT
TTCCGTCTCACAAATTCTCTTTGATATTTTTCGCGTCTTCTCTGTAGGAAAATACAATAGAGCAGATTGA
ATAATAGGGCGGCCGCCCCAGCACTCACGCATGTCTCTAGACAATTTTCTCTTCCCAGAATCGATATCAA
ATTGTATAAGAATATATCATCTCTATCATCAACGAGTTTAATTCTACAGTTGGTGGAATGTTTTTTCACG
TGACTTGCACACGATGTTAAGATGTCGCGAATGCGTCTTGGCCCAGCGGCGGCATTCTCGTTCATGATGC
GAGAGAGTGGTGTCTTTTCGCTTTCGTGTCTGGGTAACTTGTATTCCCTGGCCCTAACCCATATCTTTGT
AAAGTTCTTCAAATCTGTAAAGACCGACGAATGACACTTGTGAATTTTTTCGAGAAGATCGATCGCTTCC
TCTGGGGTCTCATTATTGATATTGTTCTGGTGGTGAAATATAGGTATGCCAACTTGCCCCTGGTTTTTGG
ATAGAGTGGAAAAGATCGTATTTATTTTTAAGAGTAGAGGATTCGTCAGTTTACCGCTCATAATATTTTT
ATTTCGATCTCTCGTGGAGAGAGTGTTATCATCGTTGTCTTCATCTTCATTGTTATAGTCGTTATCATTA
TAATAATTATTATTATAAGATATGATTTCATTGGAATATTTAGAAGAAAGAACAAAGTTATATTTTCCAT
TAGCTGATAATAAAAATTTTGTCAATATATGAGAAACGAGAATTCCGGTATTGTAACTGGAGGCATTGTC
CGCCAGACAGAAACCTTCGCCTCTGACCACGTTGTGTAAACTGTCAAGACACCAACTTATAATCTTAAAA
ATAGAATCGCAGTCTCTCTTCACGAGTTCCATGATAGAGTGCGTGGTGTGACAAACGACACCGAGATTTT
TTACCGAGGAAACGGCCAGGACGCCTCTCTCGGTTATTGGATTCCATCTTTTCTTGGGAAGGTGCAGCAG
GGCCTTTGCCGTGGCATCTCGTCCATGAATTAGCGTTCGACCACTCGTCGCCAAGACGGTCAAGAATTTT
TCGCCGAGCTCAATGACTCTCGAGGGATTCAGATGATTGTTAATCAATCGAGCGGTCGGATTGGGCAGCG
TAACAATATCGCCGATCTTCTTGGGCACTTGCTCCTTGTTGACTCTGCTCACCGTGATGTAATCTTCGGG
ATCCTCCGTATACGATAAACACCTTTTAGCGTGCCCACCCACTACCGTATCGTAGTTAAATAGCTGGTGT
TGCGTCCACGCTAGACATGCGGTTTGAATCTCTCTCAGTTTGCTGGCATAAGAAATACCCTTCTTTGTAA
ACTTTCCCTTTTTGTATACCTTCATCAGCTTTAGAGCCATTGACGTATCAGAAATCTTGTCCGGGTCGGA
CAGTTTGACGCCCGTTCTCACGTCGATGAATTTTGCCTCCTTATGATCGTCGCCCGAAATTTCTAGAAAT
CCGTTACCGAGAGCATTGATCACAGCCTCGAGTTTAATCGCGGCAAAATACTTACTCGCTGACAGAGCCT
TCGATAACTTACTTCTCTTTACTTCGTCGTTGTCGTGGCGATCGATTGGCAAGAGGGGTCCGTCGGAAAA
TATGGCGCCACCACTCTGACGGTTTAACAAAATGGCTCTCTCGTCGTCGGTCAACAGTCGACAGAGTTCG
GGTCCATTATGCGGATAAACGTAGTCTGCATTCTCCTCGTTCTTATGGAGAGAAACGATTCGAGATACTG
GATTATCTCGATAAAATTCTTCCAGGAAGGCTATTTCTTCTGATTCATTTTTCGTTTCGTTTAGAGAAAC
GAGAGTTTTGAGTAGATTGATATAGAGTGGTTCTTCCTCTTTAAAGTGTATCATATGATAAGTCTTCTTG
CCGGCTGTGTGGGTGGTAATCGCCAGACGCTCGTGTTCAATGATCATCGCCTCTTCTCCCGCAGCCAGGT
CAGGGTTAAACCTAATACCCTTGGTAGTACTGTTGACGATAATCTGGAGCAGACGGCTGATCCTCTCCCT
TAGTACAAGATCCATTTCAATGACCGGATGATGATGAGATGATGACGATGGGGTTGTGAATACCATTTGC
ATCTCTCTGGGGAAGTTGTGCGTCATGAATACACTGTCAGTATCGCCATAACCCTGAGTGCAGCTGGGTA
AAAAGTAACGGATCGAAGGACCAATGTTCAGAAAAATCCGTCTGGAGATTTGTGTTATCTGATTACCCAT
GGGAGCGTGTCTCGTCCCCCCTCCAACACCTTCGGCAGCGTGACCCACGAGTAGACGACTCAGCGAGTTG
TCAGTCTTCCACCTCGAGATGGAATCGCTCTGCTGACTCGAGACCCGTAACACCAACACCCCATAGATGC
TGTTCATAAACAATTTTTTTACTCCTTCTTCCACCTTGAACTGAGCAGCTGCCAAGGGCTCGCTCTTGGC
CTTTAGTTTAACCTGGCGTTTTAGTACAACTCTTTCTTCTCTGTACCGCCTCTGAAGGAGGGGGATCGTC
CCCTGTAAAATCCATTGACGGGCGTTCCACACCCTACACCTATTGCCAACATTCAAGAGTCGACTAGACC
ACTTGGCAACAGCCTCGTCTTTGGCAGAGTCGTAAGCGTAGACCCGTCTCGCTATTCTAACACAGATTGA
CATGAGGCGATGGGCTTGTCCTATAAATTCTTCTTCTTCTTTCATATTTTCTTGTGTTTTATTCTTGAAT
AATAACGCTAAATCTTCATTGAATTTAGATTCGATACTCTGAGCCAAGACGCTGATGCCTCTCGACTTCT
CTTGGCGGCATACGTTTCCCGAATACGAGTATCGCGTCTTGACGAGGATTTGGTCTTTTTCGAGGGTAAA
ATCTTCCTCAAGCATGTTGACAACGTCTTCTAAAGAGTTTGTTAGACGAGCAGTAACTTCTGCTATGATA
GCGGGATTGTCTATCATCATGGGTACCAAAAAAGGTAACATGTATTCGAGACTGCATAATTCAACGTGCG
AGTCGTCATTCACTAGAGCCGCCAGCTGCAGGTCAGCATTACAACCAACTTCGGGAAAGTAACCCAAATC
CGTAACCTGATTCATACAATTATGACAGTTTGACTCATTCCAAGCGCAATTACCATCACCGCTGTCATGG
TTTCGCTGCTGCTGCTGCTGCTCGATTACTGTTTTGCAGTTCTCCCATACCTGCCGCGTAACGCAACAAT
TCGGTTTCAATTTTCTATTATTCTTCCACGAATCGACAACGAGATCGCAAGGCCTGTAGCGATCCATGAT
AAAGGCATTGGCCTCGTCCATGATCGCTAAAGCTTCTGGTGTGCCCCAGAGAAAAGAAGAAGAGAAAGAG
GAGGAGGAAGGCTTCTTCTTCGCCATTATTTGCATCATTATTCTATTTCTACAATCTATGATCTGCCGGT
GACTGCACACCGTCGTCGTATCGAGATTGTTTTGCCTCATTGCGCTCGGATACAGACTGCCCATGTCCAT
CGCATGCAAAGTCTGAAATTTTGTTAGAGGAGTGGTCACGTAGCCGCCCAGCGTTTTCGTATATTGGGAA
TGACATCTAATGGCGCAGCTCCGCATGAAGGCCCTCTCGGGACCCATGGCTCTCAGGACGGCCCCCTCGA
TAATGTGTAACTGGGTCAGGTACATGGCAGACACCACCGACACATTCATATTGGATTCTTTTCCCAGCTG
AATAATTTCGGCGAGAACGCCCATTCGTTCTGCCGGTTTGGTAACAAGATACGCATCCTTGCAACAATAT
TTTTGTACCAGAGCATTCTCTTCGGTCGTCCTATCTCTATATTCGAGTAAATGGTATTTCACATCTATCG
GGTCCTTTTGTACAGCATTCGTATTACTGATGCTGCATATGTGTGCCAAGACGGTATTGAGGGACATGGA
AGGTAAAGCCTCAGAAAATTTCTTACCCATGATTTTCATCATGTCTAAACTGGGACAAACCAAGAGACAC
GATATCAATTTTTCCAAAGGTGGTGTAAATTTATTGCCGTATCGAAACGAGCTTCCCCCCTCGGTATGAT
CTGCTATCATAGGTAAAAAACTGTCCACTTTTTGCTGTGACGGTTTCTCACCAATATTGTCCATTATTAA
AGAAAAGTCAAACAATCCTTTAAACAATTTCCTTTTTTCGGTTGTTGGTACACGATAATTATTCAGACAC
TTGTATAGAGAAATAAACAAGAACGGGTCGTCAAAACTACTGCTGTTCCATCCAGCGATAGCCGTGAGCG
GTCCGCAATAATCGTTCACATACTCGGTAAAGTTACAAAGTAACTCGGACTCCGTCTCCGCTACAACAAT
GTTCGGCATTGGAAGTAGCGACTCGTTATCGGTATCCTCTTCGTATAACTTTATTATCTTTTCCTTCAGC
TCACTTTTATTTCTTCCATAGGCGAAGATACTTCTCTCCTTAACGTTGCCGTTACCTCTGGATAGCGTGC
ATCCTATCGACGTAATCATTGCATTATCGGCTAGAGGGTTTAAGCCGGTAGTTTCCATATCGTAGTACAA
TACCTTTGATCCCATCAACACTCGCTCGCAGGCGGCGGCAGAAGCGCTCTCGCTCGACGAGAGGTCCTCC
AGAAGGATGACCGAAAGTAACTTTGATTTTCGAACAATTTTTATTCTCGAACCGCTTCGTATATTTAATA
ACATTGCCAGTCGATTCGCAATGAGTGATCCGTTCTTATATTGAGAGCATTTTAGTGGTCGATAATTTGT
TACTTCCAAAGAGACGATCGGTTCTCCGATAACGACGGCCGATTCAATTTTCATCCATCTTCTTTCTTCT
CGATTGGACTGGAGTCTATAACAACCATGATGAGAATCATCATCATGGTGGTGGTGACCATTGTCAATAA
AGGATAAGCGATACTTTTTATTGTTTAGTAACTTTTGTAATTCTGATACACTGTTGCATACGTCCGAAAC
GAGTTCTCCGCCCTTGCTGAGATCGCTTCCGCGACAATGAATTTTAAAGAGCATTCTCTTGCAACACTCG
TTGTCCTCGGGCGAGGTGGGGATCATTCTTCTCGACTCGAGGGATAAGCTCGGACATTCATTACCGATAT
TCTTCACCGCGTAAATTTGGTAGCGCCAAATTGAGGGACCTCTATGTCTAACATTAAACCACCGTCCGTT
GATTTTATTAAACGGCAACCTGTCTAATAGAGTTTCCATCTTTGGAGGTATCATGTTGTTTCTCATATTA
TCGAGCGTTTCAGTTAACACTGTTGTAAAATATCGATCGTATTCGTGAACTGTGCAATTTGTTATTAGTA
AGAGTAAAGTTTTTCCAAACGTGTTCAATTTATAATACAGTAAACCTGGTTCCATATCTCCATTCTCATA
GGAAGAAGAAGAAGACAAGCGCCACCTGTCAACCTCTAACAGTGTTGAGAGTACATAGGTGGAATATTCA
AAAAGACCAGATTCTATAGCCTCTGACGGCCAGTTGAAACCTCTCTTTTTTACCGCACCGTATTGCGTTC
TAATATAGTTGGCAAGTTTTTGAAGACTCTCGCATTTTGTATCGATGCTCGTAGACAGAGCTGTCCTCAT
CCAGTGTCTCACTGTACAAATCATCTTGTTGTAATCGGTCATCGTTACAGAAAGATCCCAGTCCCAAAAA
AATAGAGTAAGAAAACATCGGAGACAAACCACTTCGCTAGACTCTTCGAGAGGCAAGACTCCGTCGAGAG
GTATCTTAACGTCGTGGTTACATCTTGTAGAAAATTCGTTTGATTTTAATCTGGAGCTTTGTATTTGCTT
TTCTGTAAAAGCAAAGGCAGAGGAGAAAGACGATGATAATAATTTTATCTTCTTTTTTGGAGGAACGTTC
TCGTTATCGTTGTTCTTATTGTCATCAAGGTGTTGAGAAGAATTTATTAAACGTGCGGTTGCCACAGCGT
CGGCGATTCTAGCTCGAGACGATAAGTAATCAGATATGAGGGTTGCGCGCTCAACCAAAAACGTGTAAGG
TCTACTGGAGGTGCGTCTTTCCTGTTCGTCTAGCACGTCATCCACGAACGAATCTCTTCCTATGAAAACT
CCGACATAGTCGCAGTTCTTTAGAGATATATGGCCTCCTCCCCACATGCAGTTGTATTTTAAAAAGCTGA
CCATAGCCATCAATAGATCAAAGTCGCGATGTATCTCCATCCCTAAAAAATGACTATTGAAAACATTAAA
GGCTTTGTTACCCACTCTATTGTTTACCAATATGTTCTTTCCGATGCTAGTCTTAATCGTTAGACCCATG
CCGCACTTTGGCTCCTGCCAAAACTGGAACAGGCGTTCAATGTCTCTCTCGCGCACATACATTTTTCTAA
GTTTATCAATGATGATACGATGTTCTTTCTCTAAAATCTTGGATGGATAAAAGAGAGTCGAATTGACATC
CTCTATAACAACGTTATCCGGAGACTCGTTCGATAGCGTAATGTGATTTAACGGTATTCTCTTATTTGCT
CCTAAAAATACATCATCCGACGTATAATCTATAAGAGTATCTTCGAAATCTATCACGTATCCGCAATCTT
CAACGTCATAATTACTTCCCTCTTCCTTCTCTCCTTCTTCCTCCTTCTCTTTATATTCATTATGAATTAA
CTTTGAGCATCTGTCTTTCTTTTTAGCTGCGTTATCAAAGTACTGGAAATGGCCGTTTGCACCATCATAG
CTACCAATGTGGTTTACTATAATATTTGTAGTCATGATACTACTCAATGTTATGGTTATACGACATTTCA
TAATACATTAAAATGGAATCAGTTTTATTTAGACGGTTTCATATATACAGCAGACGATTGAGATAAAATT
ATCGCCATCACTATTACTCCGACTCGTAATATATTACAACCGAGAGCGTCTATTCATATATTATATTTAT
AAATACCATTTTGTATTTTTTCTTCTTTGTCATTCTTAAGAAAGATGGAAAAGGATGCTGATGTTACTAC
TGCTGATGCCAAGAAAATGGAAAATTTGTTTAAGACGTCGTTTTTGTCTTCTTCTTCTTCTTTATCAGGA
AAGGTTGAACGTACTGTATCATTACAACAAAATATTATAATGAATACTCTTATAAACGATATAGTTATAA
GTAAGCTAACAGGCCAAGCTAGTATTTTTCAATTGGGTGGCTTACCAGGCTCTGGTAAAACGTTTGTTGC
AAAAACCATCATAGATAGATTGATACAGATAGGGTTGATGAAAGTATCGCAAGTCTTGATATGCTGCAAG
AACAACACCGCAGTGCACACCGTATTTAACACGATGAGTGATTATGGAGATACGGATACAGTTATTAAAA
TTAGAGAAACTCAATTAAAAACTTTTCATAAAATGTTTTATTTTCCGGTGATACGACAAGGAATGAACAT
AAAAGAACCCTTACAGTGGTCTCCTCTTCGAGTAACAAAGGATTTGGAAAAATATGCAAATACAGAATTG
TTGATTATTGACGAGTATATGACGATGAGAAGTTCAGAAATCTTGTATATCGATGCGCTTTTTCGAATTT
TAAGATATCGACCAGATATACCATTTGGGGGTATGACGGTTATATTTTTGGGTGATAATCGACAAAATTC
TGCAGTGTTATCAAATGACGAAATAACATCAAGAGAGAAATACAATAACAATGACGATGAAGAACTCTGC
ATCTCTTCATCGGAAAGTCGTCTAACAAAATATTTTATTTTACAAATGATTGAAAAGATATTTGGAGAAG
AAACAGAATGGGTGATGAGTCTCTCCAATACAATATCGACGAAAACCATGAATAATTTGAAGATGTTGAT
CAGAAACTTGGAGAACAAGATTGTCGAAACGAGAAACAAGAAGAAAGTTGGTGGCAGCGGCGGCGGAGGT
GGAGTTAAACAGATAAAGAAAAGAAGATCGGATGCCAATAGAAAATTAATGCTTGATGATTCCATTTTTA
GTGATGTGGAGCGAGCATATAAACAAGAACTTCAACCTTCCGACTATAATAGAAATACAAAGAACATGTT
AAGGGATACGATAACAGTTATAGAAGATGCTATTGATAATAGAAATCAAAATGTGACAAATTTTTTTTCT
ACTGTGTCTGAAAAAATGATTTTGGAAAAAATGGTTTTAGATTGCTTGAATCTTCGTTTCAGCGATATAT
CGGATGCGCGCAAGACTAGAAACGGAGAAACACTGATAGAAAATACAAACAGGGTTGTTCTCTTTATGAA
TAATGCCATGAAAGATATTGTAGAATTCAATAGAGAAAAGTTTATTGTTTTGCCGAATATGGCAGAAGAA
ATAGAAGGAGAAGGACAGCTTCTCATACCCGAAAGGGAGGTATTAAACATACTCATTGTTGAGGGTAGTG
ATCCCGATTGTCTAGATAAAAGATATAGTACTCATGAACTCGGAGAGATAAAACGCGTCATAAATTCTGC
CTTGTTTAAGGAAGGGACGAATCTAGAACATTTTTATAAATTAATTTTTAAAGATTATAGCGACCATGTG
TTCATGTTAGAGAAGGTTAAAAATGATGGTGAATTTCAAAAATATGTTGATAAAACTTGGGATGATATTT
CTTTGAAACATAATGATAAAAATAATAATATCAGCAGCAATAATAATGATATTATAATTATTGATAATAA
GTCTAATAGTTATGATTATGACTATGATTATGATGATGATGAAGATACCAGTGGAGGTAATTTTTCTTAT
GGTTCTGTAATAAATCCGTGTGAAGTTCCTGATGGAATAGATCATACCTATTCGATTTCTCAACGTTTGT
GTAAAAGTATCGAACTTCAAAAAGTGATAAGAGAATGGGATAGTTCTTGTATCGGATCTAGAGAAAGGCT
AGTTGCAAAAGCTAGATTTTGGTTCTTTTTGAAAGATCTAGTTAAGCGAGAACTTGACAACACCGCCGAT
ATGACACGCGGCGCTAAAGATGGTGCCCACCGCGATGGCGGCGATGATATTAATAACAACGATGACGATC
GTCGCGTGTATTGGCCGCCTTCTCGTCATCACTATCACTTTCTGAGGGAGAGGTTTATGGAAACCCCTTA
TTGGTTGAGGGCCTATACTCTACCTTTTGTTCATAATAACAACTCTCGGTATTTATCCGCTTATGCTATA
TATATTTCATTGAAGGCTAAAATGTTTACGTTAAATTCTCTAAAGCGGATATGTCTGAATCGACACGCTT
ATGGATTAAGCTACGCAATGGCGATCAAGGATCTTAGTACATCATATACGATGGTTGATCCTCGGACATG
TTTGTGTCTAGCTCATGAACAACCACCACTACCAGCTACAACAAAAATATTATCGATAGATAATAAAAGT
TCCACCGTAGACTTTTTAAAAAAGTATTTTGAAACCATATTCCCTTCTATTCTCAAGGAGTTTCTATTTA
CTAATAGAGAGGTTATAGATGAAAATAAAAATGAATTATATTCCAATATAGATGATGAATTACTGAACAA
AAACCTGGAAGGGTCAAAGTATAGTGAATTGATAAAGCTCTTGGCTACTGAAATGATATCGACACTTATA
TACGAAAGGCGACAAGCACGACAGGATGAGGAGATTGGAGGAGGAGAAGGAAAAAGCAATAACGCCAATT
TGAGAAGTGATACAATATCGCTGAGTGACAGAATAAAAGAAATGAGAGAACATATTAAAGAAGAAAAAAT
AATAAAAACTCTTAAAGAAATAGAACCTCCATTAAAAAAAGTAAAAGTGTCACTGAATGCCATCAATGAT
AATGGAAATATTATCATTAATAATAATAATAATGAAAATAATAATGAGATTAATAAGAGTAATAAGAATA
GTGTTATTGTATTGACAAAAACTAATAATGACAAGAATACTATAGCTTACTTGGTATCTAAATTTATATC
GGAAAAGTTGAGCTTACTTAAAGATAATAACAATCGATGTGTACCTCTAATAACTAACACTAATAATAAT
AGTAATATCAAGAGGAGTCGTTCATCAAATGAAGAAGTCTTTGAATCGTATTTTTTCCGTACCATATTTG
CAATCGACAACAATATATTACCCAGCAATATTCACAAAATGTCAAATACGCTTGTGAATAAAATAAGATC
GTCCTTCATCCTTTATAAGAAAATGGCAAGCGGTGGTGGTGCTATTTCATACATTAATAGAGTTGTTGAC
AATAAACTGTGGAGTTGTTATGATAATAGATTGTTTAAGAATATACTTAATAGTATTAAAACTAATGTGA
CTAAGGTCGATGAAGTGTTTTTATTCATAGGTCAAAAGATTTATTTTACTCATACGAATTCATCGATAAT
TAACTTTGGAACTAACATCCCATTTTATACATATGATACTGGTACTGTGGTTAAAATTGTTAAAAGATCA
TGTAATGATAAAGATGGTTCTTCTCCCCTCATCGTTTCTATAGCTATAGACAGGTTAGATGGAACGATAA
TTGATGTTTCAGCTTATAAACATGTTGAAGGAAAGGCCAGCGTCTGTTTTTTACCCGTAGCCAGCTTGTT
GTCCATGACGGCATTTTCTTGCCAGGGGATTACTATACGATCCTGTGTGACGCTCATCAATCCATCACGC
CTGACTGCTCAGGAGATGTATGTGGCGTTAACTAGAAACGATAACGTTAAGGACATCAAAGTTGTAGCAA
AAACAAAAGGCGAATTACAGGAAATGTTCTATCTTAAACAAATGCTTTATTCTGATAGTTCTAGACTTTA
TCCCGTGGGAGTCTTTGGTAGAAGATTTCAAAGTCTGATGAGAGACGGAATAACACCAAGCATGACGACG
ACTACTACGATGGCGATGATCGATACCATTCAACAATTTGTACTTGATAAGAGTGACAACCACCTTTCCT
TTAATCAATATTGGTTTGAAAATGTAGAGGCTCAGCTCGCATCGGAGGGTAGCGTAAATGCAGTCTTACA
AGCGATAGGCGAAATATTTTTAACGAACCCCTCTCGCGACTTGTGGGGTTTACTCCAGATGTCAGAAGAA
AAGCTGATCGATCTCTTCTATGCTTGTTATTTATCAGTAATAAATTTTGAGAGAATATACGAATACAAAT
TCAGTAAGGGGTCGAGAGAATTTTTACAATTTCTCTTTGAAGGTCACGGACCGACCGACTTGCACAGGCG
TCCTCCCGTCTACGTGTCGCCTGTAATACCCAGAAAATCTATGCAAAAAATCTTCTTTGACATCTTTCCT
CACAGCCGTACCGTGGCTGTGTTTCAAGTCTTTGCTAATTTTATATTTCTAATCTATGAAATTATCAATA
TATTGAATATCGACTTTGCCTATTTCCCAAGTCCGTCTCCTTTGACCCATTCTAGTTTTGGTTGTCGAAA
GTGTATATGTCTAAACTGGGAATCTGAAAAATATAGACGCTCGCGAGATTGCGGATGGAGACAAGACAGA
GAACCCGTGACGGAAAAAGATAAGCACTGCCAAGACATTGTTCAACTCGGTGTTGGAAACTATTTTTCTA
GGTCTCGTAGTAAGCAGAACGACGACGACAAACGCAGCATGCGTATCGAGCAGAGTCACGTAACTGCTAG
CGTACTTCACAACTTGAGGAGAAATGTCAAACTTGACCGTCCAGAGGAAATTGCCGGCACGAAAATTCAC
GGTGCTATCGCCGTGTCAGTTGACGTGGAAAATTTTACCGATGCCATGTTTCATGCAGACCGCAAAGAAT
CTGTAACATCGATAAGTTATGATATTAACATATTTTCAATGATATGTTTTAATACCAAACTCGCAGCCGC
ATGCGGTATCACTAGAGTGCCATTTCCTTCTCAGATGGTGGATGAGGACGGCAGGGGGTTGTGTCATTAT
AAGGTCACGACTCCAGAGTATGTTTTGTTTTGTGGAAAAACGAGTCCGTATAAGAGTGTCCAGTTTCCCA
TCTATTTTAATAAACATAATCTTAGTGTTAGTGATAATAGTAGCGATAAAAATAAATTCTTCAATAAATT
TCTATTATCAAAATTACTTCGAGGTGAAACTCTATCATCTATAGCTTTGTTATGGTATCATTCCATTCCT
TCTGGTATACTGGGTATGGATCCAGTTTATGTTAGAGAATTGATATGTGACAATAATATAGGCATTTTAA
AAAGCGTTAAAATAATAAAACGAATAAGGACTCTAAACAACGAAGTTGTAAAACACTTGACTGAAGAAGA
AGAAAAAAATGATAAAAATCACATGGTTTACATATCTATAAGATTAAAATAATAATATGTAAAATATTAA
TGTGCGTGTCTGTGTAGTAGAGAAATACAATAATGACTACATTAATTTGTATTAAAACCTTTAGTCATAT
TATATTGAAACATTTAGTCATAGATAAATAACAAGTGTTTTAAACCACTTGACACCGAAATGGATAGATA
TATAACAAGTGTTTGTAAGCCATCTGGTACCAAAATGGAATATAGATGTGTTTTATTTAAAATGGTATAT
AGATATATTTTATTTAAATAAGCATTTCTAATCAAACTTTATTGTATCTCTGATTAAACTGTTTATTATA
GATATTCGACAATGCCATCGTCTTTATCGAGTAATTTAATATTGATGTTTATTTGTCATATGTTGTACAA
TCTTATATTTTTGGGAATTTTAACGTTTTACATAATGTATTGTAATGGCGATATTTGGGGATGGAGTTAT
CCAATCCCCAGAGGATATAATATGATGAAGGATTATTACAATTCGGGGAAAATTAAATTGACACACGTGA
ATGACATGTCATACTTCTTTGCAACATATCTTCCCACCTATGTAGGTCTCTTGTTAATACTCTGCATATA
TACAATCTCTTATTAATGCTCGACATATATGAAGTAACCCAAAATTATGTAATTTGATAGAGGCGGTGAA
ATGTTATAATTACAATACGTTCAAAGATACACACATATATATATATATATAAACCATAAAAATATGGTGA
AGGAATATTACAATGCGGGGAATATTAAATTGACAATATTTCCCAGCTATTTAGGTCTATTGTTAATACT
TTGCATATATGAAGTAATTCAAAATTATGTGATTTGATAGAGGCGATGAAAAGTAATAATTATAATACGT
TCAAAGATATATATGTATGTATATATAAAATATATGTATGATTCCTGAGGGATGGGGAAGAATAAAAACT
ATAAAAATACATTACTTGGTGTTTATTTGTAAAATCAAACATGTCTTCTTGCCGATACATATGTTTGCTG
CTATTATTGTCTTTCTGGCAGCAGCAGTTAGCGATTGCTATTGATGATAATTATGAAACTCAAGATAAAT
ACTCTTATATTCAAGAAGTAGTATCAAATCTAATGATGCTAGATGCAAAATCAAAATCGTCACGGTTATT
AACATTACCGTTTATGATCAGATCACCTTTGTATGATGAATTTGTATTTTCTTGCATCACATGTCCAGTA
AGAAAAGTAAGAAAAAATACAAATGAGTATTATGATAGTATAATGCTTATCAATAAAGATGAGAATACAT
TTAAATCCAATACATTCTCTATAGGACCATGTATGGTATCGGAGATAGAATTGGAATCATCCATAAACAC
TACCGGATCCATAAATGTTAAATGGACAAGAGAATACTCGAATGAATCATCTATCGTGATGCGAGATATA
GATATATTGTACGAAAAAGGAAAAGTATCTGATGAAACAACATACGTGTACAGACTGAACATTGACAGTA
TGCTTTTATACCGTTCGACCAATGATAATACTGACCAGCGTAAATTAATTGAAGATTTATCGCACAACAT
GTATAAAATACCAGCATGTGTATTTCGTAGTTTTGCTATAGGTATCGATTCGAACAGTGAGGATGATTAT
GCTACGGGTAACGGATATTTTGATACCTTAACAAATAAGATATACGGCTACATATATGATTATTTTATGG
ATTCAGACACTGGTGATATTGATGATACTATTACTACAGTTGGCAGTGATGATTATGATATAGGTGATGA
TAATGATTATGATATAGATAACGAATATCAGAATAATTCATTTAACGACAATGATGACGATATTGCTGTT
ACTGGTGATGCTACTGCTACTACCACTACTATTATATCTGATAATGACTATTATATAGATAACGGATATC
AGAATAATTCATTTAACGACAATGATGATAATATTGCTGTTACTGGTGATGCTACTACCACTACTATTAC
TATTATATCTTTTTATTTTATATCATTTTATTTTGTGATGTTTTGATAGAATTTATTTGTTTCCTTAAAC
GTGAAGAAGGAATATTATCATTTAGAGGTATACAGATTATTTAGGATTGTGTAATATACATATATACATA
CACATACACACACACACACACATATATATATATATATATATATATATATATATATATATATATATATATA
TATATATATATATATATATATATATATATATATATATATACATGTATATATAATTTAATATTGGGAGGTA
ATTACAACATATTCAAAGAGATATGTATATATAAAATATGTATGAGGTTACTAATGCTGGGAGAAGAAAA
ATAATAACTATAATACATTATATAACATAGAAAAACATTTTAAGCGGTAGTGTGTTTTGTTTGTAAAATA
AACATGTCTTCTCGTCGTTATATGTATATACTGCTACTATTATTTTTCTGGCAAAATCAGTCAGTGATTG
CCATAGATGGTGATGATGATTATGATTACTACTATGATGATGATAAAACACATAGTAATATTTCTACTAC
CTTAAAAGTAGTAGTAAACCTGATGACGCAAGAGTCATTAACATTACCATTTACGGTCAGATCATCTTCA
GTTAATGAATTTGTATTTGCGTGCGGTAGATGTTCATCAGCGACAAATAAGAATGATTATAGTATGATTG
TTCTCAAAAAAGATAACGATGTATTTAACTCCATAGTGAATACTGAGGGTTTTTGTATGATGTCCGAAAT
AGAATTGGAGCCTTCCATAAATACCACCACCGGATCTATAAATATTAAATGGACAAAAAAGTACCTGAAT
AATGCAACATCTAAAATGGTGCGAGACATATATGTTTTATACAAGATATCCAACGAGGATGAAACGACAT
TCAATGAGGATGAAGCGACACGCGTGTACATTCTGTACATTGATAATATGATTTTGTACCGCTCTACCAA
TGATAATGTTGACCCGCATAAATTACTTAACGACTTATTAAAAGAGGTTAATAAGACAATATGTGTATTT
CGTAGCAATGGAGATTACGACTATGTTACGGATAATAAATATCAGAAAAAAACTTTTAATGATTTGGACA
GTGATGATACCATCGGTGATGATTATATTGACGATGATGATACTACTACTAGTAATATGACTATTACTAT
GGATGGTAACGGTGATGATGAGTATGACTACGATATAGGTAATGGTAATCGTGATGTTACTACTGCTGCT
GAAGATGATATTACTGATGAGGATAATGTTAATGATAATATTGTTACTACAACAGTTAATATAGGTAGCG
GGTATCAGAAAAGATCTTTTAACAATTCGGACCGTGATGATGATGCTGATGATACTATTAGTGATGATTA
TATTGATGATAATACTACTATGGATGCTAATGGTGATGATGATTATTATGACTACAATATAGGTAACGGG
TATCAGGAAAATTCTTTTAACGATTTTTTGGACAGTGAGAATGCTGATGATGAAAATTTGGACAGTGCTG
CTACTACTCCAACTATTGATAATAGTGATTTAATCGATCAGGATAGTGATGACGTTAATACTGATAATGA
TGATACTGCTATTTCTACTACAAATATTACTGCTGATAATAGTGGTTTAATCGATTTGGACAAGGATGAT
GATGCTGTTAGTAATGTTAATATTACTGTTGCTACTGATATTGTTACTACTACTGATAATAGTGATTTAA
TCGATTCGGACAATGATAATGATGTTAGTAATGTAAATATTACCACCACTATTACTACTGATATTGCTAC
TACTACTGATAATAGTGAATTAATCGATGATAATGTTAATATTATCACTACTACTGATAATAGTGATTTA
ATCGAATCGGACAATGATAATGATGATGTTAGTAATGTAAATATTACCACCACTATTACTACTACTGATA
TTGCTACTACTACTGATAATAGTGAATTAATCGATGATAATGTTAATATTATCACTACTACTGATAATAG
TGATTTAATCGATTCGGACAATGATAATGATGATGTTAGTAATGTTAATATTACCACCACTATTACTACT
ATTGATATTGCTACTACTGATAATAGTGATTTAATCGATTCGGACAATGATAATGATGCTGATGTTAGTA
ATGTTAATATTACCACTGCTATTACTACTACTACTACTGATAATAGTGAATTAATTGATGATAATGTTAA
TATTATCACTACTACTGATAATAGTGGTTTAATCGATTCGGACAATGATAATGATGCTGATGTTAGTAAT
GTTAATATTACCACTGCTATTACTACTACTACTGATAATAGTGAATTAATTGATGATAATGTTAATATTA
TCACTACTACTGATAATAGTGGTTTAATCGATTCGGACAATGATAATGATGATGATGTTAGTAACATTAA
TATTACCACCACTATTACTACTACTGATATTGCTACCACTGATAATAGTGATTTAATCGATGATAATGTT
AATATTACCACTACTACTGTTGCTACTACTGATAATAGGGGTTTAATCGATTTGGACAATGATGATGATA
AAGTTAGTAATATGGACAGGGAGGACGATTCTAATATTTCTAATGCATCGTTTGGGATCGTTACCAAAAA
CTTTCTTACCATTAGTGTTGTTATTAATGTGTTTGTAATATTTTTTTCTTATAGTTGTTTTAATTAAATA
AACCACCAAGACTTTTATAACTGGAGGATGGTAAATATGAAACCCGAATATAATATGTGTAATATTGTGG
TGGTAGGGTATTGAATCAAACATGCTCTCTCATCGGTACATCTATATGGTGTTATTATCATCATTATCTT
TTTGCTGGCATTATCGACTAGCCATTGCGTGTTGTTGATGACAATGATGATTTTTCATCGTCGTTATTGT
CACCGTTTATGGTCACTTTATCATCGAATGATGAGTTTAGCTTCATGTGTGGTACATGCTCATCATCAAC
AACGAATAATAAAATATATCTCAAGAATAATAATTCTTGGTATAAATCTGATAGTATTTAATAATGGTTT
ATGTATGGTGTTGTATATGTACGACACAAAAATTGGCACATAACTGAGTGATAAACATTAAATGGATAAG
AGAATTTCGAATGGGGCTTCGAATATGGATATATCTTATAGTATATCCAATGAACCAACAATTGCATATA
TTTTAGATATTGATAGTATGTCTTTGGATTATTTATATTTCATTAAAATTGATCTAGAAACATTATTTGA
TATTTTATTCTTGTTGTATGATTATAAAATGGACGTCGCTAAATGTATATTTCGTAGCTATGACTTGGAC
AACTTGAACAGTCAGTGATGACATACCGATAAATAGATTGGACATATCTGTTCCCATCCCGAGAATTCGT
GTGTTCATGTATGGTTATATGTTCTAGTTGGCACTGTGGACTTTTGATTACTTGGTACATTAATAAAGTC
TGACCAATAGACTTGTGTTTATCTGTCCTTTATAAACAAAAGAAATATTTGTAAAATCGATGGAACCAAT
CTCTATGCAAGATTTTATAGATACTATTAAAATAATAATTGTAAATAATTTTTATTTTGTACATATTAAT
TTATTAGATTTTGTTCACAAATACCGTTCATTAACAAGTAATGGATAATATATCGATAATTGTCCTAATA
GGACTTGCCATTACTTTTTTATTAATCATATTTCATATTTTAGGAAACCATTATATTTTAAGCCACAGTA
TTGGTAGTAATTACACTTTGCATAACTTTAGCAATAAAGTGAACTATGCTTTGAATAATATAAGTAAGAA
CAATGATATAATTGATAAATTATACAAATCAATAAACGAAATGTGGAAATCTTACAATGTAGAAAAAACT
ATCTCTACTGTATTACATTCGGATAATACTGGAACGTCGTTACAACACGTTAAACAAAGTTATCAAATAA
GAGATTATGTATTCGAAGTTTGGAATATCTCGTCAACAGAGCGAACGAGTACAAGTCCACTATATATAAA
ACCACTAGACAGGGATAAGATTGAATCGATTGTGAATAACAGTGAACCAAGGGAATTGCTTAATCTTGAT
GATTTACCACAATCAAATGTTTATGTAATAATGAAAATTGAAAACATATACAATATTCTTAATACACCAG
TCCCTTCACACCCCATATCTTCCACTCAGCCCCTCTCCATACCCAATACTCTCCTCCCAGCACAAGATGA
TAATAGTGACTATGATGAATATCTCATAGAATTAACAGTTGACTACAATATATCTATTGGAAAAGAGTGG
ACCATGTTTATTGTGTCTGCTCAAAGTTCCTCTAGAGATGCAACAATCAACTCTATGCAATTTACCTTAA
GTGATAAAAGAATATATTTGAAAGGTAAGGGTCAAAATGCATTCTTTGTAAATGTGCGACAAAATAAAAA
AGCGACCAAAACCTTAGAAGGTGATTGGAAGCTAAATATACGATTTGAAGAAATGAAGATACAACCAATT
TAAGCTTGTATATGAAAATGGTGGTTTAGAATTCCGCCCTAATATTGTTGTATTCTTAACAATTATATTG
ATAAGCATATATAATTAAACTCCATTAACAGTTTATACCGGTTGGAGTCGTTTCTGAATATAGAGGTTTA
ATAAAATATGATGTAAAAATAAAAATCTTACTTTAGATATCCTTATACATTGTGTGTTTTTTTTAACATC
AGGTTATAGTCGATCATTAACTTGATGCGGAATCTTCTTTACTTACAGTTACCATATGGGTGATAATCTT
ATTCATGCCTTGCATATCTGCTTGGAATATTTCTCTTTCATACCTATTGATTATTGATTGTGTTCCTAAA
TTGTCACAAATTGCTTTGGGTGCCTGTTCATGCCTACTATTATTATAGATGGAAAGATCTTCCAATGCCT
TAATTCTCCAAGACCTCATTACACTCTCTCATACTTTCATATATTATATCGCGATCTTCCATCTGTTCCA
CAATATTATCATTATCGCCACCGAAATAGAATTCGGTATCGTCGTAGGAATACATAATAACATTAACAAA
GCATTGAACATCATAAGTTATAATTATACTATTTTGGAGAGGAAGGGTTTCATTCTCGACTCAATCCTAA
TTATCAAAGTGAATAACTTATACATAGAGTGGTTTATTGGATATGCAACGTATTTAGAATAACAGACAAA
AATTGTAAGAGGTAAAAATAATAGGTCCGAATTTTTACCAGCACC


# 117 proteins encoded in Nimav-1_LVa
>002p
MIRFLSVNISIALSYLDGEKFKSKRKEIITLVPADEYQYWKEEEEENPHNIQIGLDKIICIYHFTNPNKN
KKDFHILLKLQCKSCPLYAEVIYFQDDIKKSCIYFTFHRQRFIDTAMLYSSSFNFNKHYMMLLLFCLNRI
DTYLGAQDTNVITNNNDSDNEYIRKRLEKKRKHLFYGIICYERNDWNFLLNGNYFVKPLQL
>003p
MVTIDNELQFEYKRLETFKNGEWPYCEIDPAPLAKEGFCYTGKSDCCVCAFCRGTVRCWRSKPDAEMEHS
RLFPLCKYVLDKNVGNVPLMSSTFSLTKVIRSNNTEPVHVNFVMHRQRMESFMNWPRDKKIPKAVDLAEA
GFLRPAKTLELHDLVQCFQCGISLEKWTEDDIPWNQHALWNPYCSYLRMVKGEEFIMEVHNMNYTRMSTI
SDSTLNQ
>004p
MVFEYSKFIRKTCEEYPYHVSYNNKPSANKNAANKEIRCNAIRWSVKNNFENAIAYLLGKSNHFIKGVHA
PNHVFFSDSDTVNVSIFVYTNPYYLQEQQILNSVATNPDPVNPNAVQVQQPGSVAIPIGSPV
>006p
MKNGNLSNEILSKKPLSKSLFKSGFRLICVDQFRDVDDRIFYWNIFEPHIKLISKHRDRFIILTFLDEQR
LYWTDEELRNLFDSDIIIDIVYCVTRNINGLCMLFRMNYKSRHLYVEILYFEETHIYETMQKSSVIVTYS
VQRFLDHIVSNYNHKDIYSCNWRNETWEVEDRDFIYENILVCRAIEGGNIDAIKRSWSQLSSLQQLCRGV
VSANRETLWKDSTQTDIPVLVGREIQDYNFIKDRRERKLLLNGRGFKSKLLVNIIPYFGCRGVEYEEYFI
DEGIIRNAFCFVFKYLANRYSKSYMPSKSKYFEHIYQEHLQKKKEHESKYYPNVQFPSLPSLPETEEKIG
GGGEKEMMVVVAEDINTTCNP
>008p
MVPESITCYFCKSVDHVRTFQYLYSTNRKFYSKKFEKIISEHRSEFVTLTFLDELRLYWTDEELRNFLFN
SDKVLNIVYYVLSNNNDFCMLFRMNYKSRPLYVEIIYINNACETRQMSKLRGWKRFKMCALQSSIIVTYS
VQRFLDHIVSNYDHKDIYSCNWRNETWEVEDRDFIYENILVCRAIEGGNIDAIKRSWSQLSSLQQLCRGV
VSANRETLWKDSTQTDIPVLVGREIQDYNFIKDRRERKVLLANIGKVDMYKTFVNIIPYFGCRGVKDVGE
NDDAIEHENDNAIEHENEHEGLDCTTDTHEEGLVFKYLANRYSKSYMSSENKYCEYFYQECLKKKKELES
KYYPNVYFPSIPPSIT
>009p
MYYDDDDELFFQLKPEHFKSFTPYFNTTLLNNLNHLLEYQIYINKSTPDDMWDKIEVEDFKIVLSNVDRI
YIMKYYNMLTGNDKLLLFVRMKYKDKYVFARLFIRCEETASDEWTGDGDIYFTTNADLFYHKIRREISIE
RHDFRKALESDGYIISRVVKNKYNNEALNMDCDTDDNDTIFSDSYNSDTDDSNHYDSMT
>010p
MAKRYIYRFIMSPNLQYMIFGYTTINIDGNTKKRVSEFTFMSIERQIQDNKNLIKWLNLLNEMQYSNEKI
TFPDEIRHWEEEELRYFCINFESVDRVYFFKNIMDKEFRLLLRMSYKSKPLYVEAIYSDHFTIRKSITIV
TYDAQRFVESIVFSYGKRDVILYFMKYDKLKVQRNWNTVIRLEDLSRIVSSNQINRFSNDNTMIPKIIYN
EMINYPKIKKIENKIERRTIMKNKVSKKPRRKSFELKSLLFTQRTVCIHHGASR
>011p
MLTLVSEYNPESGLRVHTYGYLYFPEEQTSYPLDMLHRYGINIDKFIPEHRSEFVTLTFPDEERSLWTDE
ELRNFSIDPKSVDLVYYILDRRDTLDFCMLLRTHRGSRPLYAEIIYFDNGSEALTMTGRRCDGDGEEEGG
GRRRKGGGGGPFQSSITLTYSVQRFLDHIVSNYDHSSCYNFPGVDETWKVEDRDFIFENMLVCNAIEGGD
SAEMARSWRRRQPSSLKQLCLGVVSANREALWNDSTHTIIPILIERQLKAYIDIKDRFERRMFLKYMRVN
MKRVYEFGGNNNRTAIPMNRNKYYTNGYDPYPNIIHKTFGNIIPFLGGNMIGFKDEFYDFYHYDEVIPLR
FLDYGCSFVWKYLADKYTIPYVIWRDTAYHYYYQEKLRNKKKLEKKYYPDVCFPSS
>012p
MSQKMNNMYCDDDQPMITLQEKLLLAKAGFVQYDSSSKFVTCNDCYLHLELNTLKKSDDIVKIHKEMSPY
CQLAQNLPPLPRSKSFIIDSATSMPKDLRYEIKRLETFIDWPNKFVQPKDLAAAGFYYSRSATCCICFYC
HKHVIFSNDEPINLQLQKKHIDCKITQGKPVGNIPIYMSDIINKIKTTRKTTVVNKNVNQSLEDGAPRNS
ISATRMQSWKERLESFKIWKYYHKYNGPLYDSYITANERFESFKNWPISTYQNPEKLVKAGFYYTGISDH
VSCFHCGVGLRNWEDDDDPWKLHAIWSASCHYVYLQKGEAFINKVRRESNMPISGSVDTLTEHNLNHPVS
SSVNAVTEHDWNHLLGLDYTRKILMLGFPTVAVRDALRDQVIQTGIPFSSEVECISAVRKKIESYIKNTD
YTTELSMECIANYRAVYTVMSFIKMIRKKFISTTINDDDDYPDDSVYLYKQPIFNPDADSNNPMYRHEIS
FNLPYPNLTYHLESEYRITLDELNNYEITSRISSYLDRYQTAPLITIWKYLIDQDIDTRTTSTPINSIGV
LPTSPSLEDILNNIYNDYDDGDNANNSNNQGFTRITIYLHMNNGMDSPNQDANTARRDSDIQNNERMNGG
RDLPNQDTNTARRDPGIQNIEYIETTKNSTLEKCDNVSDNQLNERRLCKVCMTAEVEVVTFPCHHMVCCS
DCLSTQAQCPVCRGMIDHIIKPILL
>017p
MNKEIQRLKTFDDDEDKYAYHPKVIAKAGFYKVENEFICFNCNLKLSAKDIDTGKNIVEIHQDRDASCTF
AHNLPFLPRSRLYKDGDKELRYEMKRLETFINWPGDGKIITLRDLANAGFYYSRNAYICICFYCNMFISF
HPEEDTGILRYNNNIIYIHMGIYKYFQRKNKEYCHNCDWVQGKPVGNVPIVEDKILKKILGRYSIYPLDG
SLLRYISGNSNNLRSHDNTTKNDKKLSNMNIQPYHRPIHKKYATEESRRSTYYDKDNWPLKDQSFVEKLV
EAGFYYTGYGDRVHCFHCDVYIFNWEEDDDDPWIQHAMWNPNCSYIQLKMGEDWGDFVKKTMKIKENLYR
TPAIKTRSNITEIDWNTLLGLDFTKELLLSDFPTRAVRDALELQILLKKTPFISRNDCINTVRDCIIKYG
HFSLRSNMKIESIRNYHALYSVSAFLDDIKKMQSKMEINRKHSIDKFKQDDSLCVIKQSKYDSSIISLYR
YRYSFTLPYPEYSFDGRFYIEYTTVLSRLNHATDSVPVIDSAFSKQTDSFSLFTIWEKLIFYYRKYNKSL
DSFPFTWKLWPVPLKNDDNEDNNASNNDNNDDINTNIDSNNSSSNSSISSDSSTNSDYEDSNAIISKIIK
HSPKKRSSDEKGSSFTKKRKINDTPNQYEDKQKCNVCLTAIRDILIFPCRHLVFCSNCIVTQRKCPICRE
KILYICKVYN
>021p
MKKGTRKYNRRCKQIVSSSLQIDILEHGIKRNTRSKKQITCPQNGIKVEQKWITDTDQDNELFIDAYVIL
AIGNKTTSYKAVLKHQIDTRCKENTLSHDAYFNVEQ
>022p
MDCSFLDKKRKKMRNYSTKKGERKVDQANTIKPKKTTKKVPLRNHSSSSSTSQFDDPSSDIGINSTPIVV
TATTNITTIADATVEDTADTTTVAATAGTATIVSPPFSSLAIPIASTSSAAIVTTADLTVVSSTTNESFV
DDEDEDIVYITKRRSPRKKSTTRGGIENIVDGPKMNPNKITCFICNKQYVKLKRHIKDIHQKTGKDLEEA
YSEAKNRYAGLSHQACNLCGKGVRHMKYHLVNIHKLVPRSDEYRMALGTNVERSRTVTQEKKRTIQERRE
DLSKIPVSVQAWIAYESRGGLTVDRKGMQRNMRLVMEILETHSLTIMDLIEYYTVETSYELLYKTLENRK
YKYASIGVILGHLKRFIDWACTETNRPLCELTNREHNFYIKLCRKKGNVENMNRKAAEYVPTIDEMGPLI
QYTKHRDIMDGLIDQPRETLYEYGADLVHATLAWPLIIRAGARTGVIKNLLTDEVVNAVKSSDGVVISVK
THKTSLQYGPYQIGIPAREHDALVNFINGRDWESKYVFSSRRGAPFSMANIQRFMRKLFLLYDLPRLRIA
TVRKFLTTQAHREGDDRIQEATASLLKHSMKTAKRDYKAMQRDHDALDTANRLSKMLREKLSEKGDCGND
IVNEDDGVALMDEDDIMQDNDAVTSTTINVPRIDDDDHHQQHRQYQEEGDVYDDNNDDVVNIALDNLDKY
NKDDICDGNVQKIRDERFKPEHLELLKRVFKRNISKRQKVSKNVIKKKRELLEEIYTYPGYNPKTLTDKI
YDSLRSQIRLRL
>026p
MSSLIEYSNEYYKRLFFNKDITLVTQRIKVIEKNVIVNISRFNKDGSDNQFFIKKKKVYSVNNIMKLASC
TAENDDDYQINEMLNINAISVLIYGICEGWSKSIVDIIEEEIIKKCFHVNYITSKEYKRYYKMRKKYINK
NKTAIVDGTIAHILEFLWNNCFFNRLYRERYEKKKLTLKMINRSSLSMSTKALIKHDLSFFQLKTAAGMA
IYNYLTQRNVKFKVVKEAAKTLFCKEKYLRYSKKIDNDSRNTKKIHNSGIFYINKNDKTSCALLLCKSVS
KESHSEKNTKSKIFNLLRLFGAIDTVDTKFIKCLGVVYDSIDMDYLLPNQKSKSLDYYLNNSNNITSFYS
SCINKKKIIDSNDNDGIIDVISNCIRDSVKEPIYCDINEEHLYLDMNNTYVPPDATHVIYRQREKKDSET
QTDHILVAYCCDQFMWNKEEEKSKHIPPPPPPTNYDVPKNTRSVYTISCVNNRTSNYDVPKNIRSIYAVQ
EPMVMNSYDPNQNCNTLPLRRRNDKNYNKTKKLSSAISSSLVSLYDISPSSLLPNSLLIRCHTCQQKHYN
I
>027p
MRKYGNIYYSSMTGLFNALTEAGYPVSIHDLSNRDNLKSSYGDDGVLLTHASEEALCLTLYCALGLLIEK
GITVKLNKSNAEYLVNFPAVKIEVVPNREGNTIIRGKINKSDGRRTPDEDRINANDIHNGGKEYSYPIKI
PYSNSELSESIIIESKGRGLKVNDTLFTTLYIDSYDRSRLPDIINDIAYSPLKFFRAIILRGKRL
>030p
MSLPFITTLPSSFLNTEREKFNVLRFERARLNTFNDWPVEWINPSELAADGFYYLEKDDYCACIFCRGII
GKWEKDDTPKREHRRHYPRCSFVTGQPIGNIPIKQGDIITDLTSRNKPIMSYEQFNSLKELDIVKHVLDF
KFNPNTIMTVLNDHLHKNGTWNFTLYHLLHDVFVKSLENIKYHYNIL
>031p
MSNKIKIITSELLNAKKNSVAAFEKAVNIISLYLLEEAERGNWGNKQSSSNGSETENINLGLYIPAKIDL
SSWQAGDPLNAFKNAYAARLIINIIFHHDKIAEIIYMLISELLLLIETNTKNEGKNPLQDYGRAKPMPID
QIVNTMLNIINEEEMEIDLQRFRKIITELENEHANYDGESRLSDWQLDKLQQQRHVNNPANIDNNNSNAD
NEYLYFIDDEVPLSVDTISIILPRANRERPMKNILVDLSKKHDEEDKPWNKEREQTGYSILSFQSIWTRN
FADYPTNLVKTVIENILSKYIVPLRDVFHMCFHLLAHLKCAKVINATWYERATFTYNLPPIYSIHETWSE
LEVLLNIYACVAKLFLNIYSLFSSPSFESDDTLNSIQETYMKTLELLECLPIFIFDSKWMDNNFYSWPYT
RRSTAQLPVKDYLSENYLLKTVLVTPSRTDNYRQNIMRLKIKAIETITSLRAEMQEMFDNGFVTIVNQFH
KSTQKPSPYNNNNNNMDTNMNDFKVNVLHDNTFQNNPYIIHPLYHLKIVHFTDSDNEWPTSIEEWDARFH
LSSESGILATSQSTAGSENKNHSPWFWRTLPLFKPSLLSDSSNSPPCKFWEETLQQIYNYSQIYCSKNKQ
ILQDMIMHIERKEESIEEKYKKNMEDIIMKDKQLECYEKQEERRLKNVEQSIFLTILCKSLLTELMNIDS
GEVER
>033p
MQYYSNNIEYKPTNSSSNIMDQMKTLQDDKDKALQYKDYSMWRDINDKDKYRSIEELSIPVYVPTMSQKI
YEPKTKSTNKMIDSSEQKPADKVMIDSSKNDNDSIKQSTETISTHIHKEVKNDNDEDDNDNDEDDNDNDE
DDNDTESETDLDTSNDETKRNDDIYMSTIDVDCHSCLNRHRSGKSTNDDNENRLQNRKRKYDSLENKLKY
DSSENKVNMTRTEARMRNNIIKITNQTNKAIESMKEIINIAKNITNILNERGNNIKKTLNDIEQTISEKQ
RINFIRKTKK
>034p
MIEIHNIKSGIITIIQNSNDNILDPIYIKSNVCICHQCDCATLEPRGLYCDMIKHFGRYINPYRYRNPMV
YGSNLATVVTRAQPGTIDFCNGVPCVVNLFDRYLPSNYSIGIPTDEHMRLGIARDYLQDRQLYFESCLDH
LLYDLVNIHTQIDTVVFLIDYKERLTDFETSDIEIKCIKSFVDKLVLAKNFDIGGIQYRGLVSEFADKIK
IY
>036p
MEYTTDIDNLNISSEDNEETKKRKHIDNNDTNSCKKKHEDNLAVTATNSAEHQSSNMYVLEYNDCIDIDH
NDNDNISVDNKKILSIEYPNNKDDHQSGGNNVTPKEKSSSNTGKDDNGDVKSNTNDHRTDDQKKKTAINP
NMNIPKKKSPSNTGKDCDDNDYGKLNTNDDNSCPYNTNDTVSTRKRKADIESTDNTEMNNENSTEEKIKF
ISGNTAVKYTKCSKKHQDTTKMVGLHESGRSRVKNKTDKSENSNKKEKKERRKKKITNQIIVTKKKKKKK
ERKKNQKNELTVRDINDDQVYKTFLDLKYYTSLYNVDIDNVKSFDNLFLNEDSYINPGLVVYNIDEFSLE
LQKLINEGSNKSACVAFAECIFNQLEDSCCRQNDDTFIEDSDIVQETCDSFKEKSLFLFYAIITYSMKQS
ISSNTILSIVEKYQDLYFKSLHLFTKEIEEKMEGVLDMDSRYSFLCTCILNNYYYRKSSYSNNNNIIPTR
CAIFARNIKDNNIIIRATNSFNSSFACVHSLLYSSNFLFVKHIQDKQFLFTYSDGTADHVITILISYEMN
SEQNVDLKTIHFGVFKVYIAGSSISPTGNTIMKKIINRVRLEMVGLSKLDTDPFKFPTCNDLLLSWSPPL
SRTDARCFLPLLRSYNIDNIPYNIDNIPFQIIARDIYDCSREMCIAFSQIRNSGATSKYKEQIVEKLFSI
RCSRSAQSGLTPVVTEDGMTSYFLATGTLHKPLKTCPVETRYETILTPLLIDPTVDEVWALKKKATLCIK
DTIIYLYQNKVITNITDLVKLVDSNASNFDQVFSSEVLGPGFNLEIFKPLFLSKVIDENISNESSIKSRI
TNILSKEYQDISTDIVLVIQKLKDIFCNNNNTLQDIIKIIADTFLSLRYLTSLSDEEEATALSSSSFNQY
NSLDLIRICLHSFFLELWCCLQNILTVSNSLITFTGFKLISFAFFLYASSLDELLLIYSSSNLFSSYYQW
GYGLFDMTCKVSCLIATHLQYLASTQRCNSILSQHAYVNISEIVSDVIGKFPFFTDDVYIGDDQIKKKKK
ILNYFLCDDIIVLLNDLMLEKIPENIYRLFSTYDGDEARYHNITVWGDNLHNRFNEEITLNNKHKTQRSQ
KILIDNRPWQTQCDAVVKFQRDWGDSMVTAIEEIFAHTSFELSDSYNDSYSNIIYPSNPSMSMVPCLTTS
KLTDNFSIKDNVYIFDNVSCLRTFIDILTSKWKFEKKSQDDAYKVLDLIKHRLTNHSDVEKYNLFRSHIT
SIFDKTNTIWNHPPNKLSLDTICEMTMKFLKDFPIYDKHETIETTMRTFVINSKNEINVTMNEIEELVNK
ANSQNLKIGNLLNQITKEVNNVIIKVQYIQSQEKERDEFIENINKKIAYLEHDNEDTKRNTFIIENGNSI
KTKIINIKGNVESVMKELEKIEKIICYANNTKGHLNNIECGVSNAKNIQNIIFDRLKNSVLSTTIEEIQL
MVKYISSEKENISDELQKIDALNIDLERGYNVVHELRRQIAVVLSTITNIIEGYNTFRDFSPDDTRMDIQ
QESDTPKEKDEKMDVQQEITTAAAVLSTVAATTKLTVDDSSYPMATSPPLATSEKKHITEISVVLIPETC
YDSLLQSQQLLPTQPPPLSQSPQPTMLPLSQPTSLPTQPLSQPPPPLPTQPLSQPPPPLPIQPLSQPTQP
TSLPTQPPPPPLPQPTQPTSLPTQPLSQPPPQPTSLPLSQPTSLPTQPPPPPLPQPTQPTSLPTQSLSQP
PPQPTSLPLSQPTSLPTQPPPPPLPQPTQPTSLPTQSLSQPLPPPPPPPLPQPTQPTSLPTQSLSHSAAA
TADTADIAADTAAATPPPPLPTQPLSQPPSLPTQPLSNSRHNRHRCRHSRCHSRHNRHRCRHSRCHSRHS
RHRCRHSRRCHSRHNRHHCRHSRCHSRLRRCRHSRCHSRRHNRHRCRCHSRHRCRHSRRLRRCTADTADI
TADTAAVTAATTTDIAAAVTADTAAATADTTDIAADTAAVTADTAAATADTTDITADTAAVTAASAAATA
DTTDITADTAAVTAASAAADTAAVTAASAAATADTTDITADTAAVTAAAADTQHTQPCHSRRCHNRHRC
>038p
MLEHIHKNIQQVISNLQVDLNRKISNFDLKLKQLTDKNEIFNLCNLYMSKNDIVRINENLNAIFNETEDY
EQYKKNLGENSEYIVYFFDEHNKYMFECNNIKDDCINRCRDIINMYNNKIQDLSNSVAIKTSNVPRKQHN
QEEIMETEENTATQERVNENTNTTTDIITPQTILEFAKMLTDTVTSNNTNHNESNITIKLHESSISQDKK
KFEKYIHTVVKKHRYLDIKEIPNYVKILYSRKDIDYIHPLHFTNMLSLDAAFTLLPLFRERKVNDILCKL
RATLSLHQEEEKGSSTLLNHKTTVNETALKLYHALRRCLLDFLYTDPGARSIIKKIRATKQQYVGVIKNS
SPVLMNALITNCIYYDTDMISTIATIIMDTLDAIQKHVRVRDIFDIAVIGLITGVEQLRQRWVNSTDFSE
GTRRDTMVMAIHILELVFGRLVLQAPSTSLWKTHRICYQLPFLSVMIECVDKFFIVASHRALHLRRILND
YRLSGKKIHHIQSRQETLYDYESLDKLLVNMIQITRNVREAFLAVFHNIFLLLCSYAGDSNLDIGDDKQY
STILGKNEDIKTVLPSQVSIADMIDSKQILYVNTTATDIFRRIIDSMTANVPSVFLKTPEFRSTITYGEV
SLSCGNGMENLSNVPTLDNIERSGMFRSLFISNIITQMTTDITNSPNQRLVVTHLATIPTSPISIEFNDI
VSGSPPINSSSSLVGSNVNETINLSSSSFQYDHHPLIQIELIANHVTLSLTNIGDVCTLEKLFKVRDRVK
EILKKPVNVLAPGTPVSIPRDINKKSKFATSSGNDRRRHLLKSSKTSSSLARKDNYNNSLIQEPRNARST
SNVNTTEMLVVPSIINPLFIQTTLTNNHDEHGSTQRIKTGALKSVNESCGCLFYI
>040p
MQDAIWLNLNFQIVTLLGYHLLHLCVISDNNFFVSGKKMENHSNPHHNHFPENYSDNIPHRQYHHTENYS
DNITHHSENYSNYIDNITHHHSEKYSNNISHHTENYSDNITHHHSENYSDNIPLPSHRHHQYHQTHINKS
CTRGPDHCMLTCDSYLVACSHYPTLNTGYSDYLKDMYGSNSSRGNNTSNTRRVKKVVNTTERTLLYVDNN
SFVSPSTLKINKDSEKVTTMDGLLSLSLPSSSSPSAK
>042p
MMNRIQWQKQSFPLLFPSVDTVEAIGSNKFAVPSFEVYESKALLEVGRCDTLTKGGMDDCWVDGYTQPRF
LLRPMSLITLQGEAVRLFSVQYYKHRDNLGYIDARSKNIYGGGFVIGDGTGVGKSREIAGMIVTTILVEQ
YLNKKKNILCRCTPPLIIWLTCSEQLFATCKKAFAEVLTLTKKNKYSLKNMTNNGLTTIDLEGDDLFIQF
MSIKQFLTDTPAVQTTNSIEPLPPCSRFSLLHPTVLFLTYNGLMINFENIMNVFKEEVMFPTAMFCDEFH
KIKNISDKMRLAINNRNKSGNDIRSLYAIMHDTFDRNKKNNRLQLNVADSMKLFVDHLKSKTFLVMSSAT
PFQNNQDLHTIDHIIRNIAPRYHLLDQYDGTPTGMNSSEYSTLFLESIIKLLYNHGIYVSRTISMNGIRC
SIVQKPISTATTFMIDEISSYLAEMKNLAKTAHSDIIMLNHIIDQIIKSQEWRSSSALIDGLKTFAETIN
AGKHNSVKLRSGYKLVFTEWNNAWKYLYDGQQQDDENDGLQKKKIKLDESVISLSSVNPLTTSKVFRAQP
YRFLSGQLKVNLAAFCVAINKNILLSLKNKSVLKYIQTVRKQKEPQKMVVSIEQTGDSFYNHIINEIRAD
KLFFSKEKNVININRLSVLDKAPASHFIINAYKTLLKSLLLDTTYRIVSLEKETMCFFLLPRLPPPAPLI
LLDENFLDQIEVGVGEGRYIEVTKRKYSGRLMSEGTLEIVPINTSMKNTDRDFQLFKHSSSVDVAIVGKS
GNTGFDFHDSRDNIAQARRIHIIADLPHDAISFLQSIGRTHRNNQRSLPRYCLFLTNIPTEKRFVDTLES
RVRDSKAGTYGDRYCQNTLSLKKNEKNITTINNEKLVEENNKKSSDNDNSSRKNVCIDKIDFLENEFVMK
VLGITLQLLAGEYNPLDLFFRVAKLGYRNGYLFIPIEGLGDSKFYLSIVEFAFECASVLLVEHNSSNKKK
YKPITFQSGQAARATVLLIDKQKRQKILDEILECLCYFYDSSIMDVGLRGYTIDKKEIQRVVSTSIQFWK
IFSPSKMTKRSHLLAAVARLSNEDKKKKSNISIETIFHRSAITIFAHDDVQLPPPMEVLTVSTHNDTAKF
VMGGCLSNIPTVVACNLLYTLKEKTPQLFLDICNEITPYRKENGNNVDSCLLSLSRLLVNKGLTYKQFRN
YFMPLSEQKLLHSLFSKVREWLSTEEWFSRMCMMRKANYISAEYTRVIMRPHDINQLYARVDNDDINNII
CDSNFIIECQLSLCSDNEKMKKINTGSDITIRLTPDNTIFINTLFNTLLLTNARRDMVKFKFSNCNSFGL
PSIALVCYQ
>045p
MAPADFNLPVGGYTEKNYSDADMYSKNKLLQQQICSLVALEPATYSFVNITNQGIDGWKSLGIEIERGQA
LAPFYEITYNVDKLDCSKFSCLPIDVRDNKNGIGSCNFKKTPAIDINFGLKSDMYTACGEACYSLSKRID
PHTGLPKASGNLMIKGENGICNYINQNLLLWGTLPQSRVTQSGDIVNGYNDNFVPPFTVIDNGMYNKLEI
TQAYCQYFKRWFNDKEKKCYRSTWMKLLHMTFGTAISNVFFPQNTNMINNARTKVNMRKLKYPNVEKIIK
RDNDKKSNTNNKIKMMSSAITDILTSSILSDDNGGSGDETTFSKADLPLSQLALTTPTNTNARITRVVNN
SIPNNGDVFITDGYLKDLNEKKLDSIKKLKDEMISFLKGNEKKYRVRKKDKIMAIERKAENIIETLIDFV
VICKVHKVKDLEARRLILSKILHVCKNDRCVKLPEALQIINLYSKIKNIMFPNARLREKKQQHPLFKSDD
DLTMFVNDRYRIHEGETSPKSEKPPYIIQMVKSITGSGNNTSASTTFIPSLLNMYPFMPTIRKSLTNIAF
HLWNDLHDLISPDWARYNDDFSYDNNFFVMLMVDNVIHKSLSYMATACRNIVERLSVRTIESLAARGALM
AEDALTTVFSRMVISTAQRLAVDFLVRGAIVTALEIFVELAALVAGVLDGIGILLIVGGVLGMVLDLALN
MTWYDNVMTPETLASHIKNYVTAFKSTTDLTAGEIAPVTPKELVEIAINSEMNSFDENKNDYETFLNTYF
DEKPLIGSKTETFLQEAYFEYLGTKTMNSLGQPLSRATGTNNNSSNNGGPITAYLDGGKEKIVKLLHTGS
KYTDMVTYNAPRVTAYNLEHKEDRNHFVKLESLQETRIMAKWTMLGAGVSMLIGTLVLFFGLVSFWQSDI
PLNLFLVAILIYIFLLARSHLAITKTRIIVCDFIKNSRLFNLNENNLMKYKDVEELKENSASVRYFFSEF
TKPFSNFIQTSI
>046p
MDHNKIVLVSASILVLITVLVSHNSNGVKFVLKLNTSCNMSDRLSIRRKRQTFDASCKGVYDRRLWTKLN
RVCLDCQNIYRKDTTIERDCRKNCFGTEIFYGCILTLNLPKKYYLFYADLLRE
>047p
MEKENSEGCSFTQESSKSRIYKAFKSLDLVFEATRLQTFIDWPLEKPNPSELATDGFIYTRTKDYCTCVF
CWQLIQIEINDNPRQKHERIAPFCPFIRDQPVGNVPINQNTCGTIVTKSYPECDRLGVFIKRCPPKRKDY
MLIEKRLKSFDVNKWPDDLTQTREDLVDAGFFYCGLSDHVRCFHCGNGLRNWESGDIPWNEHARWYPHCH
YVNIRKGQEFIEKIQRENPPLQYQQPDEQQIELLINEYDIFRVVLKYMKSEFDMRDEEYNYRFLRDIIID
RFKRTGMWTYDRIDTMILDVKESITPQISKSHSCTEYTGMICPVTATQVSLTSGGEYTDIGGVKIVNSAV
QKMITTKAATKTTILSTNKTERQDNTITSQWTNHTRDELENELEQMRNSITCKLCMVYKISVMFTPCAHM
VTCHYCALNIERCPVCTKMIEYICKPYM
>049p
MKLVFKKMDKEIEKTGCSSTQESSLRLKSRINKTFKNYDYLKSETARLQTFIDWPLEWLKPSELAAAGFY
YMRTKDHCACIFCAQIIGMWEKNDNPRQEHERHSPHCPFIRGQNVGNIAINPKNNICYTQDTDICGTPRL
MAGSYPECAPPDINKHTPPGVFTKHSPPKRDSFMLKEDRLKSFDDSTKWPDELTQIKEDLVDAGFFYCGL
SDHVRCFHCGNGLHNWETSDIPWIEHARWYPDCYYVKITKGQEFIDKIQRENSSLQYQQLNDQQPEPHDS
RLPSDEYTEMANTSREESVTPITATQIDPTSGEEYTRIGEVRIVNSAVHQTPSNEIERQNNSQRIACDRN
ELEKELDRIRDSTTCVVCMVHEISILFIPCAHMVTCKTCSLNLTKCPICTKIIEYTIVPYKP
>050p
MDSNLAHISYCINKLDSLKKLHNYGLEWDHTEGNVIDTTLPVLKRSDTDGLPLMFGVSFYDCNFNLVFTP
WLIGQPPHTLESLYISRKSDAESPYSHTGNTGDSEIRLEMMMFKPKHKDRITTQTFTGAITGHVFDSPVK
NLYHLYYPLICLPDHKKKTIIIRPCQLDAENDTVNVKHIAKYIIDPSNKVIRWIFPQTPVYETVKENDDG
IKAEMYKRGFSKLDEQCWLTKKSLLFIQSIINNDRLVQFSDFTLKEINRNEKFQMIETSLPCNGDNVYPL
IFGVWNKNTYFGKKYDILLRDDSKNLHHRSPGINRGVNITSGIFFSKFETSDETEYCEPIIYIPDYGKGV
LYYVTDRTQTHGIQKKRDIVHYMIKYLVDWSFSKKAWWIIPDFDDFYEDVTGVKVDLNSNVLNKFIRSTH
I
>051p
MVLTMQDVNSRGPDQNCVDQIDELKRFIVNSVNRMDELKRYSEYDWRIDNGSVIETTLPELEWDDTDGLP
LLFSLSNSAGENHFELIIAPQPIGQLAPTLEPLYISHRSNGKIPYSHTGNLGDSKTRLEMMMFKPIHEEK
MENSSKKYIGMITGKAYNKPLKDICNLSHPLICLPDHGKKTISYKVCRVETEENNVNVNHIAKYIINPSK
RTIQWIFPRRPIYEQFLSHINTERYKEGFVKLNEQCWLTRRSLDNSQSQSNMLLKNCIINDDRLKKFSDY
TLREIKGDKTQMIVTSLPAEDTECESPLIFGVWGVQSGNIDDDSNYDLTINNSYNLRSNHSGSTCYTNIA
PLILTKKTGTFALVKIFEVKAKDGDDDRRPRTLLSNHVNFKTHAQVGYCQPTICIPDYRKGIIFYMMDHI
PIDSYQDTHILMEYVINWSENKVKWTIPYENINRSQR
>052p
MSDKNYVFSPLACSAKHVEKILIDLDLPGTSCHVFSGDRLAVHSSTASRGTVTWENNFKTKEYASLLDAS
NHENYERFIMDNLSQRNIDQLGITKQISNFTLQKIDQNVIETPIPRDDVQNSPLVFALSKQFNNDYYDLI
FTHLGPTNKLLYFAKQRTDSVPYSHSGDVKNGTTLLHSMIMKERIDSISTGVVTAHAYNKRSFQQISHCQ
PSICIPDYGKKILHFIPCPLTPDIVKNSDVNHIVKYTIDPGRKSIRWIFPFRAVYEHLNVNVGCDPRSYS
GGFKKLDHLCDLTIHHNEEQSTLITSEKMKMTTTTSKDEQIDQNDDDNNESCEADDCRPLMIAQAGIPVP
TVLLRELQPEFVFDCQIRNAAAEPSANAATSALLPLAAGTILYGSDVLMHGRAPDRNVAQRFARRMRNAS
RVIVVVGDNYKTDPALRHTNKLNAIYVIVPMNEKIVQDQVNASMALAHQGPLSTVICFTNGVLRYHRGIW
DGTKYGDEVLPSTVLKEGRVLRPGLVAAKDNRIYNTNGKCVIELEASGVNTHLFSIMIENFLHIPRSEFL
LWLGQLEVLLSAAELRSIVNRLVEKMTLTRQRATKLLVGRDGALRVLQEHFHRQNFLGNEPFSKKWLATM
CREASSGNLKEASQMFNRAWEFYRTASEDNEWLLAALNNTTSARSSQGSKSLDILKKNLRRDTIATNVKA
ACETDLDDLMSNHCQKVGAVIYKVDNTISSQYSRIKSMMMSHCTGNSENLLSINARFPSIGGDFANSLLP
ESTGSDVAPLSFNWCVLNNCNCTGCTYCEQYLLLPVSDAILELMVSEQTMRAHDWRSTKEGNKIDLTRII
VRNGIHGMMKNLDFEAGHPNAGNLALFILASAMRMTQSQFTSIPRDPKTTLVQTMRYLFGLCLSIMASGT
NAPLSDAYRIFAHSTLPSAVRLNLEHRYVIDSMVEVWPYLCFTEMTPEEIKERVTSILASEADRTVRCIF
ETVIKPKYKYGKFEDTKQKLLNNLKEKSKWSNGYVRPMCLLLLKQDYPFMEELDSTISDSFSEVNSDSFP
EETDSTTSDIFPEEMKSTNTLITVQQLKQLKNLLEKRKQKREWIESYTTNTPLYIGQLSQLYDEAKLRYP
KFTEASRFMTIVKKFLDKKVSNVNYIRQVAHDKYIKCVDFLHNEKKKLWAAVSTQNEMLRQEAIKDMCTA
VLRMKSIYSTVTKITKADCKILEFIMGMSTLSSISSILMEIAKQEERRYFSVIQVTSETTDSPYSSLISS
AQSNLVKLVWKDDKIKALIDWARSYGKNIYDQNEIGKYITF
>056p
MAFTRRNMLLLFYCWHQLLTVFVVATTTDYRRYEIIEVNLTKMMKMENDKSLSLQLPFKVTSSPSERNFT
MVCGFCPIIKDEINGKYEIQRINGTYRAQSLNWLWFEDEHKFYSSKLFLPCEMLIIHMPPDRLFNFQTYW
FDMTYKPYWVLLQDINISHVFDDVDTEKELIHALDFESMILYTTLISSVNSSNGDDTNILNFFLSNLWNR
NNLMCAFRSLGGSDNKLIYALQNLTKSDFIYSSKNYTTLSIIIIVSIIEIIYILIGMVLWCNEGRS
>058p
MLEKIIQLLLFISYVRSAHSKEVDLIATSEDFFNNRRNVHDIAVRNDSDTFYVLVDNLFNPSLQTFDGDS
GGIKIPSNTPISFYCAVCVKKKSLSNIDIQKYSINMKLDKYHKEIYKNHLTINTDKYQCLADLFSISDGL
QYNERQYLTCTIYNIFNDTYRYIYNYIDIEDRDNVTFKYFDMFKVPKGTNYLTCKKINKKDKKGQIFFWG
RLVEHEPMFEPNCREIVTNDRDFPEKRVSKEIAKYKIMPILENGAHLSIINQVQVTNIDDYTYSDKIMCM
NYKYLTKGNKEPNNVRIVVWYLEKNAPNIISVPILVNSSCIYPFVMYSIRNPSRLVDVIKYQSSTSETIE
LKDILTITGYCIIVFLCILIIVCIIIYRDTLCLCTFDRRYNSRRQNSTYKQDFESVLNKETYDDSIGIL
>060p
MKNELLFIYSSDQIRKLKEIADEISNHTFMVIMNTLIDILDYHKKSQSPHLSYIKIESDKIQRQIQYSLK
MNNDDWQTLKEKMSGGSHPFTYERNINIIKMDNISLRLLNLVTKLLPFIFLSSEFLHFVSKIDLSS
>061p
MSYISIRLINTLYNQRQRSFVYNHLISLSSNVNRDNNVLYNTVQFTTTTTTDTGTVIKTNDDDKTLYNIL
TIDPLCSSKMVYVKVSVMDHNSTSNSSPFVSALINAARCINIQCIENISIPRLQSLDTKTFRVSLWSFAK
LVRDHLFESYLDNRNLMEALFEIPHLKISTEDIVQSFFAFDTYSNCILFLLYAHLLLECTGSSIRFQIED
IYTREFINIKRKCYISTSSNKARRLATTLALQQQHWFFISDRCSETLSSIDKIIKHIIDPVICLQEEKSN
YGISDPLIDIIETVRTSHPDKEGNIENNINDYYSVSIPIGNLDNENYIYLYIRKEARLINSNKQILFPVH
GRQKKTLYFLNLSKEAKVLLLLPYFFPDKTTSCMFGDSILRDERRCTFILADFIPIHLG
>062p
MKPTTISQRGEDYRRPEPITDDHTKKNDNCIQPRKKCYLLISIIFILMFLVALVFLYGLIVLGNSNRLDY
FAVVCNFITILLFSVLVWKM
>063p
MRNDNKKKRLYYSHKMFLFILILSLSIFSIFLLCLFVRKNRLQKRSDGANIDKDESSQFIDHEITHVIKD
INDPEHASYIASKIRSRLCGNDCNHDDINYHNIKNNNNDSLKHINVDSSGNTLLSIRGIHVRLTEKGENK
KIISLSALYLIKANIIQGNLPISIRIIFYRLDNKEAPFCYMDTVIRSLGEPIILKEISKYLFCGENYRVR
IESGRYVFYDDIVHVDSPFPEMIPVLICRDAILLKCNSQAESPYKMVEYSPSLFTLDYLTSFPKLLPNKG
MRTNRQSVLEPIPGKTSGHRLLYAKDPICFDGSLSFSDDESDGIVNADLTLIKNAANPIECYVLLRRASP
ANLTTLNIKGWIVNYRSSDNGTEYKQIFSLTACIEKYYSSSKFEIKPRENLRDIKPEKTVIVWNTDKKIG
IEHYDDNSNGVNTTALSNDEMVVPKDPSFFQRDPFIVLDKETGECIMITLGLGDNDSVPLNPRWASSPCS
FTSRDNLLVINPQRNHHFSPFVSNVLIFRGVAGGHSFTSQQGKSHYSFVIVDRDNESLPSLHLPVILEKE
KFCVHIQQQQDDESKTKYSLVENFPRSLPLETTLDATSNFISKIYAREPSSTTTSSFNKTYTSIGIRSKS
DSDDAYNDLIDIIDEDNEKRTCTVFAIGLRKSRFDESPISDTIARIIRSSIPDIVSVTDMGGIEIARSKN
IIVNNTCILIILKNIHIDGSSQRWVSSTPFGLGPCKLSGRCGILGNRIPLYTVDHILPVCKVFSYRSAGN
ITAKNYTVYLSNTCANGRDVSVSDTSEIIALYLSSEMQGKRIVLNAVALKCNTILDDDNKKPKIFLIPSK
EMVGDGAEGATSIIILDRVIYVIMATVTTNIQEERRYFAKHGIFTPGSVILDDQFVRRHRNIMKYN
>065p
MGRNLPCALFCCFVISYWFSAFYDIFLRTIECELPKRNLYTKYLYDGYKNISYCEHGEYSNIEVRYILAN
KDVVDNFMRILAVALYCKYEGGVYCLCFQITKDVIQMIFIAPLQITSAYYHKSNNLYYYPRIVQSLKYLD
LRIFKPFLLFWILGAVFIITIVILFQFYSYSDEIFYSKEKNENENDNDDQDNNNDIELPPPYDEAIVIDT
EDSSSSNTNNNSSMVRRSTAV
>066p
MSDSVPPLLWTMLDNENIKLSKFIKTELSNTKTEVSDDIKQKLIDNIKQNVEKMYNKCDERAPTHYKPED
GYWDEVIKQSSSSKNLYDNIPSNVDPSNIAYFHYMKLNENKNTIKLDNNNIVKFAMPLLVCLGSLCNDST
YGYLILIICLMLLLISSLMIKAFPVIILICLLTYIIYFCCSQLQIQPSTSTPYRYSYTPYRYSPYTFPAP
GFSIHF
>068p
MIHSNTARERTMNVRHQRCIKRFGIVTSHRYIKTDSTSNSHSSRKIKRIRSTMVAPVIAHKLMPSRSFVR
IPGSGSSCKTASSVYHDFSRISSLAACDASRYSRLPPALGILQHNFGSNNNNRKIQPRQVRLLSRALYKR
LHSEAFGGNEEDTNNGPSQLNPAGRVSTVAILLVMPIESSVSTPTTAIRATTPRTIRVATRSATRATTTA
TTTVVQQTVVQQQ
>071p
MSKKKVPWSILRSRIQDKNERISKEKDTISMGMNVEKTGPTSSNKQKKRTLTRQYDKKKKIIDQQSQLNK
HAQHKKNKKNIDQQSSLPSSATAVEVAVIKDDAVSLSTIGPSVNTIEGPQLSSPLPPPVLPITASAKKRN
KKTYRKNSPIKRKCPTNHFRYPPPPPSTKKLPKISQIDIAKRLRKILLEEINTPIRERTLEKRRDRIEKR
IYKNKVYNNMLHKLLNIDNSIDRKEIEDTRILLNDYLRTHQIDYIKNTLEERANYETLCTLLFNLFKTPQ
LLNKQYQSDLILIDIHESKIQELSFADYKNRLYLPIWKNMSSSIDKIIGSSDKEFAKCLQSILDKVVTFE
KTITDFKKTMASVSHIHQENVKKTINNNEISGDGHPSQQSVVIKQQQELIQMQEQLIKRQSELINNNSDN
SSPLSVASAYNN
>072p
MTTLSELLRIRFDHEIGKRLSDDINDDVDYNHLLEQYRNTITLGKNENKLVQHIDRSKLLWNPKHIKNFI
SLGNEKNMTEYITALLSTTSLQSLQISITLNVVKEKLKILRDGLIESTFNDIKKTPHFLFINKELKERIQ
KRRSSLKDLVMKEYGNNNNEHRSLILQHMLNIHKLSEFDNSTDLEYSLKLGEISSCQSPRADEHHSNYLS
QMLKMVYSHCGIGTKEMGRSSIKMRTNIVYKILRQLYDISEEITTIDWGINNDNNHVLDRLTPINSNNND
NIRDDLKKKESNISVADAHLLYGEPEVVLAYAKLLQLRHPNDKKYNHNFTPLFNPHSDFYKLVPNEIPAS
EDNICIYNNFISDVVFGYRWKEHIFFKNAPKLQQGSLFNMMKHLQDIENVTLNDKRSPVLYSIKSMCDDV
LKKIQSCLYSIYTDVAPSMCTTASNKDILLLGSIMCNLFLFKLIDLVHISRCNITNRSIYSVTIDSPYYA
SSHPNNQLSDKNNNVDSLDKKIYITEDMAKVLELSLSGERRGNNKGTRICIFFDVDSSSPISMVSFSPHS
GDDREEKKSNDKMAKFSIGEFRGLTADIIDSVSSAVRRYHTSAEAVVADIKEERQILRKTGATHTFEKEL
TKSIERLDIDALNMRRGGKDAVEILDKDGKTITSTISALRKNETSMTSFLDELGVKASETVNEPCALEIA
ETYPDCRINRIEKEAKTLEGKLPPEEIDYLNSIENDSRFHDEDFLKESLKKSKTANIVSDSIAKKLSNGV
VDITGRFGKVLIYGGVTYAAIAVLTSSTIHSSRGAHYNVIARYSPSGVKSYKILKYSCEDKSSGNGQSIE
HPFETHISQYIATNISSLEKGAYVENPNTKWQSKTKGYAPICCQDDVNFHGPCGGWAVFSDTSVLGALVS
EQELPKGASLTCDSGLSVVGAMSDMMIASATDVSKKIIDGVIDVSTETGDRLIMKIVQSPFFIVGLPLII
AGVHGIERCDVKYFIVLFLILFLVLLLARFLIIKYFSKGNEMKDKQDDSNHYMSQSQ
>077p
MIVIIYVYICSVKINMSIIITRNTDMPISDSDDDDDDDDENFKILDNLGSSYLLDDNNNNNNYEDYDDEI
EYDKDDENNDEGSNIIDSLINKKNNYNDINIEDDYSRIDNNIQQEKDIKESQNDVYSKGYYDLYNMVKSD
STTTVRIQDNDQDDDEDHDNNNQQEATKISQNKIYSRDYYNISRLYNMAKSGKKSDNKVTTVSIQDDDVQ
NNDDTVTVNIHENNLKITNEMNRNKDTIYDTLIHHIEYDNDINSKLNESSNEIINPIKYNIHGKDDYDNN
NEAINLIKYDIIGNDNNNDDNNNNTNNLYDYLVTRYIDDDNNNDNIVTTIIDAATDTTITTNSNIEINTT
NDNIINNNVESIFDDVPNVPSKSPSPDTKTIQVTYADKVLLPIPNETNNMKIIDPGIETMQTIQRYDKVS
EDSIIINTERRHDHILEDGTARYTVFNNTNDNTQKNNNVSFTTTIDTDSIQTLTQKADQTTITMRPPHLS
SGNNSIIETIYTADNQPQNYYIYDLHQGNETQQSFNISIDKEDCSDDIAAGIDRIGGDTHDKRNGYTIIN
KNNDNNNRSSSSSSSSGYSTNSNIDKSDFFLGENLKLDNPVIEISRSDKDKYNDERPYDNDKEQQLQPPS
LHQLMNNVNNHIRPNIEKGLRETSLTIEGINIKLLEEQTRHLKCNAIVIDLFNKRQEAIKAGVGIDDLPP
FPSVDQIEELRKTITIELTIKKLEECKKMNCISDANEREVNISLLTTLQENQLLANPIFDGYARVYHNNM
TLQDNLPTKVSCLEFEISTMDEKEFTDEYERLEYYTDFINRLLVFKTEGLKQWLSIIQILKQVINGVIDS
LMKKNDGDENTTYQYDEFDDDESYYSTDQYTTTTINTETCNKSFILHSSIELFFSFIHERTSRYITNISK
NVAELALRLGIPLIMIRWSSSFKSSTVYKSLLKRSINNISNTSTDPSIFILSNILNKTNNVDSSHKSEIH
MDNSLIIHNSDSNKILMKTILEKDISVVYDIKKHIFDYLQKNRKRLSTMLIKGILEIKNITSMIINTQQV
LSSLSESSPVSPVTPSPGRVFKRKRKQ
>081p
METYLNGSNSSSSSNDNNYDDDNSSNNDYDETSDIDLDNYNSVILLSKESINNNNNNNNKKTLKRKNDDA
SIYQDDCKRLLSLSEDANKSLLSFETNSEMVNIISNHEKIVSKGTESFIVYASTKMPREHVECLIMFKEE
ITLILREYAQLVRRQQLLRNFNTNSTSYSGEMIKKMINIILKIDNNMPIDKYKDVVREALYIYHLVVSKM
TGPKHLKRLRTPELHFDFCTLIALLSHNVEIVKNISTKYRVSSIIQFVSALDCQWYLSVVPNILSVFNRS
NSICQTLCFSYERHAQVNITLCLTYALTEINTTNLVLGVILYLFPECLEDIKRAELIKDESLIVPLARKI
MEHLRSLWIEKSDIANAAHFLLGSCVEGLDTIKVFRKQNYDKKILAVSVMVQQKLKQLAQSMNYY
>083p
MFHPTENVNNTDNLEVERGVAVADWCFSLSSESCLTLPQIIITDSSLGADASYLSCDEPYVISIQNAEEG
KCGDGGRRKPRLLIPSLSAAASITDNIAKIQMSVFKILAKVGLQDAILVSDFKHKEKTSRRRCVKKFLSN
QSAYDAIMRDLYKLREQALGGSLRGVECASPVSVALGVWAVGLLDNIISILRGVRNASSSTPFTRMANVN
VDVYSVTKYFNENLGETLRKTVESKINNVGDADNLKSLYRNVLRERPSKGFKIGNYMKHREWASDWSNYE
REKKLHNQPDYDMKTMLGEKRKYDQGEGEDEGKGEYAYHITQLFAQSFLETMCSMLSTLYEISDPFSVEG
FKSLSTSLNKHNKRLMYLGSFLIPFTASSPDDVLPTPLPLTSSPNTNQTISIHVPLLFITFPSDNAMDEK
PITRIRITDRLTVEDTAKIMSILNNNDQKEEEDKNALLQGCVPIFWGQAIPSDNHLKNKVFIDWFRSVVQ
MTQAGINRSSIGTGVLLAKTALAKCGHGPVRIVDRHGKEITVNSFSKTQQRRMKVNAKYARECLHELGTA
LTQWMYQPHRDSNTDALATFSNAKIVSLLHDLAHTERKLIADIGEGGQNVPIYESAKNSLYDTLLYTINN
TERSLGNLNIDSASLGEGGSVDGSDKMRRRRDDEHIIASLPHDVATVLNLRGFLKLDKTFRFPLDEHRKS
NLTALSKYLTNISNMLLQGSINLHLGGIDETSNFTAEPQRMRALNNLSQKNIASYIKNIDNVNRAWGNER
NAGVAFSTLLTGSRESSSLTDRPVYIMVETSPFNLHGPGGFNRNVVRLPVFVISKLIAYKVYLDKCLHNK
TSQQIRRLTELVLSGGMTEQMFINLVSYVWLNTAFFSIVGINGRNLIDTFTDNVGTLMYKDYMETRANHD
QYFRNINDFTVTEIINRHDQLKKEERRGKREEGVVKLINSNNIAKIVEDILSSLTYFISDDNNDDNEKCL
GVKLLKEKGIQEMTIPFKDIVPDNNKAQLQSFIQFISSCTESMMKLKPVFKDIRISSSESLSSYNNIVEV
FSDALKKKLNRQDINNNYRFENDIILVFDVGTTNISIQVPKNYTYSSVYQYLKHIHPEIQGLEVINRSAN
NLKDVITNPSDFNLKSAQSVYQNALVVSYHILHTVTSVLDTSPLLNFIKSLYANVVLTISRKQNAFFPLP
PHALALSNVWIPSETLFSKCVDNFLQTTVDSVRNIDPSSLMLGLIDLPQDMCGKDDGATTRAVSYLAKHF
NNAAVAVGYRVDSDGGNGDCCDLQVRHCWKMPTSHFSRKALPLFDRIVTDNEDTLTYGQIRMLSSFYNPM
LKLKENEYTNWETTLIGNRALETLPMSDSTFNMSLDNIMSNPNGLSLSLARCLSLYSKDLISRAKEICRH
TKYLLTASDFHRDYNANSKIKNIEEVLSIMCDQMNNRDDNKLVDNSINNNFSWTTLSMLTSPYHRVSNFF
GKDHSDIYFSSLDDLSVEMDMVYETIDNVPIFKNTLIEATKAIYEMCIIVSVLSIDRSARMSARTMIKWL
SANSPVLKFLDLSSTHSLIALLAKPSQYKTFLSVIEKQKRHRRYPSSCFSRVKDDNIDFEFYKQLYEDFP
DIFRDDENNADEYPINQGDDDDDDDEDDDNDYPHPDDGQCLFSIGNTYSLLTRNNEDLKRNYIVSIKKIE
NFVNEIATESSIYKKKLVEGNKLFHSLSTNLGNNFVMNKRNGRQSVLEELMANVLLTITCKAIESEKESQ
MYLLTSQICRSKEILAQTPRTNAMHESLRSLLGLTGVTEHGNEAARSIMEHLPVEDVKLFMGKTFIQKGL
FLSFFLRYFLLGYLDTDMKPAVIDEETRTNIIKLLAVCQIVCETFKDVTTKGVSAKNAALTFKRAWNNVR
NKDANEVRDILSDLAKLTREGREMGGIVKKHKSTLSEILTGPSMTSEKYKQHYIDRSFKTNKKRHENIQT
PSLYACIMGIPSLPADSNNTLFNDIYNHDSLHRNDDDDNDVIMSDADSMSDMDYDDDNASNKNNNDSDID
ETSDDDNDIDSDDDINDDDDDYIIGNSNHIYHGKLPYYGKNVDTIKKAINFIYGRNFFMEGWSLEDVLRF
SSKNDYSENNEDEEDDDERVDIEDVDHKEYLRKLAHFRRQFAPKDVYVDENGRIVSVKLAQENSTIGKLF
NKHNMEQPERKKLKKQIEEYRSNNSRSDRQNIALSRTMTILSLLNKNVKNIYKEFYKKQNQHMEEILRDD
IFLMEGLQVIVHRKEELIKTASVNTPTIITEVKTKPSHNLLDRSLPVHTFKRLVDKHYPNVYANWLHAPV
SRLISCFDRKIRDDGGWTNDDDDDDDDDDDDDDDDDDKYTNDKYTERVNKCAYDLSYIEYLINNTETIYN
KVSNTDISIPANIYDTFNADVSFIDTHHQDKTIKLDDILNKTIANKITLNEMNSAKLSLDKKKSELSSDQ
LYTRLVHIIEMRNKVAAIYNKCTEKHSRPTVVDITPINVPEKFSIQDEDFEKGMEIISSSLLSINNCKND
IENINNDIIHNFHSLDDDETKEMCDQINNIIIINNEILHELDSYVAITTNLINTIKKNKIKVVKDYKKMG
NMLKDIEIHLKIALEYRNSLVSEYNNLLQDKYLTFLPQDFIDYISKLNIIQYPLLQTPPPPPASAAAAAA
APSTSKEHSVLLSSIAPSSSSIQPQSSRDEPTKLPSSRSSTPPPSSSPSPPLSSYGEPIDRNHTDLMTIA
ALVLGSKFSYLTPLAVEWLITSRNNLDMLQKKLETAIISSARERTPSSNVLLSDIFNTRMRHVDGILGLI
SPTLFVNENIQRTNCSDIDLQTLFREINSRQLFEAEPQRISSILKNIKKALPTSNFSLYNMSVCGDRFNN
ILNQIAGTVNVGLGRTLNECEDRIFARPSKSLSEFCQQQKVNLNDKSIGPIHRMLPGQTIVDCVDSEPTF
IKLNREEEGGVGGGAGTVITVSSEANLYGDINFLVALHMRFVELQQYVKLKNNGDMTKLLENHKKMIDRA
FYRNTNSPEERERLIGLINKKGIYSDFVAFKAMRMMHSVLGIINMRCKPYQNILGQDSMTFSMSMYPTLV
EDLAALEYHESVLLFYKNRLALVANKLKQYINIGRLNLSSSKAAIASIVLSYTPYRQFTLNREEMDAEMN
DIDNFLIFIKHEHWNISKALNTVSVALSEIVNIKNQLASAKAICINMNVFNQYNNLNEDGINKDNDNNDE
DDDNNHAKKSTKEESFIPSHCGNYVRHPVTNICVKLEKKFTEGETTAHRIEREASRNKFFITKAKLAAIQ
SSRPDIASLFLLDSDDQRMINQFIKVLGVALNGIPPSQLMNPNIVQRWNNNNNNNSHPTTCRPFALLDSQ
NKKYASKRVPYIPVVARNLSLPCNDNTKTTSNDNVKQHPNISTLSSNRTYSKILQAHAKHSYLNFNVANL
VSLFSNSDFSTNSVGEDAALFHGLENSPSSSSSSGNTPTATATTENNVVSSSSNKEANRDDDNVRKALGR
DTVMESAVNELKPSNTKEYENLRIAKSEIEKALDTMETMIQNAQRDEIVTGIYKETLSKTLIDEFSQLAS
YKENARTNLTSIATNIEQYTLPSTNITTKIDFINSGENSDLSNTILSALDKIRSEAIGSNKQQVNIEAVR
VALTKPEIRIPLLICNNAFIDEFKQMMEVISIFFKKLPLLEKEISTSLDRAKNDSNVQRSRDTLSDIENA
KADRDAKVDVENKEMTKIVHMAIANDNKITEINNFIHNLKEELDKHKDNQSGDNTYLEDSDIINIDNLIN
TRDKPLLDSILEFVKNNKGVDSEDDKSIEDKVSNIIHQHPVYKKNYGNVQDNNDDDDDDEEEDTSDEEGN
ADREKTHRRSKKLSHKRSERINYLSETIKILNRIIEIIITRNEELTEIKNKRENTIIEINNKSEYFINTL
SEKLKSNIQEFDKTIEMNKGIISDLKFKLNQDQEELEDIKHRISTTFDKAAAFRDIGEGPRMSMTEEKKK
KTSKPQQDRDKPRVVDSSSSSTAFTSTLPFNCFLSPLHQTISLTEDFFSSGGGGSPISSQAAIRPDLQLL
AITDMADTILKAQGTQDAKNTMSTVIPGLCERCAMILFNIHTPTHESEHSFVFNTERSHKELTALYAAAL
VDESRADDSGLAGGDGNVASSVLTLLESNNSIIKKIAFKFRQRVAAFTNISSLLGLNDSINKGCNIINPG
TILVPSSELFNCPGLANDKFRSVVNRCHDPALSHALKASHSIVHTLASISPNAEKLYFVSKDERRYFNSI
VNAILMNMGSLATSLLNTSCDQTLVDLSKPSGLPIFVGRGGKRTPIKLDKEPDNNNDNNKKLDLKTTMMV
AHGCNLHRNKDEHFTYSKLSSLNNVSNLDCDIHLATSTVSNMLIGLLRSVIGDTHPISPTINRAITLSAI
SILAADKSSLVAQRSYPQNPLRHYRNVCRLVDRAISGYGVNDATADSYDDESGGGGGTCNPLGVFIAPLA
YRKKYFINGKEKNLSLTDTLCRHMPFMKSLRRIIDGNKKRIPYNLAEDPEIMRRIDDITSEKNKIFGKVH
HEELLDALAHLEEKRHLERIREYRPSVYDILLNKRTYESNKGVLASNLALDTMMDNFVDVCSLFSVHNKF
TNMVLTKPERILDVERIFRETTTLLSQHRTSRMKKKNDDNAIDSAAPALRSIFDSLYKNLALISPDNNNN
NRNSKRSLVSDVRQLALNLNEKILSKNIESIEEAINAKLLKELVSDVKLAYNVTNAIDSSSNLKSLGNVL
RKGFIDASVSEDMEIFKRSSILSRYMLLDERCQLFPISAETKELLLEGSSQAATARAILSESNQLLTDAV
MYNTRDTPVEKAVDRVLLLPYLVKQGRDFDDVDRTLPVAITNCSSLMLSLLDSQSMSRSPFLGGLMGHVT
DTTSVFKNIERFERLSGRLGDVASMLHHQNCNCPFKFHHCSDRTEEENLMPSFIHFEDEIDKCEISKTPY
QVHVLMAIKNYVANISRIDPSVGGPSVIRRLREWSDMGAGTRYIGSFIADRKTVQDSPFRVAGSNLDVIV
RPAAARGILGMLKCHRQHFCTTDLKLTTACEQFSSLRNPKDDEDDNKDDETCNHGNNNSGISTLIQNALP
PNIYIQKSRMNSALLVFSNILTNFAQMLSNEILNDLIKKLGSSTDPLSINSTIVSNISGAERYVEETIKN
HLSPYTISSSTSTQSDTAGVFASTASKNTVTTAIKQSICNSLQSHILNPDVSMVPYRDAGSFAASFEFLM
NNNNNNNNKHKDDDTIKENKTEERETKNKITKMFNTVFAAIADGVDRETFAQIVSSLEQRLANVEAPHLS
DMNVDNAADNGRPSACENRSFGSQIRNEISRMVSFLRVLQNNVIPILKQDAMAKKIKLYFSLIATQSKLD
NYLKYALSNSGSTDLTHLTPITPTVHIEDTLLYNKVHPLLVLAFPSNCAALLQQEQINGELAIEMRRPLT
VFLNHQNTKPMADLARVVLGAGGGNSGFVGLATHILHENTLVTKHAVTDTCNDHRMYEIGQDKKPVLTVD
PFSAGRLLIRRDVIFGDVNKKGKREGIVPNYLQVSCPTQHSGVVTNTGIDDSRGDGGGIFPLTLRDGRHI
NLKPIRPAVLVSDASTNILKTLARANASLDDISTTVGLLPELLTAIALFFNKNVSEIISDMVSKSSSAYT
IDPATGDVTVDGGRLPVLNNTQHDSRTTTTAATTNSSGDRIRGPAPWQDMAKIHVRNILNQLISNPLSHI
MVQGDPIGNVGIETVERKMKMDVIDRQSTTTTDDGKSTSILPTDIVRDQDVINTEKDSAITQFNQSMGEI
KRLQDIVIAKASALKEELEHSNSLPDSISDEKTKAIVFVLKAISRAQHVIKDEIANYYATNDIVSSIENT
MTRYRDENVGFLRMIDEADEFDMSNYRIENVLDIIRPVKNNTLLSTSGGKTNQEHNMIIGSGDSLMTSSL
VNQISQQNRKTDGLSSSFANLYEAFINNHTVREAIMDKLYPVYNKKRNNNQRQYQYNRLIAENILIENKQ
IFQTVINVLNASSERFINNTANEQPRPSTADVSSQAESFNQLYTRNIV
>098p
MEKFLSDSIQGVDVLSSFKIKTEKRGKKLAVLRDYTKTIPGVSSELFLVRGGGPSSRERMVLSKDVLDVL
RDYTNSVSTVAPLSWQVFNDPTLHTYLVDKLKECDLLKKKYFSNDPLPGIGELVSFKYRGGVPQNIIFPI
GSSTVNWLCCIKSSRRMGDVLMKRPTETRDANYSRNLRLVEKQLARNKNKKNEEDMKRLRFWRYFYFIED
ATERTGMMHHNPFAMSHISFDINMINTLPNIEHDFSLAFTGDCFSRESIILSDIVCGGRTSNYFHLLQAV
LKYRFNNNTDPHYHHHHHHHDDNDENENWTDVRKQILAKSGYRLRSADNDVITIDDALERLKHVIKTSND
IHVDKKNVVMEFTSNVLHFSHREILNNITTSPLALKEQVEELLLIIASKQEWILLYSILQQIQFNILHFI
GYQAHRILIFKMFVPVLIAVMFTNGSLSQTVAHAAVNLNLSKRQAGQFTMSKILDRSTINLTGVARHFSR
FDRSDPEGFVSSTMSVPLVTDIANVVGETLTEDMEKIKFFQNVGMTLVNSKILLSNRKKPPNKRKCKNSE
SGNKMKKQKLLNQQDSDTLTLNEERGEEINNNNNNTADDYDPEEGCSHWSESERVKRQDKLKRQDKSIIQ
DENDDDANNNENLYIDNNNNNNTADDYDPGEGCSHWSESERVKRQDKLKRQDKSIIQDENDDANNNNENL
YIDDNNNESATHQDILSHLLLSSEQEGVNRYDGNKKKRKKMNKKDDNDNTLSPVLIIKGIINLIEQCFGM
KPETIFKSIHANTRHHLGEHNDDGGRGRGRCNTNPSSSGDSNSGNWDNESPIDYSDRKDVNKRFLELIID
PPLSSFNAKQIISTEHCLHNEYLLNTLQSNPLFRAIEGTNDPLERMIVLWNIGKYINMVIAGLITVDLAS
LIDQRKGARKALRRGTVMKQNEFNYREAGNAPGEMRDMIVPHCISKLTCITGKNYKNQNCHHFFCRSLRV
LFLTFDPDKATEIFIDKASQNTLLRLRDFCRKKGNASMLDWNENVFIPIANGDGWVSKDINEDKVEENVR
RPKDFSWLLKKIVIEKKLLTSTNNLSTTEIENESNKMRPLGYYREPYFTDTENVVAAATTTANTTTTASA
VVSSSSSTNEEQVGTLEKYEEQQIDIRKKNHDRVSSSSTVMMTPFVNNKNSNNNNNNMLERALDEANIQS
DFIIINDNNDDNDIIRSSMINHNDNGNSNSSSSNILDEVLNSTTIITFPSPDTSDKSSPSPHTFQEDYSS
SSSLIMSPTMSNCGDNLSTTNTITPIAATTTTSTATTGATKFMDIMIPSG
>103p
MAQQKQSSSPIIGIDLGTTYSCVAIFRDGKVEIIANDQGNRTTPSYVAFNDSERLIGEAAKNQAGINPTN
TVCDIKRILGLKYNDPVVRKERNNWPFKITAGDNSRPRVNIMYKNEAKSYYPEEISSMVLSKMKETAEAY
LGTKVTRAVITVPAYFNDSQRQATKDAGTIAGFKVERIINEPTAAAIAYGLNFLDKEKVNGEKNILVYDF
GGGTFDVSVLTVDNGLFEVKATAGNTHLGGEDLDDIMVKYMMDEIMRKYKKNIASNVRAMRRLKTACEQA
KKTLSSSTQAEITLESLADGTDVTVCITRARFDELCTGLFQSTLELVEKALNDARMERSSIDDIILVGGS
TRIPKVQKLLSDYFYQKELNKSINPDEAVAYGAAVQAAILSGNDSKELDDILLLDVIPLSLGIETAGGLM
TVLLNRNTTIPTTITKDFTTYSDNQTSVQISVFEGERTETKHNNKLGTFELEGIPEGPRGQPIINVTFDV
DANGILSVKAVESSSGVEKNIVIKNDNRISKEDIDQMIRDAVMNKDNDNKSKENIEAKNHLEHTCFQLKR
YMTDGLPNKHEYEKKIEEVLNWINDNPREQKEEYEKREQMLNELRERVLKDAATAASAAVEEETATTAPI
VETEDSDIETGIDDDVNKKEKNSKDATVEETKGAPDISAVIAALKAEAKEKYDDQVCNNIDLAAAEAEAA
EATTKLS
>106p
MSTNTNNNNTDTAADTTTNNNNNSGKFVNAFLDLHNLLSEESSHSSSSTNNNDWKYDFEKSIYNDLRALD
ASMLFTNLLNFLKDDDKIDIKKEIDNPSTNYGNIDIDTLFELCDDNYDVKTLIVGKMLQYESHRNALARE
INRGNKHAALFATIVNVMYRFLNLSKIIWMQFWGVTKIEDIFDHRLLSREENEERIEARKKAIEKINNIV
QQQKPKVDKINTIFVKETTPPIKTIIVDKLYPYLLTLKRL
>107p
MVLYLSLIIEVVVFIMFMVSIIILVIIWYNNKQHENYFTSNNIKKQETKIYPIFLLDRDISNKKVYAKEH
YLNTEEFILFTILFRTIREFRPLTCKDDLGWYHYTYHITGCVLADILWSEEKEDPVTTNSNSNSSSSIKD
STTTMYIILKNLSSDEINQMYIDFVYNLKQGDFDIIKDAKIRGDIKWMIKSIDDLVGDMNIVREKKDE
>108p
MYVYMVIFTFILYTLKRERKKMGLKNGTSAYNMVYGDNPLFVNIIDEKETLSTNTIELIDLPTISMTAII
SFANQCTFPNQFMGQLVLFRDKITGTVISTLRDPNCVISQDNYPLTCVDKCVIPGRGTVLNSEDEEFYRE
SYFKLASQIQKTNRESFITIVPIRCPTDEEMISYTKNETFDNDHKEYNELKKMIIRDFGNELSAAAATTT
TTSSSSSSSSDEIFAGSEMKIVRDEPSSSQLVNKNKSSRKKIKMLINEPIFITRNEVVRMGCQKEWALNC
YSLLKRFEGIVLFIAQDIIRRLLEILPEKNSNSIRHVLLMSDGKCHPIKKKERNTRRVARENNNSMFPYH
DYDDCPLPPNLDIEKNNRCNMLKRFLLRIPSCIVHHYLTNVLRIPLVCRLESKSVHYDRTDWSEAETVMV
HLAGYLCNLSLPHVQALENKKLIRLSVDDLLSSTNEHDATNKRCRNLTYQWNEFRERIKCDSPFVINLYS
SDNDVLHKWNLCASHSVALNGRIRIPSHVTGVRFYRSLVKSTSKRWMSHGVPYQACYELTVTHVPHDVDA
GMLLMILCGSDYNDPGITFNGESLKMVYREVLNFKKVACTCHRGWRDYAALVNNSSSTPSYMLESGNTTT
CQHCCKVIVKQFWEAKSFFASIASSLMKELDPKLLLSSSSTGDNIANHRKVAINCVCNICAFLLLGKFNK
IIYGPIRSSEAMLCVLEREKTQQQQHSKRSYYHDSKNKLKSIADLIKISSYIVKFDKSNKDEYTPGGIRR
WCGGNDNGSDPPVNSITTNNNNKCYNRKSDENSDDRVRVLDVSWKDRDFKVLSSDAKKNGNFWKCIFDTS
VILPSMMKKTTASSPPLSSQADKSNHQLMVVVDDDVLFRKLTINECLTNKSFSLSNKDVMATITNKLKKN
IEEKKISSTLSCCDSRDGNADDSHNNNNNDDNVSAVKRFIDLILTIYLYIIGEDFLTKFYRVPREHDMGG
RTNKTIKDMIIECSYLWYSEKIRFTKNYDDHHHLMSDNKIFTALKEFQSSMNWDDDDDCKEYDDSKIKNN
IDDDSSLIYNEEIDATEATTNNVNIFPYTPLLGEARCFTPLTLWTVYLSLRSGTISL
>110p
MSALLFSDDFYSYGGNLSHFKVGLLDYFTFITSSAGLDMLKDIIMTGVCNKPHNEKIWKFIKCLYWLKIG
VTILDDNEGTIDAIETQCEHQHHNASFSLSNEKRMFLQRIYQAMMIVFINTRDNEKADWQACTFNKTLNV
NNINLSEYLDIQRIDVLCSKLINDIKKKKGPTTVWLSLKYLYNYNNNDNSNDDELNIKDDLHLLMASQDH
DNDDDNDDDTRKTRTIKYYTYDKDDIIAMNHFFSSSSTHKVTCCNPKHRDRNPSMHLYHRPSVWISRVKK
FNPTKEEIEYLNMQESEATESNVSTFRGSKVLLFIVSAHCYSCNYHVHFLSKSDLRKMLSDHYIKISM
>112p
MANTTWSDVDKTIEHYITHHKFNTNISHNERRQTALITALNYLYENYQSCIDDENNNKDIINCKIVAKAI
RKCGKRMFRYINSLVREHTEMVEKKKNFCSKNQKYCFDDVTEKMYDRFMEHTDPEMEIWRRLQKEDCVNR
DIEIEMKRVQHLLPKRIPIYNDKRTGFIATSINNTIAGNSKPNSEIRDKYWEDDTAMRLCCDDISIECNE
ISKLFCKSLVYDRNRRIKIPQYLKPLHVQCVEHACFPNNCFKLLVMLYNLFSPVAGSYIAIQCFVSSIKK
ALALAAKNKKTIVQATSILESLSGKTPLSLSSVVVAERLNIFGSIVDEPLQIKNTKSNKLDGVATVILQK
NERCILFMLCGKIAEMDTNHPYLQLLTSCFSHVLGRSVTPNYILILLLNYIYKKSDNPIYHKHLSVLSFK
VGLCVNNGVLVPLCGFGSGITERKFRRLACRFVKIIGHNYYDIDKTNILHLIKDDIEAATAEELLPSSSQ
LSLKEDTSCIIDESKEKRIAGIIENFFEGLSISEPNEVEEEQQQQYNESQKEEEKKEEDNSSGEIDKRQC
GCSCHIVEDLKGKIIHPCKRRREIKEEIYERSLNLKPSLSLTFGVCGYKYLLNNISNARLDHLVQRQKLK
ERKTFIERESASKTSWYNLIQYMFRENSDGKIILSDMCRRRVCRISKFMVQCEYLSDIIRNLEFKFNSSL
LPLGYKENIFMRLKSGIDIAVHAANCWRQVCLHRGWIDEAASGDAPPDWTLMYARKCYEKHDAKSAESER
DRPFIEQWQRRRQQQHHHDEKLQCQFPYRGVDPIIGNEIFFKSKTFQDSLTGAFWAECSYDSLVDALRMK
KLVSENDKHLAGLESLAKSTNYSNIFEKLVWKMKYKYDRDTLNVREKNDISRWSRKNSGIHGKKSIEFDV
NSLIVIEDTLFDGKPCFFFLIDSQKIAIKRNIDFITIENLKRKKGGEHDDKKDEISRPFVRAPYISPLYK
SITKPIPITVKSRI
>115p
MMSTTHSQTRTSTTTTSSDDEDHNTEPFVEPPVIAKAVSENTAESETTSLPYKSETTITLTPSVIKGTLF
CADYSPKRGTAKCKRCSETCEKGKLRIGKKVRNFFSNDCDVMTYWYHAHCIFESFRNARPTTIKIKEPAV
DIKGWEKLLEEDKNNILAMVRSASKSEEDKNNILAMVRSASKSNHQQPRLSKNVQCYNRLFSTFCDLCNS
IAKEPSYREKTRIVSDLLLTLSIEDLGLWIRLLLPCELRRIYNIKSKQLVKLFGQLFGESVEEMTRDLDM
SGDVADTITRFYCKRYSANHSPKITLREVDQILANLEGKTKETEQLAILHSVVYKNLPPKEFMMIVRLIE
CNLRINAGPKHILDGVHKDAYAIFQTTRDIDMVLSKVMKNPSSSFGSSVSASAVVLIPVKPMLAERCKSV
SHAFRKCGNQTIYSEIKYDGERVQIHRKGTITKYFTRSLKPVNEHKIKQFDKYIPMAFPESDEYILDAEL
VMMDNETGMPLPFGTLGRKEMEKHENANPCLFVFDLLLYNGEDLMKMKMCERRRMLEENMVKQKNRIMLS
EMVKIEQPSELEDMISRVLGDGLEGLVLKKANGEYEPGKRHWLKIKKDSIYGGAMADTLDLVVLGSWYGT
GKNKGKLSVFLMGCYDKRSEAWRTVAKVHTGHTDATLNRLQGQLMSNMMRYNDAFNSIGLNYNLKLDKNM
KPDFVVIDPKRSPVWEIIGAEITKQENQNHHTAHGISIRFPRVKCERDDKTWETATSMQELMHLYDISVS
VNKRKTEEKKEAVLEAKRKRLGNRYDLM
>118p
MAKDYYKILGLSKDASEGDIKRAYRNMALKYHPDKNKSNDAEEKFKLVAEAYEVLSDKKKRNIYDQYGDE
GLKGGMPGGRSTGGTHFTYTYSGDPRATFEQVFGTNNPFSHFFNMGVDGHGTHDVFEDMLVGGGSHVGVK
TRRTFSFNPHDNNPFSRFFNMDVDGLDGDPPRFRENKGRNQDSAVIRDLYVSLEEVFTGVTKKRKITRNV
LLTADGRSTLREEKILTIEVKPGWKEGTKIIFEKEGDQSPGKIPADIIFIIRDKPHPLFKRDGANLVYTA
KIPLRDALRGTLVSVPTLTGQRVALNFNKETTKPQTTRRLQGYGLPYPKNPTRKGDIIVHFDIQFPLNFS
ESTKAHVLKSLYLQE
>123p
MEWERLIYICKFLLSVVLFTAVIICTILFISHILSSQNFFGEYLYKFSTRLPQVDPKKAAVLIYGHGDDN
EGCHQTPTLDWLPQKLINDLRRTLIDPRSFLVTSYGTHLGRSDYIDTPVYT
>125p
MAVPQIPLDLNREFEKLAPYISSYKKKKTSTFDNANDVEPPTSRSTIAASIPDNGSTTSRVQQKHNPENC
VFDISIKFPNIPVEQRNDKTWAITTLLYDLLESGDVSVSINKRKE
>126p
MYFYETIFYSLSYYLIQLPISFLYKLFNKEKKQQHHYHHYHHNSSSSSIAAVSSSSSSSSSSSLSSSSFT
DDTDNSETDETIYNNDKDTVATTCDVKRGLCENNNNKNRGNTTLVYTDNNEKDVGFVNILGSGNINISST
YIKKHSKDIRKNDKWLHTKHRYNTRVSSANKFNRGCDQYKNNGPVTRSVTAKLKEKANLFSSTG
>130p
MLSINNNNIIGSSDGSGNNHSKCNNPNGDIVDINTADSNLINANVNNNIKDSRDNPNSAIIRTNTTVSNL
TTANTTKNIITNNIKDPPSTFDNPNSAIIGTNTAVSNSATANTTKTPPHSDIESIFIQNIGKLFGKAMIT
YIMTKMETTYSEEEEDDDDGEDDIDDQFRSRYKLINRAIKALATFIINTSPESERSLLDLYRAEKAKLTR
MVTDLAVKKYMDNPFQRAIIRHASAGDSNTISFLEQEIKNRNPKMTTHEAMKIVANFKNDLINIFCLPII
EIIAKLSNDANVRLDMYMVIVAFVEREYSTCYTNHKDFSEINFANLVYDLNLYYLQQRNRDEKITISEKD
LEFIKSKHLPIPDGTSLQLASNIYFKNDPLLGRLPVNIDSIYRIATFLASVKSIEDKSIICQGTFEYIIF
LLRQCLTNEALTSCNNNYSQNLQDLGDYHSSFIDSFVEFERRFKKRINKRKWRSNNNNNNRKDDSNDEDD
DGYDDNMDTYNPVMVNSDNNSFNNRYYLATGIFGDGSIIGQRLISLVENGDIAGLQKLTDSVLAYNNNNN
NVSPFINLYVQNLIDIISVQGERLKNIKLFQCESSVDVLPGSISSSSSSSCHDMLKNESNFLNDSSLAAR
ETDDRCSIIINYESALLTNMSNEKIITNSSSTDNKMMLITDMFATQLPAHNLFIEIFTTLLQKAFPNETI
TTTKRSILSTQAKTMSPFGPDSVIASVYAIEFFSLKKNVRTIHLLKKKNHHNDDSELLLKFNTAIESSLQ
DIKVAEAKKKVVEEAKTYLERNGATIINIIEHITTTEKNKDTVTLPYSLNSLIEGIMTVLVKTIYLTRLK
ILNTNTVEHHTATAASTSSHASALGGDIQVLMLIPEIVEWLVEHLASQVETAMSSILETKLPSRFEDQIY
ESNKSKLASTAVTESEIGKLFIQSMANDYLTNIDNVLNVPHSNQHHRLREQLVRLVVDKSTSVLKKQCWT
LIIMVVMILIDHNRDTTLNIQNINLTEDNEASNLVAYLNILNIDKNRKKQLKQVISAVCLSVAKKAAFSF
ARLSNSHFAYLLQRFNIVPRNSGNYQYNNSNNKRMVSNININNNNDKSSPSIPASTTKRYKRGEYFKLRQ
SPSSIKHSNITILDGIINKYQNVSN
>131p
MTENTNQLNIESTSNGNDKGYLLLLNRECGGGDGDDSDGGGVGVGNDRENKVEDDHYLDVEFSDISQLNS
TITILQKDTIKTHLRHMITNTHGSKTIENILSRNGKRSSSFPSIFEKLTDCMMQNTIHSVSLPPLQQSQV
QYIDLSKHNSRIPARDMYNKSTKLEDSNNDYFLFGFSPETEILKNLIAVINIVSSLFVSGIKILERDVQK
RSDILCQPGHEIEYAQILRDVKQLNSISTATLNFISNSSSSTLTKTCPCCRSKSHTRSPLIDAFEPPNVT
SAAKKRQNNILIPPELIFKGIQSVVKDAATTTASLSSDIDLQSKQKKSNKRIKSVINKQVKNVLNNTRDI
SYEQKYRQLEMLNRREIKQNTISKTFYSNNKINSDSSSNNMVVSSLEPTQEILTTGGGNGDDGSIAVAAA
DRQLSNKKYLNMRDGQQRHEIINFIKFT
>132p
MQIFVKTLTGKSITLDVEPEDTVSTLKEKIQLAEGIPPDQQRLIFSGKQLEDGRTLQDYNIQKESNIHLV
LRLRGGE
>133p
MLLQLICSLFYIILIVIFLITCIVKVWMSIFICKKNNYITHNDFSKYETRLNTDNLSSYISKKYSSNDYD
NDDDDLYVHKIFEDPFLYFAAVNAKFFKYYNILNNNFDKGEDKKPHSSSLQLMLPHLPTMMTAFTIPYRS
IVFNKNYKLDKSDIAAYSGTNDNTDNPPNTSTSSSLIIPPATVTINCTTRPPVASVVLYGYQQNVRDDQT
EMLMCDCRDHRQLLNIPVPISSDDIVISTSPTPTLTFPFPGLTPVISEPSTTISASGVKHPIIGSTLINR
SDNLLLDLNGPCTGLPDGSYSVVERTDDDNQTHNTGAVVTDDASSSILREDLNLYLNTHPVELQNGWKGD
DHRNRHGYLVGGNCAPVRIKCVSGTLSNIE
>134p
MDTITAISTSFSIKPAGALIFSTSIIKRRWLNFMNCSIVDDDKNRQYRRHTSLFDKNNIFAFTNLQPNII
NNQYDRKRIFINAYWLLSSSTTNDDVLTTVIYNDNNSNDDDDNNDEYTSFLDEKNISSVKTLYIYGEKYG
LNKSQLAIMDQRPLFDLEDGVIGKILQYI
>135p
MAANAEYMHILKFIKRNLLASNVFDDPDKAPEKKLLTELAEEAAFVGFFAEIGSCISHNNLVAINSRLQK
QSKTTISLQLGSHIDAEFETLKSDILIDNHYKSLLTSKDEKLDRKMQSGRKSISGSKRRTIEPLWRHMVE
FEKQKRRLHIFSLNASPLKYEKDTKRKPKLSNEEDSDEDDECDDDEGEGNNYNDDHEENITDRERKFDKK
CNATTTAATTSWPFCDNCECVNSICRALENDDDNDEEA
>136p
MKNWIEKCNLVGKVYRVAREELSNPSGDTWLNLKNKKEDYTSFPSMPLHSNTKKIQRGNLNLATKKTAMK
MTNATTMKAKAITTMMTTKKILQTEKENLIKNVTLQQQQQQQAGHSAIIANASTAFAEPSKTTTTMMKRH
SYNNPVLDLYISHMDSLRTMIPLDHHDIKILIYDQWNAAVRCDKLIIRMILIGGVLTVYEPEMGISLRRA
SCHKKSLARTFNPVEKLWISGCFPPFVEIEEALAKRSDVTRVGLPLSELKHQSIIGVINHLLGKDDIHKK
MLSIWSKTGHNHPPVPPSLNIGNKRKRI
>137p
MDLKHIMRNDVLLTSITLPNKDDDYNELYLQYLQSDKDTIIPQFSTDVYHLYFEDESEIHSLTGRRLQRH
G
>139p
MSIVIAYDLDEGDVFDPKYRKANICNITSIDTRGYPGTIEFCKGVPCVANLFIGNRYAIRDEYMDGHIVI
NDSKLYREAYFKACLDRLLDDLISVHRDIDTIVFPYEIGCGAAGGNWVKYERLISQFAFELINNKKHFKF
IMVYNLNKMKNTDDFYNYYPFINRK
>140p
MSNHNKAKNNDYYMGFYKVHNDAFIPKIGLEFSAGSDLYSLFPCTIPSNHWAEIRTGVALKFVSRVASNS
KIHKLKESEERRKKEKEEGKYCVPFQSSCKKSCKILDDASFFLKIRSRSGMALNHNINVVSHHFEELNNE
IIVTVVNTGSKEYEMEAGTRFAQAIVHLTTKEKTVGGSVKYKLIGSDKNSILLLKDYNGMGKMPVFLAAE
DCSIPPDSSKLVGTGIAVSLPSMSCYMQLQSPPLSPCYSDINVQAGVIDADYRGEVKVLINNRSSGNTLR
VRAKQPVAMGVVYNIACPIREIIEIKHPENVKPIDGNMITVINESNLFYKKQKDMGIFSVLRENNFLFTF
FMQQDLQLTHNITKICTGVFVELNTFKEQNLIADIMSIKKGIDVMSWEINSDTEEIVLVFKNDYAWKNIL
KKGERIISVFVVSSLGVACLEKVEELDVKGRGCRGFGSTGMK
>141p
MACIPKSGVDVLDCGYIYIPGKDCCRNNIGIKNDISTDDDIDIFKTFIPERRDEFAVLTFPDHEKTLWTD
EELLDFRIEPDSVDLVYYTLGKRGTCDLCLLLRMQYKSRPLYAEILYFDNAADANVERAALQSSIVLTYS
VQDFIDSVVSCYEYREEYILDSDRWSEEWEVEDRDFIFENMLVHHAIVWGNNNNNNNTNDANAKLRRSWS
GNGCAPPLKCLCRQSPMLGQLYRGIVSSHREALWGDSKRAVMPALIGRQLSIVNLKERRAFIADMHSQKN
AWLFCYSHILQTYIETPMIYKAFVNIIPFYGVPYYENGEGNDLSNDDYELEEFIGDAAFVINVWQYLSEK
YSKSYKPSVNPIIRHLHQKNLEMKKKFETTIYPNVSFLSVVVNDDDY
>143p
MKDISKSGVEVIQYSYLYFRGKSFPFNINIKLDCFTDINIFEAFIPGRRNEFAVLTFPEHEKELWTDEEL
HNFRVEPDSVDVVYYTLGKRGTCDLCLLLQMQYKSKPLYAEILYFDNAANANVERAAHQSSIALTYSVQD
FIDSVVACYEQREVYTPTCSVQSYINTLSSNEHREAYYYDWGEEWKVEDRDFIFENMLVYHAINNDNTKL
RRSWSDNCSALNCLCHQSSQLGLLCRGILSGRREALWGDSQRAVLPVLIDRQLNILNLKERQVFLTDMRK
NASITIYSPSEHIATSMIFKIFVNIIPYYGIQYYTDCNILLNFDNEDDDDLCWSFIENNNMVWKYIAEKY
SKSYKPSKKKHLENYHQKLLQIKRKFEMGIYPNVSFPSVEIINSE
>146p
MLTFISNHCSGIHNTRFVTITYGYLYFPEEKYDYSREILKRYGRYNDKFIREHRSEFVTLTFPDEERSLW
TDEELRNFSIDPKSVDLVYYILDRRDSLDFCMLLRTHRGSRPLYAEIIYFDNGSEALTMTGRRCDGDGEE
EGGGGRRRKGGGGGGGPFQSSITLTYSVQRFLDHIVSNYDHSSLYCCMGVDETWEVEDRDFIFENMLACN
AIEGGDNANMASPWRRRQPSSLKQLCFGVVSVNREALWNDSARADILPVSVLRKLKEHISIKNRLERKLF
IKYMLNQKDKKEINHKHKTRKIFSNIIPFLIGFNDEVYEYYYNNRDIPIMYTECCGFNFVWKYIADKYLI
ENTSSGVTYKIENIPTGFTGFEKFYQEKIKRKRQLEKMYYPRVNFP
>149p
MSYSSVKCPNLNIIDLTEEEENNNPTHLTNKEDSKGKSDTRIIQFELSNDMEYDVCISPNHNSKLLEVMK
NRQEVMMKHIHDLEMKEKQIQDYIHEICCALESLRQRHNKLVTATQCMQRSFVTS
>150p
MGYSSIETPNDLNFMSSLRFLEIAKSRKDDESFSIWTRRLVHPEEESFSIWTRRLVHPEEEELKIKGYNI
IAQARGFLTRNESSDYQSTKTENPEIRYFTSAWDYDTSDDIVFKKNGSVSKIRAVKFTRSGGIYRSSEAY
DKNCEIIQMKMYDGSLHWILMPKKSSGRKDLINLVNSINWLNLHCTFSEDKSSIVHIPKFVIEKSYIPNQ
NYKNSWPFIEINEGKSEITEDDSKEQDVIIIDKPFVFVNCDCDGSIQEMGMFLNVNGNIDNNDINKPFLL
FITAIGFVTGYWIQKYLSEYKFLNYWCKLLFFNKS
>152p
MSTTNKSQHHHDGDINNKNRNDDNENLLTLTDKTTKTITPSSSTLNETINDTIIIISDIITIISDTITML
NDTITMLNVRIKLNNTKLKELNDEIKKNEDICNENNIMKETQKRNEEMCKNTEEKICSKSANIVNPYEMM
RMTCIIC
>153p
MRLRKASLQISNYKLQKRKRKPRLEEMTRNKRKISHLRYSIKKKKHGDFQVLKKDDDDEDEFINEKDDDD
EDEFNNDTPKTDTLQQEQQQEQQEYQQQDQQELQDQQEYKEEQEHKEEQEYQQQDQQQPEQIYDMRSRSQ
DLVWTDHEYTMLQLQQQPQQQQQITDQLSSKRQDFNTIQNDNEIIQQQHYSELPILENIDRHLTLPPPQQ
QQHGSQITTEGEAVLQLQQQQQQEDYHNYDNHQQQYYPDALALEVSEVENNLNKNICERTFFEKSVLSKI
QEDLDKILRDTRDEHSIFISFRDVVSYDNNKLVSTVYVYSTSSNMYQVQNIEPNIDTFIYRQPWTVKKMM
VEILDIMNNMMSLREYGPSQRIVVNFKRDIDRLFSYRIRIELDPDQTQHETHKYKILYRYL
>154p
MRKETYNFEIRGNASSPILERQTQTTNDVSQRYSKLQVPKVFIKKKRNRQHVLSPKRNNVSSMRKIDVKR
KSQTQLTDNISQQQQHGPSSAQTTGGSKVFIRAWDRELDPSSSMSATAAAGRGQLQLPYDSSPSLLKQYN
QTVHELEMKNRTISNIICNKSNSEKNICLYLYEQFQIILNDENMEYHQVLIKFIDLENNEVIVDFNRIEK
TITNRHLYLENDKLPNSKVCYYLYYLSTSIKQMMLDILGEIDMVKEIRKKGPPLEYCIEFRKNENHLSYR
TRLEIEKKHKSKLRIVQVPYKILMFKQRHPLKLYKK
>155p
MVLVGLLTGLRGLVKTNHNAADIYSAVFKLHYRFTAMMLFSFCLLVSANSLVGDPINCMHDNNSKLKDKV
VNTYCWIHTTFTLPRHIDKDYGRGTGLAYPGVGPSLPDDTKTHHAYYQWVPFVLFLQGLMFYAPHWLWKT
WENGKLESIIMGLATPIMNKEERRDKIQLLVDYLCNSLHHHNFYAIKFFFCELLNIINCLFNMWFMNRFL
GGMFLTYGTDVLSFTETNQEERTDPMIVIFPRVTKCSFHTYGPSGTVEIHDLMCVLALNIINEKIYVIMW
FWFIVLTVISITAFIYRLLMFYVPVIRSTLLFQKPASMLHYKKVLDQNVSKKLQIGDLFLIYLLSKNMEM
LSFDSLLEELFLRLNDQHIYLPDHDQSNTYKERDVFEMINSKNDSKVDLQINASPVSQNNLLDMSNKNKF
LFNENNQN
>158p
MVKQQRRSNDETLFQDLCMLMSSLNTFLNIVSRSLDIPVRIYLKNMNLKNKYETPVRIHLKNVYATLTLA
TIAASVGGYAHMFSTFISSGFMTFLSAIWVLILLVFTPYDGKNQLQRLSLLGIFAFLTGCNLGPFLNLAV
TINPALVLQALLGASVIFACFSLSALYAPDGHYLYLRGTLMSVLLTLIWVSIYNIFFGSQLLFKANLYIG
LAVMCGFIVYDTQFIVERARRGDMDYVMHSLNLFVDFVGVFWRLLMILTNKEAQSKRKKKSCNK
>161p
MHLFLYSHGIIDSYVDIDFWFGLLKRREIKVITFSDERKYWESEEEMSRFLTESIAVDRIYYYAANGSIS
APNICFLLRTHYRRRPLYVEIMYFDNRLIKSSIILTYDTQRFMDSIISSYNERETIFKKVFNDDINIQRS
WNNVSSLERLCCLTMGKYWNTLTSVLSVPRLIRNSIDNTLQAQEIENRYERKIFKRNMQEKYAKRLW
>162p
MERKAIKVWSADRKLRYGVVAESFQDFIEKGAAKLGIKDTSSIKVTLFDETIIDEDYWKTLPNHTRLFFI
STPPKTIIIETLSRPTRSLSAR
>163p
MNKNFTMDSILTYIHKLQSLIGTCYKEYTNIMKSFTIDVDYLENLHNIEIACLKCHYDDTEYAYVVFSKE
MKNFINKQLKIINYYDVFKESSEKITAHYDYLCITDKNKSKRDDDVDKTEDNNIQIHHMPDWRLKPVECN
LYALKDIKYEEYDVADYESVEHLQDHIDHVYNISCTYIEESSNKLLKAIKKYITYLQFISEIVKNIDNNT
KQILATLKSKKQLVSDNCKPAFDLVMLPYPRHSKQSKYYDPNELPDI
>166p
MSDIYEYIGDVPNPYDSKFSYEETLAQKRNNFEPIIGGGFLPGGSNSNHHRVDDNALSSIDCHDTLVYCN
PDPSSENFIAQCQVCNTIGGGICLEASHLPGILTSPKNTTIREVIDTSTAAAEKVGLCVPKGRRDHEFKH
YINRYTTDIVVGVIGDYNHIHDDNGLPVEQTIVTKTTSCKDDRIVRKNTHYVRADPLAASFMNCDEIVLC
GGEGVGYPLHPLKKTFVRSVDDIDFDIIAEANLLTCGCAEGYTEIRDETTHHLPTCQKGGGGGWRRPGQR
GLAAAVCPVAYIDGITGIVRCVCNPATQVSLFEVVDSVTRGGLTTDYDMDTVQALTVFKDELLDGLDACL
PKPGVDPRVSAFGYGFAAHVFYDDDNDEASSFRLGDNMGGHLMTGGLVRRGGVTSGGDWLSAVDDDRENE
NKRASYSIGGISPFLGTGGVPAHIWGGDVWNDNNIIVGSSPDKDRIAIVHPNGSLKMVPPSTTGIPGVGV
SLEHAVGLVASAGRYYPGGVYRRGGELSTKDCGVNRESCFLEKVTDMDKNNPLTQMMSTNDPGVCASAFI
VPFFHDKCRTDYEKNPEAARLPREAPTQRLKGLTGHYHSRPLAMAMGYTPIERLFRYFCSTCTRRKNLAF
PDKFISMFPHMIQGNVSTEDDWQRLFSSTGQREGDNNEFSVDLLGGLFIQPTTVSGSGTSSLNTKWTEEM
ISTNLPCLIDHYEIDDGRAYSVGVDHDDENSKVKYVRYPTAQNLVANQTGQYTGFSLTGGKENSGYSHTR
ESPYCFVDAAVFGAENVIWNNAGFTTLALPQDVPVAILPEEMRFSRRNDSFGLTKASLADFKNKYARFEG
ELFDLSLGANDNVYNPPALKKKKKRDETSSSSAAAVPSKSINDWFPFEHELFDLTLRTSNDLLNKNNEEK
KKKTTTVTTGTIVDDFPSKYINDDWVPGRADGLVPSLTLTESFFRMRPLCSRYLFSNKPAVLFQDWGSNP
HTSGDLFQGIASAPCSKYELGGYMSYPSSGSLNQYVTILSPRSFGEFGHIDDDSLTESKLLEAIKALSES
NPKDTQSYLMAVAANQKCNCLTDIFCSTNNNNNNNDTGVVAATPSRGNRFAPYLFCRSTPKHHLPLMYAL
MRLENRDPFIVEAITKGGVFNLLQNKFTANRALPVAANRFTATRNNAAFTRFFAREPIVPYDRVTPLSTD
PSSSSLPVDYHDDAILSRDDFEYNVPVGKPQYLLFRNTNGHLRYKRIVDFYESSCRVSPNTICSDTFSAW
HEGPGGIVAMYGTPVMGNPRTMTTTTAKNFPMRMIHTYNINTPHMSGFQCGQTPAEGMLTRGVEAWYHPF
TKPPLGDNVTTTLEGIRARTEEPFERLAVRGFRKVDKSLLTKYSLLSHYGIDGLVSFAYADREARRPTSM
ASGSARYPFACQSDRVPFPLTMHMTIQTRALRDMNVNNQTSYKLEFEERNSILHDNNEEEEENISSNITK
KGVEGCSEPEERKE
>170p
MQRTRREKRIGDQQQRRRRLKDDEPIRLCIECDPPLFNRKMRLNRNNIIEHMLRSCISWVPYFQKRKICI
LCLCSSATDANEMRRVAHTVDLILLYLKKIYDIELQNSYLVSPTGYKVLLYKSSSVVTDGGNNNNNNNNT
RSNYNNVSLMDVWISTARSETLRFFKESPKDDDDDPDSSHYHSPTISDFNRGINKTLNICLNRVRYIPQL
Y
>171p
MNYCDALVRSIRQFNSLILQAHYMQGSTSVTKMTSVYFFRDVHDTLNKTPLLISNMPYSMLIVIKVPNVD
VQEFLNWHHNHHFVKRIRSGKINHVGNADDKHFLNIMKRLEMWFDMRLKNDCPNCSMGVRERISDFGKDL
DIGFTLSFPITIQISNGNNDNNNSTSRNSNHHHQVVDLRMVYLAGYSEDKIKGTRGIIQFPIISGPLLEW
SFSKSGGSSDGEFDGDNNNNNSGSVSKVCCLLHYLWTREVITKGMLKSNICCFVRLLSINPSKINTDNIR
NSRYIDIKHIYKNIGCDSGKSIYVQEFIESVKTILLL
>172p
MDKITIVILAGLAIIYILVIFYILISYHAVSSNKEKLTMLSSKLDIIKHNLPRYNITDDDPDDLQSTSVI
LRTDHTGMSFERKHHEYPTIRKKKGGNFFINSCSSPEMRVFDIVNDEADNIVNTIRGKGYPGHPMNMDQI
KSVDPIDASVALNIGEVYNIVNNRNYEEYVVVIFIYYIAPVTSNAYNSNVRLAVSLVSAQPFSRDGRTNS
MKFALDKEVVFLDKNETFKRLLLSIRQNSPQGQGIRGGWMTNILIEQLKNVAD
>173p
MVLGQVDYWITKPMIKMNLYITIIGLVLIGCNIALLLLVHSLGNHYFTSSSCRQITKGYREAASKLEDEI
MTCKDETGDLERMIKPVWKAYESPRQIFILVQTDKSGMVMESQEVMHWIRNYKFKFISSGNSNSRSVIHN
IVNHPEWWNMEETNYPPVSVLETNKNCNKQDMIVNINIDRIYKINPPTRVTDTSYDNVPIVSSSSSGGAD
TINVNRKTEFLARLDINHHACVRDKLSSESGWRMSIVSAQSLFDRGETCSMKFTVDKRSVLLDLNANTRY
KRYIHIQQDIQQKNVGMWSLLILLEEIREK
>175p
MKRSYSISDSEMNLDNKSTNEHNGKRDDTDNIKETMNSDLEMNLEDKSTNEHYGKRDDTEDIKETMNNGL
EMNLEDKSTNEHYGKRDDTEEANKKDNDIEETKKKDGDNDRSNNNSRSNDNNNANKETKDTCKERGENAS
CIDDIIPVIDNNNTASTTTNIIDINTNDKDNIKRRNAIRFSAEAADAILLNNTELKNNNNNNNDDDEDEK
KRKQHLIDIITKHMTSVTKKKKDDKNRINMDQKEKEEKYNIFDDIKINYENTEEDEDDKKNNMKKEKTDC
LKCLERVFSRLITFFELLLKIKSKTVSDI
>176p
MDTDNSIDRKIYNYDDNEKDHHSNGTILTDFNDRISFFMGPMYKDIACMIEEDKSSITTDKLFMIFIISL
VIFCTCAVLYKIILYYRQMKQMIITISTDSHDT
>177p
MPMIEKVDTFEVIDPLYKTSYYHDNKHAYSTTLNLLDTCSLEFKLSNCGTITDETILKKTIKHISIWPKI
TIVETNNCITLESISTSSLYNLINFRINTLNKHNNNDDDTRTHDIDISSSLSKEVIQTTKKRLEYIKSVL
PIIIILEAKEWKITETGRIHFSLRGHEGLKDLVSVFDVDFQDWVSRTLSVISLDTEAVFYPHLDILDVVL
DHNALLSTYKLFNTRLERHVIFRLKGVNLVITSPLYSGQTNGNFFDKIKNHKNGHFSSGNDGILFMIEKG
LYKNHHSVEKIKNILAHHHREENYGCIQIDKNYRYSVNDGKKKEIPLMLTESFIPGYTTLVDNDEENNNE
DDNDDENNNNYNDDMINNKKLKTVPFLVSCAFIKNVTEDDLRPNEREEENGQSGNGNGGGDSGSSSSSSS
SSSDDVGESIRRSRNISDLLSANNNTIKNIEKMLSKNNQCSGSSSFFSDTVAIFNSFIDADQLILCSSSS
QGHKNIKVDIKIDGRHLLSSAVTGLDAKNGSFIFRGGRLVARSDGRVHFRPIFSECFPEHHYRRIPIGEL
VSYLLETPLTQSSIGRERNETISSDRYQPAVELLYQTLLTTGGDHSGILSRMNELTSLLAQRLFGVCNPS
LFSDRLWNMSHWDFPVGVVVCLYGRLLETLSNNNNSSSSDDDVALLWNTIHQAVLERLLVPVFDSVVENG
VWVAPQVRSFLTWVVEGTLLPLLTNATTRDTRFFLFNNNVAVDVMTSLAFQWIAIESAAENGGLCKCFPN
NLTWFYMEPNRKMIDYIYSPIPKFIMSDHKMFSSEQVPVTSKTVHLLIQKWISSKRIGDRIFAVRNLVTP
VRQSFLYSIALNSLDGLMINIRGSPSSSSFLSSSSGDDDNHNNFKSENADNDTEDDDDDPSVKYCYSPPL
ALSEPSVRLLSLGSLRELKMLESSLRVTWVNNNNNNNKKSPLYSASEIIKKIIKQKTATTNISEETDSGG
EDGSGGGGGGGSNSSNTADGGSDNSNNNDNNNSNDDDDDTCAIREKYIALESPNFNVDYWMSQLSCETLR
LLTEKKESAHSFIDSVAEDLPLSVIEEMASPIINNCITFYQTDNGGFSWLFDYGLNHNRIKPSSSSSSSL
FHSQGSDKLDKLLSIVYRVYTQVPESTKYHPKANNDNNKNTISGGNIVDNNNNRMRTLIPFQFLEHMQQI
HSQKKRRKNITSSSPSFNVDSTLVFIYKKLPEVLESIMLRLMITSESEEIELVRKLAINVSRILADSLLI
CLDPRNAYNIKMTLEEPITLVYDEIGAFSLNSKGKISEETNSSSGGDDNIRSIVTEILSSSRYLSLIGER
DVAYKDMLREYFKSLNFSSQQQQQQQQQFSGSGVGGKSVMYTKKEQDIIDRENCPIQKNIKNRRGLEHID
QAWTDENINRPYIVPTFRGNNGDRFVFLTNMPDNLYIYVPIFPTSFLMAEQIKSVLEIAKDKIKHVVKHR
EYQSTVIRDCNDEIQKRFVDIWGSYNSQDKIQEAINLDILSVQTRKQDIAIKNKKLLSSLPVCLDISTYR
LHLAIKSMMDIDYYIKVPNFWRLMDIEEMLQFAVSVMLITLQNLST
>187p
MYNRYDHSRNIDDNNSSDDEDMDNDDDNNSGDEDVDNDEDTGTAVADAPSISQVFFGTLLNLTGGKEENI
NLLKRLCDICNNLYRQRETISYSIYKYDDDRNVLKSKRKIIGKRTGDSSSSSSSSSSSSRKNVTFSETEL
LKRSRLATSLGALTVQGYCTNTKSFREENILYDGCFVIELDLEIGENTVFVDKDYYDTEQHIFGISKGLE
DDQDFMQQYQQDYGRFFKDSSSIGNALKPISSVVLLKEIIRIVKFTKQEVAKEEAICIDPLLRSSLKDAE
IYISSDEKIFDVAFLTNVTLKGLKIVMFPRGLGFQHQNTTSSSSNSSNNEEEEENIFRTAVGILSGYALA
LDALKRSFPNIREKVSTFISKNIKYFKIDTKGTRNLMLPGHSKPDSLPYFPIQKMSASTLSITNTKIVTS
LGVVSVKHCIAWSKWITSLFAKARNSWELEVIQRRRIMLALDRDWKRKLILTLGDDIPFRNADRIVDQDI
FISALAYIYLMDNPTIIIKKREKDLSADMTLSIQQQQKRRTNATSFKMAAANVPSRPVVRSKRSIDIFSL
IKENEHVIKTYVSFLTASNQSENVGADGLLWEEGELYDVGRNLYSTTDKRKIGEIIKNLDKRFKGVWKSI
NHNFNNTTGYREFCIMSVLYEWLYRRKHLFSNNEIPNFNDINDYLKYNLPEQHNEEIEEWNNESKIIKAI
NNNNNNNNNNKKDDDQSLPFPKHKTINNILKKRFDNTFSNNVDKGDCTLAWIITLLAERFCAIYNTVSYP
SEFYEDAIRDREEGGLGLAYRGLSKDSFLYDCSVIKDTIKGYLGLINRNGYMNINNNNMNDDGGATTASV
IDVGHGGKMACGGCVEKTKKFASDMIREYNQRVLDLKIRDFNFNDCVQENVDISNDTMIKKIVLGSDTYR
KVKKLFCSDNNMINNIDNDDISNTTDDDDDEEEEINDDTSLDSGDDNDDDDVEDDETATKCKSEGTLGSH
DSCEMEEYYSLRQAVFSQDIKSAICHRQRFISLEIVKSVSRLFKTSILRDRKKLNLKDRYLIRYINNSFN
VFRKYVVPFSFPLNLINSNCTCDKSMQKFLLVIPNSLFTKSIVTGMRYNTLYRERAVFHDVAVMLGFTNK
TSNSKRDKLYDSQQLVQNKGSFLIKNLLHDTSLYKCITRDIKLGQVSEPRVLNRLDFDKGNRIHFHKTNN
DTWRHLVIDPNREGERNLFSVLFLLVSNSSPSSVENMTLTTVLNKERGLSSLLSVMSGSQREEEEEEVGK
KNRKKKRSEYDGDDDTAAAAFDGERKRREMLETIRQCHLIDAIKDVVSYYSDSDNHKSTTNLRNGGCLIS
ILEHVQFLFKNSLPLNTDQIQWETEVFDMRRKIFNLDEGGVILALSKFLKGVLETFFGNSLLRRSRVEDL
ELLLTETEGKKERRFPSWMAQLLLVYEDYLEGNDICILERFVSGSSLLMDNNVMETLNISTPEMNKNNNN
NNSDEVKKKKKRSCLERARWIVDREKSNNSSLTFTYTIFVVVFYRLFFETNASVCTIFSKQDDDRRRCCF
DIYRLNILIESMGLCGKVWTVNRRVNYERVCKKYMNTHYFPLDDNNDEIFYYRFMAFVLGFYLLSEERLS
ALSHDLHLKYDFNDVSTKNWNMFIQRYFNMFLLGRRGRLLCAPLRYFKRLLSTALSSTHALMRRIALLLF
MKRVNGEELSSSDVVDCCGTMMKPTSVGEYYATMKRLSNNTSCNDYQYSFYGNACSNERYDRVLRSKKLV
DTCMSMMEKNRDICLINDDYDNDNHSDSNKQGGKKQRNAKNSKDGNNTPVSTNANNNNNNRRNYNNNTNS
NNQNRKRLHAKRCDVTAAKGRYQHQRQQCYSSSSSLSSNKNINSDGSGNDVMSLTSLCNILEDFKDHMKT
TQVIDAIKQAISKLRLFFEVENPFQDDGSLDETDDDYKIFSKEDKEEIKRAIANWNKIVEDTANSIVNEY
VVENVHYPLFTSCDMSIVKPDDFQYSGKDIIISMYDPLISSKKNTEDVKRTKRRITKRKRDENAQLDNDE
QQEGENENNGEVGGRPRKSRKVVIGADMDKNNKKRKRSTVDDDNEDQSKEIYNNDSQQRQRTRLNEGTNK
REIILPSVGDIEARQFASKRILDTFHMVNNRNVNVEKRNYKIMINNTNMTPLNNIDFIKYCHDYDDSKTA
KSTDGGGGGGGEPLCLPSEYEKKHSFVINRRSVFASNDETYVPLECLYRCFEGVHPVDQIHLFKKLLMRP
YNKLWATMTKELIRRINTWGYLGIDNMSKPYCVLAEQEENENDNIDPCSEEESNFLILTQMDNVNVTDDD
NNNNNNDSNNDNDNNNNIYNQVKNNMYPSLSSIDHHYLPSYHHQLPGISHSKFLSPEELDDLYSANENEH
DEDDSLQQTTTRTITLFPFSPSRRRRKKKKLLNHICKREIFSTIHSLLTDDNHQCQQQFSETNSLSNNLC
LFYIPCMNISVDNNAIQVSLKEDCQVETNRTIFFDDMETNFIDGLKLWSTPFNYAPYTIRIAPWRTGQRQ
HRPMRCYMGDESWSKDIISTLPVFKDNFNTISEEDGTELGCSMLLSISHAIQISPPMRSKFETNAAAILH
NENSFKKKKKKKKKIPKWLEDLASKPSLPKPVLTDTSTRDFGALGTMYVNMGVNIGHALVDYDCTPRISG
VASVLTESVFYVAQGVCTRASALSWESIKTVVRKDKKFLSVEGDDRFKMTIEKKKDCSALFDTPHVITSH
ASDLFSDYIFYSRILRCNDNKNIIPAGGRGMHPVGWCMFLADPIRYPSRLVSRQKHLKGVVDNAGVATIL
RTAVPCRKINRDLALKNGDLLSVKMEKSNNSCIAMEKSLYFLINGRMLLGGQVDGLTIEMDTMVKNKITV
EKHLVYSLCVSPSLTGDMVSVAMEGSAAIRGLAVLEYTQRLWDAGKRDVHEKEFWSNGVTAITTTDNNYY
CYDNVGSGDDDDHHHHRHHHHRRHHRRRRRHHHQQQQQHWDDDDYHTKLKPPSIWCTDDDYIFLDMLYSI
AKMPLDRYKTNVEINNQRAVVRCYQALVDQNTGCPMPHLLYVFRMIMNFCGFVHVITTMDGVKTHHLLYD
AAIIGINMAKKIITILVGTRGNNAKSTLARTFEECLWSMVANVSIKSFNESCGSVSSTQANLAGVLGKKM
VAVCDEVGYQGGERYRADTDHRIWNQLKEGTRKSKILQCAHLAKTTTTAAAKTTTTTTIITENNASVHTD
KSSSLPLLRLPPPPPTSSPQRLRCNRKIFLTDVAWWNKKDDTVLEKLNPRNMIVFCLSRGIVPFVGLKDL
ANQPVRCRKGKSVNNHRYHHETKRHIIRFLVHNADAILDYKLSREQKILRFLSFSLGLKVDTNICQAIKT
ILLTTPNGGGGGGSSTSSNGDILAEMLSQYDDIWEEFDREKMQQMVNDPEKNKEDNATITAIEELCNYQH
DDLFYANIVDDDNSALKETTESLIEKTYMGHLIEEKLKDGSDDAAALFKDINKLLQSEIKTKTKRIFDEI
RDFRGISLDDVAYELCSFRSFVASNGKLIIGTTESWRRGVTLLMRVLRSTGSVHRCLANHLEETMKTTPA
VASSSNFFIHHHHRCRCRRLLLKLKGLLEWNSNNNNNSNDDSCGVLYAMHLFNTENGKDNEIELNENIII
KTAFMSHSKDDDKSGMLMSSLDVNPRKGVEEFIASLFFDPLLYIGSTKLSLSSTKAVKLDRNTVQLVLAD
VTKIPVDSGKQQHSLLLQLLQNRMKMTNEQNLPALNSDTEKLYNEKSNTKKRGPPVGKGISSYLINPLVC
QIRDYACSTTNTLTTVRNEYDANSSGSSNSDRGGGDGIASNKLLSGQFSCNMIKRVVSTMATVHTRDLFE
SSKEVIATIALFFMSNSYTFQFGLDTAMLKRILFFPCETVLESSNKNVDVSNLIKLIKTGLRTIHSGLIR
RRQWQINNNNNTNNRRCSTYDDTQEWKRILCDALRTSNDGNIHSKAKRTLFDPVEVPCRVTQHILQYGVY
EISDRQKNAGITMAGNTFFTLYYKMILGSFSPSSLLMPPPPSLSSSVAVTVADGRADDTLGSTSTQARHH
HHFCSLNPKDLKTFSTAIEAARCGSTRRIEEIFKPLLFILAPFEREGSSSIMVEGPNITIIREDGGVDSM
LCNVYVPNVDRHIFLYAALPPSVSVGTVMYKHLCTVWNSSNVNHLQYSCYHLHVCFELVYRADNQAARLN
HLIDNNREEMIEFMIACSVYKNILETMGVKDCFFTKYSDDAESTITTTAVSTSEEEEEGTISTCYSDNSI
ATTIPLVFPIIVANYNLFTLLTLTNLTEITGSNRDFHRHLIHRVVNNMGLELNPKYLCHDCC
>206p
MTGPVDTGDLVRSLVRIPGSGHVRSAGTICLDLSRVSTLAALVPVPQTLPPALVSYKQPSPRNAADQTKL
GSKTAAAIGALPRTLSVYTNRGRKRSCAEEASTGSARGSAALFQNPPLKRSRIVYMTAEQLARFSNVSTI
NTPSGPIFCIALRSASFTASRPLAAPSIISQDSQSHLFNEKK
>208p
MSSTLEKGTSWKLLLLAEDGNSKSEYNYVSAALVGLAKRIREGRALLSSNEAFMVATDALGSIRYSIEQR
LENTTLFKTRGYTCANLANHVESTILPSTWTLTPATANILVDPLNIHRFPILNLLNSFEYMVISIFWKGY
DHAWDNDNISKSIIAVKRLERTVTAFCIALVLTIKEHKHTDSNNRHYLMSMILERLEWFLDIKADEDVAN
IKSILSYFKSDAWCPKDSLSFVGSAYDVVLGDKVMTLLNDIIKEEYWLLLKFARGPNIALIRRSDANTKS
SIDESTSRLENIIQSRQLTIDNFKVYHSHPFYVIWNFLTLMASPRSCLLKTDTDAEMVVVEEEKKETSTD
AVVVEVTGRVSRHLLTTLLTLDMVPLLMCSICSSGLEQKLRNVRHMYENFVDKKSTMVKDFMLLGDEDNK
TTTLEKIFRQLLERRWQGDDAPTGVRGARLMLQKKTAAAQLAAAATAVNNNDNPRKIQCDMYAFLSFYLL
FVSSKIEDGVDSFYSTDIEPLFLGQVTVTALGIKTWSYRSSCETTTTLHSYSSCRYSWLLALVGIWALRN
AIRVSNNSETYPLINFLSGVSDTDEGENLLSIILNHPYIKDVSLQNLEYAFAYYIDKHRFPSSPPHHYTV
LSDDKQSRHPYPNHKNLSGIYIISKKHVEELNVDQLLNLETFPLTEYEIE
>211p
MDQNDICDGLFIEGGMCIVNTESISQRIKQTTSDEEREFINTESVKFLSTIVSLCHGREALKLLPSFDAL
GKTLIQIFKHSEFMTVSSGGGGGGGGDEDNDAATASTTRGSNGGSDNCLVREMSLDVIKSMFSSSSAETI
NNLIRSVIKVLAGYNPFKLKENMYIVMCDAGKKKKCICTKGHIENIVALHVRTNPVLVLSQVLQLFCHKT
IDVEKHSKDETLIQIPLKLILLNMIDVYSPNTGSQPRQYIDSFDAHGIHSHNTGWTDLIQNRIAGMPLEY
RFFTMLIYCALLYLPCCRADQTFKLANLYIETILLKMCYNAAETLSCASLNNTSEKDNGNFISYMNSYAV
SNVLSSTIRIEKAISNIHNKQYLRDVFRILTNNNHIISEMDNVAIKEKLLKEMERIFTNSTFLKSQYPRV
STSDVRSVRNIELFKILGEINTKNSNIQVVFNNSIINHHSNGNNIRVNNFHILSMLPRAEKLSSEKNSQC
YIENYFDQEDKEKFSLGNFAGWWMGIIDGAIGENGKTIKARQLDKNSSSNIMRLVLSNTIKEVYKNRYLS
FKLLSYSHLPDNKVIANNGQGLIVSSSRVEAQESQRLCVFSSLQTPDIIGANCSILAPMQIEIALTRPKS
WIQFVTKIMYFIERFNVDCYREFLKMMSEPLDEKDENRSRLIEKLPQMFGQGTMSDENVKHISTLLHKAF
DVVKCQYVEGSYASSQFPDYKMGEKRLSLFEEVYNILRDIILTHNQNPRAYLTHSRLLLSIYSEIDDFLI
DALKIKGCTKTFTNVVPVTSGDDYDDYGDADHIRKRLRVKREEDRGYDEDMDIS
>213p
MNMIHPRSHVKPNCTAVDVFCTDDRDCHIQCASGALSILSHDASLEKEDHSVITIHLCNKSTKRCEPNVI
LRGFYKMAMRDFGRLIEKKTSLTKSLQSYLYAHNGKYFILARARFYEKLSLYLRDDENLEMAIYKIRTEH
LRKRKTYLNEKIRYMEREGIITDKREIKKMIDWLPSLPSPNNNNNNNIITTTTNSSLHQMINDDNVAISM
GKFKLQVFGPRSTITSLTKVEEEEEEKVVLTRAKEYDEQRGEYIQRIIKQNCKYNILKQDEEQVDQRGEY
NLLKHDEEYDERRDLQFHCNEEMGAGIMMAAFRDGDGTILPVCVCTHPMYLTGPTCKHRTYNSVVDYELW
EESGIPEFLTDPLNDYTKANNICQRTTLNTTAVFEERDGTFKCQPLAAHFAQSLQLRGPYEPALILDRDY
VDAVNNNSNHQEGIKINIDYLDLLKKFW
>217p
MFSLKRKRSRDHNLTTVDPTRDDYLKNNNNLLFESRLESFIKKTIERQAALAIQNAMDISDVVSPITGID
TDVLKMQIAYGASDPHTYVDNLLDLLKGRFAGNVIKNNIIIRNMKANQTKSLEIIRKSLLEDTVNGDFIY
DIFKLCVNNTNRMNKDVHYYYYQQQYTSTINTDEAIVSAPSADSARNESKTTGDDEDENTGEGEDEGEGE
GEGEGEGDAPSDKGDIVQQVVDKLKTVLRGSNDIPNDSTDENYLYNHVKNVLNKAGDLLLLGDDLSQHQR
QSSMTGEELFLLSTTPDPDTSMRAIKEILIQVEDMINLNFSKGESQLNTLEEIAVLRSFFDKILHLKTNV
LVSQYRLFLSFIVMYSLLYDLEHNTRIYLKKKRGCEYRLLFDTIDTNEDKFLLSKLNTKDSIFILSLMVL
FLGPCVESFLCPGNPYITAIRFINDIDSVWRGRSSHVNISMKIKRIVDQLTARETFLKERKDCKSINTIN
AYISQNSESDALLNPLHCILSDIGNVVDTIADGFRDLFMRTTSALLTINCMLRDSKNK
>220p
MMDYFKKNNKNKLIPKKIPSRILNKIHGQIKTLFEKHFKEILTPLCLNKYRKEYMRICCKPENIRNETIF
RKEIYKFVLSYEKDLKGRIGKQYDIILYENTNYFTKRLVCFAFPRNKVIEILSNLINGYIINTKCEKHMK
IILRNITAKVKV
>222p
METDIVNKTTNYLFTLANNRKSVNMKDERFDREIILDLVKTKQTDDNVLNDIICLYQDQEDYLQRSRLSI
AELGKCTDPKKKINYNGEDPQELSEEALEALYREGICWSGTVMNKKLVITVNILLDIVQHMGGNELWLFD
RLHRDISQLKLKVYATTETLPENFTPNPIWFSTNFNYSTDSDGTSFVRKNKVLEDIGCSIKNLSNYDFTQ
IYYSFNFTDTALGCPLELSVGSGCFNKLGQNVPLEWKDSNDTTNNNNNDGGAKFINRLMNPEHLYCKNDE
KKDSEVSYIFRNKFSTVGPRKVFDEHKYIAKKYIAFIELVLADLASVDQTYDGDIFTIKNYRYEKILAIY
LTLIHPKIKYRFLLSLFLTVVLMRTRGSVRDAYVDKKRLTHGRNTRVTPMDYTGSRYRMIGDNCVCKSVC
ENANKYYPHVSHTHQPLRLISHDDNDDHDPMMIHRDSNFNHSDKCFPNRMLHQHYCPMIFPCKRVNQSEI
VLKNNQLSMRIKDNERNDNKSTLYTYTEEMLKAMKECHRQSCDVGAVEKFLQNMTLKSWDSIFEAAKKNG
LSYRELVLRFYKIPLQFGNLERELNNAYDDPVIVQQERMFKQYYTLYKMHDPFVTAFKSLALFFDCDLIG
DLINDSPDKKDASTKQKTEDSKKAMMFLTKKKAASFIATINNHFYIMSHARLSGFRHKCKLTQQGLTDQD
GLMFHQINLQNYSLICSPDYVLKNNSRQSMMDDAIIEGISTSRKENLDMYDLAIKEEIDNMLNNNNNKKI
DKDNKSVNMEYVKSATFMKKKKGGDDDEEEEENISFKRKMYEVNDNHCNTKHMKIVKEDQEDEEEEEENN
ISFKRKMYEVNDNHCNTKHMKIVNEEEEEEEEEKKNLDFNDKHNKTVMGRRRG
>223p
MDSNKRNSNKESDSDSDSDSDIDIDYIMKHKQITSSNNNNINNNNDNINRKYIKNKDETVDLDSMVDETI
TIYNNTELIKNERVVVENGDNGGKMTMKEEKKTKKRKKEEKKNKGVLEEHDKKKKKKKMEQEQKQGQYRH
QDVLKDQKKEKEEKGNNDNNNKMEEQKKERGNDIDINNVINSKKMEEQKKERENENDINNVINNKKMEKE
RENDIVVTTTNNINNMKEQKEEDDNTKKKDDDDEVMMKKKKDDDDSSSSISTTYHNTEKVTMLPSSYIIA
NRGENLQNDEIKNTKKRKLNDYSMVRVSDKGPKRKRTLNFHDLYDEFINYFNLNLSKNKDGFKFFSLSSG
VKNSFICTDKLFLKRLTTKYGTINHVTKEEIENYIRKSLSVLQDYVTKNHFYDESTVTPPVTSYSLSRGL
DNTRIYKRISRLVLRGVKKNSKKMDEIMKIFLSILENKKYYKNYDKKRKGKIIVPPGGSIQSLELDIANL
LYLYFEKILPRGFMLIYMMYIKKFVTDHNLLEVLFKKKEDILQNDYNIDFDIEYIVKLILFNIIYPKETC
IYNFSKEDIIYNFILEERKKLINGSVKHRPLSRDLFCNEASNYMFYLNEMRKKLNMSSYNFCDIFFVPIS
VNMCEDILADYSGLSSGYPLNRFVGLSTECFLLESVRLTSV
>225p
MTSFNHQPLPAKRQRTSNGEDTCQNRVNASIGEEGDNVGGGGRRVNRKRNCNNNNDNNSSSSSNSSGISG
SYNNNVGNNVGNKNNITRVSSGKPSSDILRKLTPDFHDDANTIKINILNTIRNNKDNIRYYIDNPIMVEW
NNTKDRNLDNAIKNAIRLHEERKKYATNILNTDIFSACPIHLDNYHFEDCKCKERTSSPFVMDQDTEFWN
RNTMLRLNIFKYFNNLVLAEFACGKLELFETVDRLRSMLREILTPLLYKIASKDWRRADRVDNRMIIKKL
NNNYNRNIWDTSYPPLDQRLIDENNNDVMFSKDEIFYLKDITKLLAAPYVEHASFLKCVIALLITPSNIS
EVYDLSPRERNSLEIKNTGNAKIAYDDVITGSIYCILYIMFRHMSLGIINEELQNKMRNKNFIPANPIFR
VMIDYELVDMSYSANFQYISGSPRRVLLARLQGNSEENALTTYEQKLAIILCGIYGNLKIIAGNSSKLES
YFLNKDLPHFQHSRVDKNVRHVATNEALIITKNAFFTKGLSSKSYIHNSREAIIGIVFMHNFACLFNDTL
HHFKFNDDSIVNNEEKLRDNASYLLRLILKNTGRVLYSTGYVWGLNPDFLSYNEKNEKSINYMNIRYRLL
EIHKGTTISHRIRQINKDRYQDNKEKREKKRKMAEEEEEEEEEDTEEEEEEEEEMEQRM
>227p
MLRLYSGSSIVLLLAVTCCLSNDDLYINVCSNNVISLKDSEMQTFSGNDNRTDYFKVLETYGDFLLIGGR
NFIYNLSIQNIEEDTSHRILWRPIEKDVEYCYSKGKRRDECQNYIRLITWISNNQFMACGTNAQKPLCRY
YSKRIDDGNFHTTNEISGYTICPFDRAQSATYVYIDNNIYSGTSVTPFITRNEISKNNLISKNNLISKSK
TIITDSLIKNQLNQYTNFVHSFAYGDYVFFFFRETEKHPYMKVVNMSFSRIARVFKNDVGVREKSSGYST
WTSFLKSTLNCSITGKFPVYFDNIQSVTNIITGIYGGHTYDIVYAVFTISTNPTLAASAVCAFSIDSILK
SFDGIPVHNSQKYYRYLIPTTVPGFFGHPFVNVKKYYFTKIVVDPQVRLNDGRTIDVLFLGTSLYIIKLI
NIFAYENVSLVKPIVIEEIQVFTQPTTITKLYLTKVKDGNKKLIILTHDEIKAIDLYRCSRATSCKSCVD
LKDPYCGWYVSRGVCAPLSTLTTTTTIDTNATTREIIFQNISGYHLECFDNNDNNVTLKSDDDDNISTDD
KIDFLPKKENNNNSVSKISEDKIIETTTFLDYSSTNPETTAAEATKIIVTAETTITLLPIESDNVTMIDY
DTKVLLRNIDDNLSSSPSIYSVPSEYAIIKIIVILLSIEYL
>228p
MLPIYEDIRVSCFKTCFLEYLMTILSLFKEALNINTINIDQCVKNDKFLEYVNIYFDYITENKMRLNISI
ERDDKFCMEHIVYILLAVDMFVSMLVDDSSDKSDDKYDTIITDEDQRKRRCFIDISCINKDTLLSEKCKN
CENSLYGFATALMKNKGKSISCLFFSRDRYYTSDPMSVFFTVDEIKNISKRIKTSRKNERIKIILSKYRK
KIKDDSENTRTGSILCARDANILIRYDKEHVLSLDVCITIIDKESYVSIKTIEKQTKQLNKSLLDYLETF
INIDGNICPNRLQIIKDINLFKIKLTHITHEHFPTFKFNGSRKHIAISKAIENLMVNENDSSININNNNE
DDDAAAADADDTGSNNKKNRNSIAPKENNGNHKTFEPFTSIILPLLVNDTITNIWFNRLFLINTHRDKIT
DNNIKPTGFLVELLKSADCYEDRTKTMEMFRIFSNVCVSLRSNSLPLPFHTYSNKQKKKKKTDFNYCNIQ
PLTDVQYIQNLPKGTINIKKLLSNYTPSTSGNIIIDKRNDISGSNVQLSSGEVSKFHQYFTSIGKDLLSS
I
>231p
MFNNISSYYIPIIVLCLIVVAYVIVTTYLLNVYIQDHLNNVIGLKGLYGEFSSRLADGVTPQNMFDSYIK
NDNPLLAHSIDVYALPPQPNTILESDHGNPLQLQSQGHKRKPQPLEYIQNERIRYDQNGEEFRSAANNAS
GNRAASVAVVKKYVAALLNSTRMMRKGEENNDDDLSITNYIIKNERDRELYHLLFSDNVQYTPLYKNPTA
VHHGGHCSDPIPFDSINSSNMSNCSELCMNPESRLIEGPFISGDRLYPGGMSYCWSGPSLTTDHRVRRPP
PLSGKHRHKDRLLCSSITSVLVLKDDGQWTCRPQYPFLFGGPSGMERAACLYDPYVHEPPSAQIGGNPSE
IFNLSTHLVDSVTGQIVKSHFDLASTAYFSKMANASSSKDFLTMANDKEFYRKNFVGCSCSLTALDVFGN
KPLTVKQSSNFLFFGLHSCNTNPCVMTRTVDNFVRFDETDNTCHAVAQGEDQVYNAIHGDKRTPLVGTLA
PAAGIVPASSLKLSNEEVTHPVKLSIGPEEASPPNPSEALAIQITRLASPVIPATNNDSSNKTRNVMFVP
IQSITVTGSQPKNTIRIPEVYITDASCTPPISIGALKNSSPIPFNVAPYFVEPIPNILVNTIPEKPYEHE
LLVLEGLRNSRLVSGNVLGGSEMLYSLLLADNGRGKPSHTRNPSDAGFQRLSKMRYFYDNVFPNRRLSTF
ELYKKKIASEVSNFSSWDIKFRKNEVQNFSGIENLEDTFVLREGLLLRSYRAYAGWVLNTSSNAAVDFSK
LYHSSSSNSITSRTAMDLNHAQFIFPTSHSVLPDINSEHDIFSVDRDFLFDHETFSSFFTMTDNIKLKLF
DDSSPEYSVSPYPVNSKYGWGLNTFRYLYNFKNNIYSKSDQRLKFDESDWTFEGNLLPASIFKKSLIEWG
HEHGRIDSDNWLRDGTDTVVEYKELLKKTSIVYRPMWWTAVWPRTFWRYSSDYFDLSVSK
>234p
MENYKKSEITKEEEENITPPTNNGDEESTMTSESTGVKLSTSMPTTTTTLSSEMIVNITKDGNNDAKKIV
DDQCHDNESNSWSCSKPWDSEVEEGEIECTASKDMHEKHISENILQEQNKVNATNLAGDSDGGGAATTIT
TINDGDKGDGVATTETTTAAAAAAADADTTTGSPTTAAAAAVAAAAAATAAAIAAAATATTADTQVQPDA
AFQQIPMMPCMFSVPPNCMYCLPYVQCMQYKKKQQQQQQQQQQQPLLPPPPPPPYYHPPPNYYHYSPPLP
SLFNYDAVPPYLNKQRRQYFPHQHQYNYHYYYPRRNDQYHSKDQEKEQQEKRYQEHDYYYHHHNPDSYNP
HHLYHTYEQQQHYQQHRQEHQYQQEQQEQEEQQQQQQQQQHRQEQQYQQEQQKQYQQYHQYQRRRQPIGG
ECGGGYRSGGGGKIKERRRYHNHIYNK
>236p
MEHDIIKKCISYLESVKKCLNDVETNSRNNNETDTNTVKIIDEELQKKQKYENKMRNGMDRINKILCKNL
CIHLSKTRSTFCTCYSDDGIILCQKICGKYISFDNTLSMGYPILQKTSNTSVRLLLSLGIAWDKNNETFV
LDHVEIGEVEKKENGIYIRSTITFTNGDFENREGTIPYNSITSFRDIIPLYSDNDIDVKLYSSIIHIIVD
AQRKKFCVQIDNCPLLIHRGCNNSQVSMFTVCMAHFSKYNNTKEDDVDNVDDTTTTAAATQNLNVKRILR
LYEMKNRTDDVFLDALISFLKEKIDTPLPILEDGETMVHDEIMVQKLKLEKIITLYKEKDNTEKGNISYE
ANTHHDEEKDDILTLSNEATDKNDHLGALDWIPSLSSEIKKHDEEKDAILALSNELADKIDHLEVLDWIP
SLSSEVEKCESIRDISLLGYYNNPYILEKSKEKRKRPFLLLREIKEIGGYTTKLKALFKEIRSMASDEEL
TEFNFYYEEYVNQMESMYKLSLMNDQIWEEGYKIRRIMRLFITASVFSPRYPIVNKILNKEKKKYLRYVL
RNIFSGLIISMKPDHNFEANKEWVIRVIIDHLSDNNNKEKFVDVLRFWMSEFQIYSTGRYWLDGISTTNG
SLEKNPLGGGPCALFTPIAKHMRMIKFNSTGTDLPNIESKNGTVYHELSPIDSLHLLIDLTKRRGGLLSI
GFSNKDDNTDCIADFNLKRTNLINSKHIFRPFKYVNKMIRRDHTLNTADNFNLDFIDIFLNQKHWIEILR
NGGVLRLVTVGKNKTSNTGAVPIVHDTRDCNDIDCDDNDNIEKDENNVDTNNKDKYRYNEVNVMSSLYDE
YGKTINYIPLTMAYDIKRLLGDEGYKRAMQTQAPSKIKMLIYDYNNNHATQIDVDSFYKRCDLNITPFPI
QYVSSMFVPRYNAMTIKRKTTTNQRRDENKIFDIVFKDYQTKCNHLLREMDNINKQLVKLKGMKRSLVSK
LKKRKGGPYNEMHKGNNGKMSKIN
>240p
MLLETSSSSSTCSTTELSVATLTRDNENVSTLTMHDTNRNTLNPANIAERNMRGNKEDKSRPPLPKPDEE
NVDSSKTEERKRKCMVLVSSNNYNNDKKRGEERVTRLSIKRPKMKNVHKRQRKI
>241p
MDKYVRSWNPSENWRIKPQGYSYNNDNNNKWRLIPQWYPYYGKNNTFTNNNKNKDDTVGYRQYASGWQQL
IDNHRTYRNFRKYYNVKYWKNTFDEQKGIERMIGFLNYKPSLQQQQRKKSFFEEKTIAKINKCGGGHHRY
TEALPELTPLSLLLLPPPLSSSILPIPDEGSVKVFSLSSYDNDLFATVIRNIRTFSSQRNHILYLAVLML
IFLRESSLQLTTDICSMFTSPAIESLLNRLVIILRYKKKMVDSCIIVYNVERIAYNMICNYYYT
>242p
MNRRIEKIAHNRYTRDNLCIGVSLDFGQNQQNVYFEQKKKKKKQKPFLIDKDIMVKSLNETSQKQFTALR
LREEYPPCSILIFSMGSVIIVGLRKLGLTPLSVLQAVSAIADTQEHPITISNVEIVNVVSTFNLFKLNFP
SLKEFFREHKIAFTHVPDSFPGLFFKVLVPIRHLKRGETIGGYYTRAARERESGDTEAMKKNFRGKTVLV
FQVGKCTILGACGGDDIHVIFKMLFGFFWYFIDNLVHLSDEEFENGKKKYHIPPLSWYLMTDFFLRTVPD
YQLKSNVIFADLFPSLASKKTLVDKCTSLYSSPSSLDVATDFLTVIRQRMLRQTWREDYREWFLKLLVVP
RRSSSPLLPPPPLLLLKQQPSPPLSTKIFLRKHHQSVFEKDLDKLCREEEEEEEEERRERIGYKNLSLTM
QQSYGKLKRLQNLTRVLCKLEERLAKRNNTLATSYWTRCLFEGFEEYIPPSPMPPPPPSSSLLLTTPMPS
SRSHLTNDAFNKIRKLRSNHKMKIRQLNQLEEIYDLVNRTTSEGRSDEIADFLGIDSYIISGLLNKDSPI
PIKRSSVFSKDYTHMTPAQIFFNKHLYNNNKKYGNKTSEILNENRRGILDFIIGEEEEDVEHDQCSENLV
RGNSSIATAVTIDDNNDDDNENNNSTKTYLDIQAIEKFLEDQGQHGIIFAPLSNYRTQHHQSLQTRLILE
NLKRQNQSSFSSLEHEMLTENYSFNKKGESKCCECKFTTNKLKRQTRCQPYSKNIVVKRRRKNFINSKKG
GEKIPSIN
>246p
MTSLPIANIDQLVNYVAVKKRNGPSFQQQQQQQSTNNKKKTTNKINCSKYNNNDTDITFSPICSNDNEIH
TVFSDSSGGDGKESGLSQQQQQQQHLDPNTLMEKGLSWLLKGAEMKIADLQEFQNYQSTQSDKYDAFSSL
CDFQKTQSVIGNTIHEATERQRLDTIIQSIDLRKKCAIIFDEEKCKTFVKKNKKIILVTAYHMFNKKTPT
KLRGYNVKIKKLNEKEENDDGQRRSSSGVNVSRKKKERLEIILEQQQQPHHHQHNNKLSSKFRIDDIKIG
DLVTNFDKGNNKTIHNKRIQKEILQDETLPPEKRQRLDPSVAEHSLVFSQLRRMDHNRPLYLKNKTLWQY
DDDSGRLVEVIGWYEPKSIPGFNTVVDETTDMFYMPHSFQNMAFLLMKFFKGYLAQQYVSTRKNKKFSNS
TRLLIPREDMPGEYAKLTATLDKCLMVLLSIHTEALSDSSTEIYRQKFRRYCIYSFCMYLINEPLHARCV
SPLPYNYFNLYSYLFAHGPKLKTTSFLNTMCFLNNNLFKLYRGPATESVQRLVDSDYSLLKGGKSVTHIF
GSPSKTSIHTRTLVSFMMYSEYMMRVLYRLLETIERSGQIEKYKSIRDKARQNLSRLCEGVLFIFFSFVF
FHRISAIRQLTNWSALRLILGQPHIHDSKSKAKSVTSIHNNDNDKNNQFVFTEKATNSSGLFFSHAHVLG
LPYGIQKRLGVPLEKLNPLCQSSRSLGIVSKSKNGDCIIYSKNDNNNNAIICGIDLPLPPPPPDGYCSKL
VMFDNVFSEQLSEYYNDKTLIPDLVMTVACKMNYNLWTDMSLIDKNQVKMMMKKDRVYTEPLITPPPFSS
LASSSSDQEQYRLTKDTLDYLMASPLKNVFIVSSSEQRILSLGDLALLALWIKVSVLQEAWENETTASPP
LSLIATNDRAVTVSESWLSGLCRQLIRTDLVNFGIWGDVKINLKLDKRDNSLHKNNMSLPKERDKLRYTQ
ATLNQRKDLAELHCKKNIKTKTHLGRVTATSWVVCALKKISGGDPNIFLKLLENVGIYHLSHINPSNTYA
YFSNNCLSNEDQMGLDGYTNRMKNTDGQQQLVLHDGAKKELARTAFRSTNNQNIKKTKEKINTAMIKMAI
KHWVTIKDHRNNNDDDFDHYHSSSFQSHSIEALWRWPHTLQKCLAGKRVSLVCKQTQFLNYCLSDSLVSY
NYNDPTSSFHLMFKITDNKDDERKKFHQEDSLGKIGTCNSKTDIPIENFRDKLSSSAVITTSKNIYKFDK
LKLAKSQKDRERIQKYNAFCKIASQLKKISSEKSNDDINSSLFGRESEILSRIEPKLLSISKN
>251p
MSFNNSSTAGITTTNSGDGNYNNLNKNTTRRFVQISEQLSNPPSIISDIRAARHSRRAISIQSVASAPSL
PYYVAKLLLPRALDALDKSRGAVVFDPISGVYEPNLYNLIDRHYLEDRSLPNTKTLRKILNYD
>252p
MSSRSSRDDIYNDRVRDVLDEISKLEYALMNNISILPNKKYIHTAKDEEEEKTTFANDQQQTFVYKSESD
LSLANGPLSDMVDHLTPFRETIGARRREYIDHNNSNGGDHLKKGIKIDVALKRIWRDVIDFSFVASNDNV
LKDTITNRLVNLWKVILKDMLDLGQYFFFSNVTEKRRSSVLILLRVIENIVDANMQHPSHFIRDAVLCRL
IRGAVKSTVPISTVMQYIPLCTETMTILETIPQQPALVSEAHALELRIKGVYGYGNFYPKNDDDYKIAVR
DICSDYILKLLFEFLLSPHIHPTWKEAYLITFISFVQKLICNHEPFILALSKNQYKKENDGGDTGIGSSN
IVINAEEQNNYISDIYFTVNKELMLKHKGCHPFIFLPTATDFWSFCKNGQPIYNVKNILINARPSSFPPV
CGGPAGISQGKQLAWERFCQRQGICSNDGCDCSWCQKRKMLVERVRQRMRHISGEARLTDVTKWHQGPIL
MVNFYAFTGFLAHHNYAGNMDDKADFFKNLILVIEKSYHARNSENFILSGGSDYDTSNILHVIMFGIEEE
FRQKLKSPQKKTIFVTASINDDILEGDNISEIQLVTLRERKASEFGCWF
>253p
MSGSNRRRIFSSSSSRNAGGGGSSSRNDDGGSILDDRRRRDPYSNHEQHISTIESNRTYPIPTTCNVQQQ
QQQQQQQQQLLPPPSPPPPPSQSSSSSRSSAQQYRHGNTFRKYKGYQTRSYPNYNYHNHHPPPYHTNKQR
QPYHQYNNRHQQHDRQQNYQYHQQPYQYEKESYETSLDKYMEYQKKQQQEDKQQQQKENQQRDDQEEKDN
CCYPNVVKKMITNNGLYNSLNLFVKQYKKINEKESGLIKILEVVLDQYKTNEKESCSCVEKYDMQLDLEN
KARKVKRKIDFDKEHIDKDDDTDAIIKEIESKPQPLDLLIDHDLIISDEEIETSQTDTPSLFSANKDNGD
NITKSNNDNNITKSNNDNNKAIDDEMKKVAINTPLLLSTNKDNDDDDITESDDNECQKKNGATANDDNEC
QKKNGTTANSVITVAAAITTNNIDDVSDSLTTGNNDGSGNLKTDADDDNIKPSESDKKNSENAEEDFKHM
GVLYDVTDTNMIMKEGIYKREHHQNNKSDKKNEKCNLIKLKQGKRNVISKDDQKKMRQDDREQKKDKKKK
KLEKDHLKRYDEMKETGNVDNWSGDFLNKLWQKDKKKDGQIKSLETTAVNDDNNGTKNKNEKKCSDSSSD
SDCSSKTKNKNEKKCSDSSSDSDCSSKTKNKNEKKCSDSSSDSDSSSKTKNKNEKKCSDSSSDSDSSSNS
SSSSSSGSGSSSSDNDNDDNLKRKRKVKYKNYDDGGSGNGSSIDDIIDTSNKSNIKEKMRIIKSDNDNKI
KKIKSDKK
>254p
MNISFFLADTRGNYDYIDNNITRIGYCSKRKDIVKPPVYYDSCESNLWREFFHNVLGRLPTLMSSRVERN
ICKLKHIRTRYHPAVIRCRKRRIINTKKYWPVGTIPPPPPLQSKSLYLPPLHSCKPIYDMVKELGADNSL
TSIKELYQKLDLDSNLEDRVEKKIVSLVWVVNELSKLDNKSVYKIGSRVFYMVKSNTVIKFLSTVNRAEE
FLREIYFGLILRDIKGVVPIEHIYPEVFCYEMPFLGLSMNHVLFEQKIPILQHVVNRYRHTNIQTLVYDY
TLRFVKQLPYVIAEMANIFIRLSNQGIVYLDIKPDNFVIDIYTGQPYLIDMELVTFAGTTYSDDPFGIDE
IYRGRYPQSPPELLDAKLCDARSMTYGFAHHIDSILRSLEAKRYDTRFLLKNSAYRKWIAEARCRDINVR
PHIGDFTYVLKQCFPHIYFETSLTLY
>255p
MDTIIQNIITWVESLNCDCKNSERLQRLLNSLLSGDIDVDIENKMFTNTTNIAEISNLVGAVEVYKFMST
PMNFLNRFGIADIKTCLCNEYKSNYKLSSCFIRQTQKTLLCSNCILSYIQSNDYGDDDNDLVTIIDYVSN
RINNEGIREIFNLYKYLLNSNRPPLNGSWATLIIKDRMRTAQKYATLIRNAPSNEKTTRVENDCTLSLLS
GYVLVSNRILPSRRGRDTCYCSDLLYVFTYIKSIDRENFGVKPTKICLLNEEFMLIEYELCSLNNVLSRI
ENDKLKHIILKDGKQGIHKFYDGGGDIESIIDSDVNDNKYNNDDDNESDYMNLGSILLSIYKNATMGSNY
NNGDSGDNIQSYNTNNEIAANAAALLGDYRNANNSAATTNFIDNTNMNIMNSDTVGDIILPPPITQQTTL
EELRKTTKAVSSISTKDMDQNILSLRVLKFDNIIYPYSCSLLPPPIIIRKSFNRYIFLSNINEYFDSIKF
CTSIISVPVKESTLYEQIIMTINTIRELSLIMCCDKYDDDGCKEEEEKSIGNDNNDDDNDIDDDDTDIYT
DVVNDNNNHDDDNDDDEDDDSSKDENDYEKDDENDGINNKKIINKKKIKKISPIFSTHNINTQLGVPVTH
DEEIQRYINITSLNHLLQKQENNLFLQK
>257p
MASSSDQYYNEINLYHKCLSHFPELERFKNYQPLWYRQHCVINTTIPQLLMGDMDGIPLSFMLSNYNSNS
IDLVFTPWLVGQVSQTLEQLDMSHKEAVGIPYSYSGDLSDARSRLRLEMMMFKPKHIDIMQSKIHVGAIT
GRACYKPLSMIDYNGIYPILCIPDYKKKEMHIRYFPATKPDDDNLNIQHFAKYTIDPINNEIRWIFSRDV
SCCSGNVRGIDAFNYNCWETKSHIDRYKARKHEKSLSDHCKARDENIIKRCFREEMYTYPLFDFALKKIQ
PHEYQVIKTLLPKESASGYIRPLMFMITKQHKMGSSLILPIPKDGETILYDQFGLPKTDEILPHVDKPEP
GSSSPFQIFGITNMIRLNNEKLMMGIVASLNENGNEVDYICIPDYGKGILYYMHDKKINTKYHYLLKFVI
DYLYAKTAWWVIPNLNDYYENNIDGSVGEWKRFLEDTNMVKNRNRYHEI
>259p
MKCRITITLSSIMTTNIIVNHIGSYDGANGHFQYFDNAAKKKDRCSKLIHNEYKEKEEEGEKEEGSNYDV
EDCGYVIDFEDTLIDYTSDDVFLGANKRIPLNHITLSNESPDNVVIEDVNSTLFYPSKILEKEHRIIIDK
LRKMYVRERDIERLFQFWQEPKCGMGLTIKTSIGKNILVNNRVGNKAFNVFNSHFLGMEIHRDFDLLMAM
VSFLKYNCMWGGGHISLKNCDYVGVFIGRDSFVDDVLDEQERRTSSRPYTFLVERATLISDYLSSRARIA
DAVATARLINSSQHLDDNKNNDNENVPPKKKIKLLSSSFSSAFAFTEKQIQSSRLKSNEFSTRCNHDVKI
PLDGVLPLEESSEVVCLRCFLTLFFWDWDLSVTMTDYNKMICTVRHWMRTALSTSIDTKCESLQKLANYI
RTQYGAVKKRGFNWPSEAIESGLFEYSTYVLSTLLEVDRWRLSSSSSYENGDMEPGLLYYKLNTFGKTLL
LLITNCTVHEYDRYFTTVLTETLDNMRNNMIPPKMETLLDRLPFNKINGRWFNVRHRGPSIWRYQIYAVK
NIGNECPSLSLESRRMIPTSPEDNECCKRMLFKIHCRGSDLSKGGELVSDVCNSVSELQKLLNNKKYRLS
FIDNGHHHHDDDSHHGCYRLQSNREERRWMKIESAVVIGEPIVSLEVTNYRPLKCSQYKNGSLIANRLAM
LLNIRSGSRIKIVRKSKLLSVILLEDLSSSESASAAACERVLMGSKVLYYDMETTGLNPLADNAMITSIG
CTLSRGNGNVKERSIFAYGRNKSELKEKIIKLYEEDTDNESLLPMPNIVVAETESELLCNFTEYVNDYCG
PLTAIAGWNSSSFDDPFLFISLYKCLNNYRVPTTEKRKLFKGLFDFSLIMDNIGEKPSQQKVDSFLPMIA
DHTEGGSSFRYGNKFTPPLEKLISCLLVCPSLDMMKIMGKKFSEALPSMSLNTVLAHICSISNTNAVQKD
PIDVKYHLLEYRDRTTEENALVQKYCCKDAYLVTKPAERMGVLAEIIQLGKESNMNVSVVSAMYLTQLHI
IEGAVLRAMGPERAFMRSCAIRCHSQYTKTLGGYVTTPLTKFQTLHAMDMGSLYPSAMRQNNLDTTTVCS
HRQIIDCRNRIMMQIMAKKKPSSSSFSSSFLWGTPEALAIMDEANAFIMDRYRPCDLVVDSWKNNRKLKP
NCCVTRQVWENCKTVIEQQQQQRNHDSGDGNCAWNESNCHNCMNQVTDLGYFPEVGCNADLQLAALVNDD
SHVELCSLEYMLPFLVPMMIDNPAIIAEVTARLTNSLEDVVNMLEEDFTLEKDQILVKTRYSYSGNVCRQ
EKSRGISVLAQSIESKFNEDLALLFKNKTQENMKEEEEFIGQAHRLMSICVRIARRVYAYDSAKDEAVAK
WSSRLLNVGNRCRVWNARQWILQGTIPLLQRRYREERVVLKRQVKLKAKSEPLAAAQFKVEEGVKKLFMN
SIYGVLVLRVSSQQSDSISRWKTDNSLSRLLVGHAAEGVGGGTRHAPMGNQITQISRRIFLNIGPSIRYF
LPSCTQGYGDTDSVFMTHNFPREMQMVFTTPSSSSHHHPVIEMDLVLRERISRLLQIIVNSTTKGIRFNP
DLAAGEEAMIIEHERLAITTHTAGKKTYHMIHFKEEEPLYINLLKTLVSLNETKNESEEIAFLEEFYRDN
PVSRIVSLHKNEENADYVYPHNGPELCRLLTDDERAILLNRQSGGAIFSDGPLLPIDRHDNDEVKRSKLS
KALSASKYFAAIKLEAVINALGNGFLEISGDDHKEAKFIDVRTGVKLSDPDKISDTSMALKLMKVYKKGK
FTKKGISYASKLREIQTACLAWTQHQLFNYDTVVGGHAKRCLSYTEDPEDYITVSRVNKEQVPKKIGDIV
TLPNPTARLINNHLNPSRVIELGEKFLTVLATSGRTLIHGRDATAKALLHLPKKRWNPITERGVLAVSSV
KNLGVVCHTTHSIMELVKRDCDSIFKIISWCLDSLHNVVRGEGFCLADNASSYNTGILVSHILTKFLLSA
NGKYNFVLSSKYSNEIISYNNNYYNDNDYNNEDEDNDDNTLSTRDRNKNIMSGKLTNPLLLKINTIFSTL
SKNQGQVGIPIFHHQNNINNETPEEAIDLLEKIHKCHSSVFTDLKNFTKIWVRAREYKLPRHESEKTPLS
RIMNENAAAGPRRIRDILTSCASHVKKHSTNCRIKLVDDRDDIFLYNLISILGRENCLETCVSAGAAALL
FNLLYCIFLQRRREKYQREFVRRKESFEDVCNDEERPWAIKFYQMMKKENVIRSCFSDRYHPTTNSLVFL
AEPKLWLGDGSIKRYTIPNEMTGVSLENISIGIGTGSSLIRNNLVGPILDASNIHPFSLKKNMNINSSSR
HDGNVFNKTDCDFGFYSTKKKNSDNDDENDDDDNDDDDEEKCIVYRPGFYHISIIEEMFACLGALIMTKN
KTDCR
>262p
MEKDADVTTADAKKMENLFKTSFLSSSSSLSGKVERTVSLQQNIIMNTLINDIVISKLTGQASIFQLGGL
PGSGKTFVAKTIIDRLIQIGLMKVSQVLICCKNNTAVHTVFNTMSDYGDTDTVIKIRETQLKTFHKMFYF
PVIRQGMNIKEPLQWSPLRVTKDLEKYANTELLIIDEYMTMRSSEILYIDALFRILRYRPDIPFGGMTVI
FLGDNRQNSAVLSNDEITSREKYNNNDDEELCISSSESRLTKYFILQMIEKIFGEETEWVMSLSNTISTK
TMNNLKMLIRNLENKIVETRNKKKVGGSGGGGGVKQIKKRRSDANRKLMLDDSIFSDVERAYKQELQPSD
YNRNTKNMLRDTITVIEDAIDNRNQNVTNFFSTVSEKMILEKMVLDCLNLRFSDISDARKTRNGETLIEN
TNRVVLFMNNAMKDIVEFNREKFIVLPNMAEEIEGEGQLLIPEREVLNILIVEGSDPDCLDKRYSTHELG
EIKRVINSALFKEGTNLEHFYKLIFKDYSDHVFMLEKVKNDGEFQKYVDKTWDDISLKHNDKNNNISSNN
NDIIIIDNKSNSYDYDYDYDDDEDTSGGNFSYGSVINPCEVPDGIDHTYSISQRLCKSIELQKVIREWDS
SCIGSRERLVAKARFWFFLKDLVKRELDNTADMTRGAKDGAHRDGGDDINNNDDDRRVYWPPSRHHYHFL
RERFMETPYWLRAYTLPFVHNNNSRYLSAYAIYISLKAKMFTLNSLKRICLNRHAYGLSYAMAIKDLSTS
YTMVDPRTCLCLAHEQPPLPATTKILSIDNKSSTVDFLKKYFETIFPSILKEFLFTNREVIDENKNELYS
NIDDELLNKNLEGSKYSELIKLLATEMISTLIYERRQARQDEEIGGGEGKSNNANLRSDTISLSDRIKEM
REHIKEEKIIKTLKEIEPPLKKVKVSLNAINDNGNIIINNNNNENNNEINKSNKNSVIVLTKTNNDKNTI
AYLVSKFISEKLSLLKDNNNRCVPLITNTNNNSNIKRSRSSNEEVFESYFFRTIFAIDNNILPSNIHKMS
NTLVNKIRSSFILYKKMASGGGAISYINRVVDNKLWSCYDNRLFKNILNSIKTNVTKVDEVFLFIGQKIY
FTHTNSSIINFGTNIPFYTYDTGTVVKIVKRSCNDKDGSSPLIVSIAIDRLDGTIIDVSAYKHVEGKASV
CFLPVASLLSMTAFSCQGITIRSCVTLINPSRLTAQEMYVALTRNDNVKDIKVVAKTKGELQEMFYLKQM
LYSDSSRLYPVGVFGRRFQSLMRDGITPSMTTTTTMAMIDTIQQFVLDKSDNHLSFNQYWFENVEAQLAS
EGSVNAVLQAIGEIFLTNPSRDLWGLLQMSEEKLIDLFYACYLSVINFERIYEYKFSKGSREFLQFLFEG
HGPTDLHRRPPVYVSPVIPRKSMQKIFFDIFPHSRTVAVFQVFANFIFLIYEIINILNIDFAYFPSPSPL
THSSFGCRKCICLNWESEKYRRSRDCGWRQDREPVTEKDKHCQDIVQLGVGNYFSRSRSKQNDDDKRSMR
IEQSHVTASVLHNLRRNVKLDRPEEIAGTKIHGAIAVSVDVENFTDAMFHADRKESVTSISYDINIFSMI
CFNTKLAAACGITRVPFPSQMVDEDGRGLCHYKVTTPEYVLFCGKTSPYKSVQFPIYFNKHNLSVSDNSS
DKNKFFNKFLLSKLLRGETLSSIALLWYHSIPSGILGMDPVYVRELICDNNIGILKSVKIIKRIRTLNNE
VVKHLTEEEEKNDKNHMVYISIRLK
>268p
MPSSLSSNLILMFICHMLYNLIFLGILTFYIMYCNGDIWGWSYPIPRGYNMMKDYYNSGKIKLTHVNDMS
YFFATYLPTYVGLLLILCIYTISY
>269p
MSSCRYICLLLLLSFWQQQLAIAIDDNYETQDKYSYIQEVVSNLMMLDAKSKSSRLLTLPFMIRSPLYDE
FVFSCITCPVRKVRKNTNEYYDSIMLINKDENTFKSNTFSIGPCMVSEIELESSINTTGSINVKWTREYS
NESSIVMRDIDILYEKGKVSDETTYVYRLNIDSMLLYRSTNDNTDQRKLIEDLSHNMYKIPACVFRSFAI
GIDSNSEDDYATGNGYFDTLTNKIYGYIYDYFMDSDTGDIDDTITTVGSDDYDIGDDNDYDIDNEYQNNS
FNDNDDDIAVTGDATATTTTIISDNDYYIDNGYQNNSFNDNDDNIAVTGDATTTTITIISFYFISFYFVM
F
>271p
MSSRRYMYILLLLFFWQNQSVIAIDGDDDYDYYYDDDKTHSNISTTLKVVVNLMTQESLTLPFTVRSSSV
NEFVFACGRCSSATNKNDYSMIVLKKDNDVFNSIVNTEGFCMMSEIELEPSINTTTGSINIKWTKKYLNN
ATSKMVRDIYVLYKISNEDETTFNEDEATRVYILYIDNMILYRSTNDNVDPHKLLNDLLKEVNKTICVFR
SNGDYDYVTDNKYQKKTFNDLDSDDTIGDDYIDDDDTTTSNMTITMDGNGDDEYDYDIGNGNRDVTTAAE
DDITDEDNVNDNIVTTTVNIGSGYQKRSFNNSDRDDDADDTISDDYIDDNTTMDANGDDDYYDYNIGNGY
QENSFNDFLDSENADDENLDSAATTPTIDNSDLIDQDSDDVNTDNDDTAISTTNITADNSGLIDLDKDDD
AVSNVNITVATDIVTTTDNSDLIDSDNDNDVSNVNITTTITTDIATTTDNSELIDDNVNIITTTDNSDLI
ESDNDNDDVSNVNITTTITTTDIATTTDNSELIDDNVNIITTTDNSDLIDSDNDNDDVSNVNITTTITTI
DIATTDNSDLIDSDNDNDADVSNVNITTAITTTTTDNSELIDDNVNIITTTDNSGLIDSDNDNDADVSNV
NITTAITTTTDNSELIDDNVNIITTTDNSGLIDSDNDNDDDVSNINITTTITTTDIATTDNSDLIDDNVN
ITTTTVATTDNRGLIDLDNDDDKVSNMDREDDSNISNASFGIVTKNFLTISVVINVFVIFFSYSCFN
>276p
MDNISIIVLIGLAITFLLIIFHILGNHYILSHSIGSNYTLHNFSNKVNYALNNISKNNDIIDKLYKSINE
MWKSYNVEKTISTVLHSDNTGTSLQHVKQSYQIRDYVFEVWNISSTERTSTSPLYIKPLDRDKIESIVNN
SEPRELLNLDDLPQSNVYVIMKIENIYNILNTPVPSHPISSTQPLSIPNTLLPAQDDNSDYDEYLIELTV
DYNISIGKEWTMFIVSAQSSSRDATINSMQFTLSDKRIYLKGKGQNAFFVNVRQNKKATKTLEGDWKLNI
RFEEMKIQPI
